# Supplementary material for: Crystal structure and metabolic activity of 4-(thien-2-yl)-2-methyl-5-oxo-1,4,5,6,7,8-hexa­hydro­quinoline-3-carb­oxy­lic acid eth­oxy­carbonyl­phenyl­methyl­ester
Source: Acta Crystallogr E Crystallogr Commun. 2018 Oct 12;74(Pt 11):1577–9. doi: 10.1107/S2056989018014251 (PMC6218899; doi:10.1107/S2056989018014251)
Supplement: Supplementary file 1 [file e-74-01577-sup1.cif]

##############################################################################
#                                                                            #
# This CIF contains the data in a paper accepted for publication in          #
# Acta Crystallographica Section E. It conforms to the requirements of       #
# Notes for Authors for Acta Crystallographica Section E, and has been       #
# peer reviewed under the auspices of the IUCr Commission on Journals.       #
#                                                                            #
# Full details of the Crystallographic Information File format               #
# are given in the paper "The Crystallographic Information File (CIF):       #
# a New Standard Archive File for Crystallography" by S. R. Hall, F. H.      #
# Allen and I. D. Brown [Acta Cryst. (1991), A47, 655-685].                  #
#                                                                            #
# The current version of the core CIF dictionary is obtainable from          #
# ftp://ftp.iucr.org/pub/cif_core.dic.                                       #
#                                                                            #
# Software is freely available for graphical display of the structure(s)     #
# in this CIF. For information consult the CIF software page                 #
# http://www.iucr.org/resources/cif/software.                                #
#                                                                            #
# This file may be used for bona fide research purposes within the           #
# scientific community so long as proper attribution is given to the journal # 
# article from which it was obtained.                                        #
#                                                                            #
##############################################################################
data_I
_database_code_depnum_ccdc_archive 'CCDC 1872194'
_audit_creation_method     'SHELXL-2018/1'
_chemical_name_systematic
;
4-(Thien-2-yl)-2-methyl-5-oxo-1,4,5,6,7,8-hexahydroquinoline-3-carboxylic acid
ethoxycarbonylphenylmethylester
;
_chemical_name_common     ?
_chemical_formula_moiety     'C25 H25 N O5 S'
_chemical_formula_sum     'C25 H25 N O5 S'
_chemical_formula_iupac     'C25 H25 N O5 S'
_chemical_formula_weight     451.52
_chemical_melting_point     ?
_space_group_crystal_system     monoclinic
_space_group_name_H-M_alt     'P 21/a'
_space_group_name_Hall     '-P 2yab'
loop_
    _space_group_symop_operation_xyz
    'x, y, z'
    '-x+1/2, y+1/2, -z'
    '-x, -y, -z'
    'x-1/2, -y-1/2, z'
_cell_length_a     13.9560(4)
_cell_length_b     8.2829(2)
_cell_length_c     19.9532(6)
_cell_angle_alpha     90
_cell_angle_beta     95.4750(10)
_cell_angle_gamma     90
_cell_volume     2295.99(11)
_cell_formula_units_Z     4
_cell_measurement_reflns_used     25734
_cell_measurement_theta_min     0.998
_cell_measurement_theta_max     27.485
_cell_measurement_temperature     190(2)
_exptl_crystal_description     'plate'
_exptl_crystal_colour     'colourless'
_exptl_crystal_size_max     0.3
_exptl_crystal_size_mid     0.2
_exptl_crystal_size_min     0.05
_exptl_crystal_density_diffrn     1.306
_exptl_crystal_density_meas     ?
_exptl_crystal_density_method     'not measured'
_exptl_crystal_F_000     952
_exptl_absorpt_coefficient_mu     0.177
_exptl_absorpt_correction_type     none
_exptl_absorpt_process_details     ?
_exptl_absorpt_correction_T_min     ?
_exptl_absorpt_correction_T_max     ?
_diffrn_ambient_temperature     190(2)
_diffrn_source     ?
_diffrn_radiation_type     MoK\a
_diffrn_radiation_wavelength     0.71073
_diffrn_measurement_device_type     'Nonius KappaCCD'
_diffrn_measurement_method     'CCD'
_diffrn_detector_area_resol_mean     ?
_diffrn_reflns_number     16429
_diffrn_reflns_av_R_equivalents     0.0830
_diffrn_reflns_av_unetI/netI     0.0951
_diffrn_reflns_theta_min     2.051
_diffrn_reflns_theta_max     27.452
_diffrn_reflns_theta_full     27.400
_diffrn_measured_fraction_theta_max     0.993
_diffrn_measured_fraction_theta_full     0.998
_diffrn_reflns_limit_h_min     -18
_diffrn_reflns_limit_h_max     17
_diffrn_reflns_limit_k_min     -10
_diffrn_reflns_limit_k_max     9
_diffrn_reflns_limit_l_min     -25
_diffrn_reflns_limit_l_max     25
_refine_special_details     ?
_reflns_number_total     5205
_reflns_number_gt     2784
_reflns_threshold_expression     'I > 2\s(I)'
_refine_ls_structure_factor_coef     Fsqd
_refine_ls_matrix_type     full
_refine_ls_R_factor_all     0.1426
_refine_ls_R_factor_gt     0.0648
_refine_ls_wR_factor_gt     0.1409
_refine_ls_wR_factor_ref     0.1664
_refine_ls_goodness_of_fit_ref     1.029
_refine_ls_restrained_S_all     1.036
_refine_ls_number_reflns     5205
_refine_ls_number_parameters     290
_refine_ls_number_restraints     27
_refine_ls_hydrogen_treatment     mixed
_refine_ls_weighting_scheme     calc
_refine_ls_weighting_details
              'w=1/[\s^2^(Fo^2^)+(0.0734P)^2^+0.4915P] where P=(Fo^2^+2Fc^2^)/3'
_atom_sites_solution_hydrogens     mixed
_atom_sites_solution_primary     direct
_atom_sites_solution_secondary     difmap
_refine_ls_shift/su_max     0.000
_refine_ls_shift/su_mean     0.000
_refine_diff_density_max     0.700
_refine_diff_density_min     -0.637
_refine_ls_extinction_method     none
_refine_ls_extinction_coef     .
loop_
    _atom_type_symbol
    _atom_type_description
    _atom_type_scat_dispersion_real
    _atom_type_scat_dispersion_imag
    _atom_type_scat_source
    'C' 'C' 0.0033 0.0016
                         'International Tables Vol C Tables 4.2.6.8 and 6.1.1.4'
    'H' 'H' 0.0000 0.0000
                         'International Tables Vol C Tables 4.2.6.8 and 6.1.1.4'
    'N' 'N' 0.0061 0.0033
                         'International Tables Vol C Tables 4.2.6.8 and 6.1.1.4'
    'O' 'O' 0.0106 0.0060
                         'International Tables Vol C Tables 4.2.6.8 and 6.1.1.4'
    'S' 'S' 0.1246 0.1234
                         'International Tables Vol C Tables 4.2.6.8 and 6.1.1.4'
_computing_data_collection
;
COLLECT (Bruker, 2001)
;
_computing_cell_refinement
;
HKL Scalepack (Otwinowski & Minor, 1997)
;
_computing_data_reduction
;
HKL Denzo (Otwinowski & Minor, 1997)
;
_computing_structure_solution
;
SIR2004 (Burla <i>et al.</i>,  2005)
;
_computing_structure_refinement
;
<i>SHELXL2018/1</i> (Sheldrick, 2015)
;
_computing_molecular_graphics
;
ORTEP-3 for Windows (Farrugia, 2012)
;
_computing_publication_material
;
publCIF (Westrip, 2010)
;
loop_
    _atom_site_type_symbol
    _atom_site_label
    _atom_site_fract_x
    _atom_site_fract_y
    _atom_site_fract_z
    _atom_site_U_iso_or_equiv
    _atom_site_adp_type
    _atom_site_calc_flag
    _atom_site_occupancy
    _atom_site_disorder_assembly
    _atom_site_disorder_group
    O O1 0.75161(15) 0.4350(2) 0.57527(10) 0.0476(5) Uani d 1 . .
    O O2 0.85597(15) 0.2267(2) 0.58740(10) 0.0491(6) Uani d 1 . .
    O O3 0.90570(12) 0.3165(2) 0.71788(9) 0.0325(4) Uani d 1 . .
    O O4 0.75961(13) 0.2072(2) 0.72353(9) 0.0381(5) Uani d 1 . .
    O O5 0.71302(13) -0.3042(2) 0.83280(10) 0.0406(5) Uani d 1 . .
    N N1 1.02122(16) -0.0942(3) 0.82113(12) 0.0339(6) Uani d 1 . .
    H H1 1.084(2) -0.117(3) 0.8230(14) 0.042(8) Uiso d 1 . .
    C C1 0.6277(3) 0.2471(5) 0.53168(18) 0.0680(10) Uani d 1 . .
    H H1A 0.579524 0.304182 0.553506 0.102 Uiso calc 1 . .
    H H1B 0.656522 0.165993 0.561506 0.102 Uiso calc 1 . .
    H H1C 0.598542 0.196772 0.491455 0.102 Uiso calc 1 . .
    C C2 0.7039(3) 0.3638(4) 0.51375(15) 0.0554(9) Uani d 1 . .
    H H2A 0.750855 0.307788 0.489403 0.067 Uiso calc 1 . .
    H H2B 0.674782 0.448237 0.484926 0.067 Uiso calc 1 . .
    C C3 0.8232(2) 0.3498(3) 0.60713(14) 0.0374(7) Uani d 1 . .
    C C4 0.8592(2) 0.4337(3) 0.67260(13) 0.0359(7) Uani d 1 . .
    H H4 0.804706 0.481625 0.692952 0.043 Uiso calc 1 . .
    C C5 0.84575(19) 0.2011(3) 0.73912(13) 0.0285(6) Uani d 1 . .
    C C6 0.89291(17) 0.0766(3) 0.78203(12) 0.0256(6) Uani d 1 . .
    C C7 0.8235(2) -0.0249(3) 0.81920(18) 0.0248(6) Uani d 0.7220(19) A 1
    H H7 0.764037 -0.038227 0.789419 0.030 Uiso calc 0.7220(19) A 1
    C C7A 0.8263(4) -0.0218(4) 0.8227(3) 0.0248(6) Uani d 0.2780(19) A 2
    H H7A 0.762752 -0.028573 0.797242 0.030 Uiso calc 0.2780(19) A 2
    C C8 0.86523(17) -0.1902(3) 0.83423(12) 0.0251(6) Uani d 1 . .
    C C9 0.96138(18) -0.2152(3) 0.83726(13) 0.0295(6) Uani d 1 . .
    C C10 0.98829(17) 0.0443(3) 0.78774(13) 0.0287(6) Uani d 1 . .
    C C11 1.06707(18) 0.1369(3) 0.75901(16) 0.0390(7) Uani d 1 . .
    H H11A 1.062770 0.248735 0.770943 0.059 Uiso calc 1 . .
    H H11B 1.060541 0.126373 0.710874 0.059 Uiso calc 1 . .
    H H11C 1.128378 0.094786 0.776803 0.059 Uiso calc 1 . .
    C C12 1.00698(19) -0.3764(3) 0.85434(15) 0.0379(7) Uani d 1 . .
    H H12A 1.070133 -0.360302 0.878193 0.046 Uiso calc 1 . .
    H H12B 1.015047 -0.435159 0.813211 0.046 Uiso calc 1 . .
    C C13 0.9449(2) -0.4740(3) 0.89777(16) 0.0414(7) Uani d 1 . .
    H H13A 0.971046 -0.582158 0.903550 0.050 Uiso calc 1 . .
    H H13B 0.946104 -0.424442 0.941887 0.050 Uiso calc 1 . .
    C C14 0.84209(19) -0.4835(3) 0.86628(15) 0.0372(7) Uani d 1 . .
    H H14A 0.839455 -0.555513 0.827814 0.045 Uiso calc 1 . .
    H H14B 0.802365 -0.529681 0.898707 0.045 Uiso calc 1 . .
    C C15 0.80077(18) -0.3218(3) 0.84359(13) 0.0286(6) Uani d 1 . .
    C C16 0.79862(18) 0.0618(6) 0.88204(13) 0.0268(8) Uani d 0.7220(19) A 1
    C C17 0.71371(14) 0.1323(5) 0.89469(16) 0.0504(3) Uani d 0.7220(19) A 1
    H H17 0.659559 0.135793 0.863710 0.060 Uiso calc 0.7220(19) A 1
    C C18 0.71712(14) 0.1995(4) 0.96007(17) 0.0507(11) Uani d 0.7220(19) A 1
    H H18 0.664822 0.250935 0.976335 0.061 Uiso calc 0.7220(19) A 1
    C C19 0.80236(17) 0.1825(5) 0.99655(12) 0.0566(14) Uani d 0.7220(19) A 1
    H H19 0.816290 0.219499 1.040409 0.068 Uiso calc 0.7220(19) A 1
    S S1 0.88191(9) 0.0831(2) 0.95088(8) 0.0504(3) Uani d 0.7220(19) A 1
    C C16A 0.8149(5) 0.051(2) 0.8910(5) 0.0268(8) Uani d 0.2780(19) A 2
    C C17A 0.8822(4) 0.0718(18) 0.9447(6) 0.0504(3) Uani d 0.2780(19) A 2
    H H17A 0.944587 0.031398 0.946420 0.060 Uiso calc 0.2780(19) A 2
    C C18A 0.8467(5) 0.1615(13) 0.9974(4) 0.0507(11) Uani d 0.2780(19) A 2
    H H18A 0.884048 0.186414 1.037172 0.061 Uiso calc 0.2780(19) A 2
    C C19A 0.7546(5) 0.2074(13) 0.9850(3) 0.0566(14) Uani d 0.2780(19) A 2
    H H19A 0.720689 0.267213 1.014343 0.068 Uiso calc 0.2780(19) A 2
    S S1A 0.7081(2) 0.1401(5) 0.90743(15) 0.0504(3) Uani d 0.2780(19) A 2
    C C20 0.9317(2) 0.5633(3) 0.66095(14) 0.0394(7) Uani d 1 . .
    C C21 0.9020(2) 0.7238(3) 0.65493(14) 0.0431(8) Uani d 1 . .
    H H21 0.838704 0.751127 0.660639 0.052 Uiso calc 1 . .
    C C22 0.9669(3) 0.8425(4) 0.64045(16) 0.0545(9) Uani d 1 . .
    H H22 0.946545 0.949129 0.635671 0.065 Uiso calc 1 . .
    C C23 1.0606(3) 0.8041(4) 0.63313(18) 0.0646(10) Uani d 1 . .
    H H23 1.103624 0.884474 0.623274 0.077 Uiso calc 1 . .
    C C24 1.0917(3) 0.6457(4) 0.6404(2) 0.0700(11) Uani d 1 . .
    H H24 1.155706 0.619703 0.636399 0.084 Uiso calc 1 . .
    C C25 1.0266(2) 0.5263(4) 0.65351(18) 0.0563(9) Uani d 1 . .
    H H25 1.047088 0.419597 0.657395 0.068 Uiso calc 1 . .
loop_
    _atom_site_aniso_label
    _atom_site_aniso_U_11
    _atom_site_aniso_U_22
    _atom_site_aniso_U_33
    _atom_site_aniso_U_12
    _atom_site_aniso_U_13
    _atom_site_aniso_U_23
    O1 0.0618(14) 0.0392(11) 0.0398(12) 0.0095(10) -0.0058(10) 0.0052(9)
    O2 0.0655(15) 0.0385(12) 0.0443(13) 0.0115(10) 0.0104(11) -0.0041(10)
    O3 0.0325(10) 0.0299(10) 0.0360(11) 0.0012(8) 0.0080(8) 0.0095(8)
    O4 0.0284(11) 0.0410(11) 0.0451(12) 0.0073(8) 0.0045(9) 0.0111(9)
    O5 0.0237(11) 0.0410(11) 0.0574(13) -0.0076(9) 0.0057(9) -0.0006(10)
    N1 0.0174(12) 0.0310(12) 0.0530(15) 0.0010(10) 0.0018(10) 0.0108(11)
    C1 0.083(3) 0.074(2) 0.046(2) -0.014(2) -0.0019(19) 0.0048(18)
    C2 0.075(2) 0.0536(19) 0.0348(18) -0.0023(18) -0.0074(16) 0.0111(15)
    C3 0.0494(18) 0.0321(15) 0.0321(15) 0.0035(14) 0.0107(14) 0.0079(13)
    C4 0.0452(17) 0.0298(14) 0.0335(15) 0.0095(13) 0.0078(13) 0.0084(12)
    C5 0.0294(15) 0.0269(13) 0.0305(14) 0.0040(12) 0.0096(12) 0.0022(11)
    C6 0.0241(13) 0.0256(13) 0.0273(13) -0.0008(11) 0.0031(11) 0.0006(11)
    C7 0.0174(13) 0.0259(13) 0.0305(14) 0.0003(10) 0.0001(11) 0.0013(11)
    C7A 0.0174(13) 0.0259(13) 0.0305(14) 0.0003(10) 0.0001(11) 0.0013(11)
    C8 0.0220(13) 0.0260(13) 0.0278(14) -0.0026(11) 0.0047(10) 0.0002(11)
    C9 0.0245(14) 0.0250(13) 0.0392(16) -0.0018(11) 0.0033(12) 0.0018(11)
    C10 0.0255(14) 0.0251(13) 0.0357(15) -0.0024(11) 0.0038(11) 0.0030(11)
    C11 0.0255(15) 0.0347(15) 0.0577(19) -0.0005(12) 0.0083(13) 0.0102(14)
    C12 0.0301(15) 0.0279(14) 0.0555(19) 0.0046(12) 0.0026(13) 0.0071(13)
    C13 0.0425(17) 0.0264(14) 0.0556(19) 0.0040(13) 0.0064(14) 0.0101(13)
    C14 0.0397(16) 0.0267(14) 0.0468(17) -0.0050(12) 0.0119(13) -0.0012(12)
    C15 0.0283(15) 0.0301(14) 0.0276(14) -0.0037(12) 0.0048(11) -0.0031(11)
    C16 0.0268(18) 0.0221(15) 0.0319(18) 0.0046(15) 0.0052(14) 0.0060(15)
    C17 0.0604(6) 0.0523(6) 0.0378(6) -0.0114(4) 0.0017(4) -0.0017(4)
    C18 0.069(3) 0.036(2) 0.053(3) -0.008(2) 0.033(2) -0.008(2)
    C19 0.085(4) 0.050(2) 0.038(2) -0.016(3) 0.020(2) -0.0116(18)
    S1 0.0604(6) 0.0523(6) 0.0378(6) -0.0114(4) 0.0017(4) -0.0017(4)
    C16A 0.0268(18) 0.0221(15) 0.0319(18) 0.0046(15) 0.0052(14) 0.0060(15)
    C17A 0.0604(6) 0.0523(6) 0.0378(6) -0.0114(4) 0.0017(4) -0.0017(4)
    C18A 0.069(3) 0.036(2) 0.053(3) -0.008(2) 0.033(2) -0.008(2)
    C19A 0.085(4) 0.050(2) 0.038(2) -0.016(3) 0.020(2) -0.0116(18)
    S1A 0.0604(6) 0.0523(6) 0.0378(6) -0.0114(4) 0.0017(4) -0.0017(4)
    C20 0.058(2) 0.0305(15) 0.0318(15) -0.0001(14) 0.0137(14) 0.0037(12)
    C21 0.066(2) 0.0301(15) 0.0326(16) 0.0020(15) -0.0012(14) 0.0039(12)
    C22 0.087(3) 0.0302(16) 0.0449(19) -0.0051(18) 0.0009(18) 0.0012(14)
    C23 0.092(3) 0.0387(19) 0.067(2) -0.0210(19) 0.026(2) -0.0016(17)
    C24 0.070(3) 0.047(2) 0.099(3) -0.0094(18) 0.041(2) 0.002(2)
    C25 0.064(2) 0.0356(17) 0.075(2) -0.0012(16) 0.0362(19) 0.0043(16)
_geom_special_details
;
 All esds (except the esd in the dihedral angle between two l.s. planes)
 are estimated using the full covariance matrix.  The cell esds are taken
 into account individually in the estimation of esds in distances, angles
 and torsion angles; correlations between esds in cell parameters are only
 used when they are defined by crystal symmetry.  An approximate (isotropic)
 treatment of cell esds is used for estimating esds involving l.s. planes.
;
loop_
    _geom_bond_atom_site_label_1
    _geom_bond_atom_site_label_2
    _geom_bond_site_symmetry_2
    _geom_bond_distance
    _geom_bond_publ_flag
    C1 C2 . 1.505(5) ?
    C1 H1A . 0.9600 ?
    C1 H1B . 0.9600 ?
    C1 H1C . 0.9600 ?
    O1 C3 . 1.334(3) ?
    O1 C2 . 1.463(4) ?
    C5 O4 . 1.214(3) ?
    C5 O3 . 1.364(3) ?
    C5 C6 . 1.456(3) ?
    O5 C15 . 1.232(3) ?
    C4 O3 . 1.438(3) ?
    C4 C20 . 1.508(4) ?
    C4 C3 . 1.522(4) ?
    C4 H4 . 0.9800 ?
    C3 O2 . 1.200(3) ?
    N1 C9 . 1.363(3) ?
    N1 C10 . 1.383(3) ?
    N1 H1 . 0.89(3) ?
    C2 H2A . 0.9700 ?
    C2 H2B . 0.9700 ?
    C6 C10 . 1.352(3) ?
    C6 C7A . 1.527(4) ?
    C6 C7 . 1.527(3) ?
    C9 C8 . 1.353(3) ?
    C9 C12 . 1.504(3) ?
    C8 C15 . 1.437(3) ?
    C8 C7A . 1.507(4) ?
    C8 C7 . 1.507(3) ?
    C11 C10 . 1.498(4) ?
    C11 H11A . 0.9600 ?
    C11 H11B . 0.9600 ?
    C11 H11C . 0.9600 ?
    C12 C13 . 1.516(4) ?
    C12 H12A . 0.9700 ?
    C12 H12B . 0.9700 ?
    C14 C15 . 1.510(4) ?
    C14 C13 . 1.513(4) ?
    C14 H14A . 0.9700 ?
    C14 H14B . 0.9700 ?
    C13 H13A . 0.9700 ?
    C13 H13B . 0.9700 ?
    C7 C16 . 1.514(3) ?
    C7 H7 . 0.9800 ?
    C16 C17 . 1.3662 ?
    C16 S1 . 1.7216 ?
    C17 C18 . 1.4147 ?
    C17 H17 . 0.9300 ?
    C18 C19 . 1.3415 ?
    C18 H18 . 0.9300 ?
    C19 S1 . 1.7128 ?
    C19 H19 . 0.9300 ?
    C7A C16A . 1.514(4) ?
    C7A H7A . 0.9800 ?
    C16A C17A . 1.3662 ?
    C16A S1A . 1.7217 ?
    C17A C18A . 1.4147 ?
    C17A H17A . 0.9300 ?
    C18A C19A . 1.3415 ?
    C18A H18A . 0.9300 ?
    C19A S1A . 1.7129 ?
    C19A H19A . 0.9300 ?
    C20 C25 . 1.380(4) ?
    C20 C21 . 1.394(4) ?
    C21 C22 . 1.386(4) ?
    C21 H21 . 0.9300 ?
    C22 C23 . 1.367(5) ?
    C22 H22 . 0.9300 ?
    C23 C24 . 1.385(5) ?
    C23 H23 . 0.9300 ?
    C24 C25 . 1.384(4) ?
    C24 H24 . 0.9300 ?
    C25 H25 . 0.9300 ?
loop_
    _geom_angle_atom_site_label_1
    _geom_angle_atom_site_label_2
    _geom_angle_atom_site_label_3
    _geom_angle_site_symmetry_1
    _geom_angle_site_symmetry_3
    _geom_angle
    _geom_angle_publ_flag
    C2 C1 H1A . . 109.5 ?
    C2 C1 H1B . . 109.5 ?
    H1A C1 H1B . . 109.5 ?
    C2 C1 H1C . . 109.5 ?
    H1A C1 H1C . . 109.5 ?
    H1B C1 H1C . . 109.5 ?
    C3 O1 C2 . . 116.5(2) ?
    O4 C5 O3 . . 120.9(2) ?
    O4 C5 C6 . . 124.1(2) ?
    O3 C5 C6 . . 115.0(2) ?
    O3 C4 C20 . . 108.0(2) ?
    O3 C4 C3 . . 108.8(2) ?
    C20 C4 C3 . . 111.4(2) ?
    O3 C4 H4 . . 109.5 ?
    C20 C4 H4 . . 109.5 ?
    C3 C4 H4 . . 109.5 ?
    C5 O3 C4 . . 114.5(2) ?
    O2 C3 O1 . . 125.8(3) ?
    O2 C3 C4 . . 124.4(3) ?
    O1 C3 C4 . . 109.8(2) ?
    C9 N1 C10 . . 122.8(2) ?
    C9 N1 H1 . . 117.0(18) ?
    C10 N1 H1 . . 118.4(19) ?
    O1 C2 C1 . . 109.5(3) ?
    O1 C2 H2A . . 109.8 ?
    C1 C2 H2A . . 109.8 ?
    O1 C2 H2B . . 109.8 ?
    C1 C2 H2B . . 109.8 ?
    H2A C2 H2B . . 108.2 ?
    C10 C6 C5 . . 125.1(2) ?
    C10 C6 C7A . . 119.6(3) ?
    C5 C6 C7A . . 115.2(3) ?
    C10 C6 C7 . . 121.0(2) ?
    C5 C6 C7 . . 113.8(2) ?
    C8 C9 N1 . . 120.3(2) ?
    C8 C9 C12 . . 122.9(2) ?
    N1 C9 C12 . . 116.8(2) ?
    C9 C8 C15 . . 120.6(2) ?
    C9 C8 C7A . . 119.4(3) ?
    C15 C8 C7A . . 120.1(3) ?
    C9 C8 C7 . . 120.7(2) ?
    C15 C8 C7 . . 118.7(2) ?
    C10 C11 H11A . . 109.5 ?
    C10 C11 H11B . . 109.5 ?
    H11A C11 H11B . . 109.5 ?
    C10 C11 H11C . . 109.5 ?
    H11A C11 H11C . . 109.5 ?
    H11B C11 H11C . . 109.5 ?
    C6 C10 N1 . . 118.9(2) ?
    C6 C10 C11 . . 128.2(2) ?
    N1 C10 C11 . . 112.7(2) ?
    C9 C12 C13 . . 110.5(2) ?
    C9 C12 H12A . . 109.5 ?
    C13 C12 H12A . . 109.5 ?
    C9 C12 H12B . . 109.5 ?
    C13 C12 H12B . . 109.5 ?
    H12A C12 H12B . . 108.1 ?
    C15 C14 C13 . . 113.5(2) ?
    C15 C14 H14A . . 108.9 ?
    C13 C14 H14A . . 108.9 ?
    C15 C14 H14B . . 108.9 ?
    C13 C14 H14B . . 108.9 ?
    H14A C14 H14B . . 107.7 ?
    C14 C13 C12 . . 111.2(2) ?
    C14 C13 H13A . . 109.4 ?
    C12 C13 H13A . . 109.4 ?
    C14 C13 H13B . . 109.4 ?
    C12 C13 H13B . . 109.4 ?
    H13A C13 H13B . . 108.0 ?
    O5 C15 C8 . . 120.8(2) ?
    O5 C15 C14 . . 120.2(2) ?
    C8 C15 C14 . . 119.1(2) ?
    C8 C7 C16 . . 112.4(3) ?
    C8 C7 C6 . . 110.3(2) ?
    C16 C7 C6 . . 110.3(3) ?
    C8 C7 H7 . . 107.9 ?
    C16 C7 H7 . . 107.9 ?
    C6 C7 H7 . . 107.9 ?
    C17 C16 C7 . . 128.87(18) ?
    C17 C16 S1 . . 109.9 ?
    C7 C16 S1 . . 121.23(18) ?
    C16 C17 C18 . . 112.6 ?
    C16 C17 H17 . . 123.7 ?
    C18 C17 H17 . . 123.7 ?
    C19 C18 C17 . . 114.2 ?
    C19 C18 H18 . . 122.9 ?
    C17 C18 H18 . . 122.9 ?
    C18 C19 S1 . . 110.4 ?
    C18 C19 H19 . . 124.8 ?
    S1 C19 H19 . . 124.8 ?
    C19 S1 C16 . . 92.9 ?
    C8 C7A C16A . . 107.4(6) ?
    C8 C7A C6 . . 110.3(3) ?
    C16A C7A C6 . . 112.7(8) ?
    C8 C7A H7A . . 108.8 ?
    C16A C7A H7A . . 108.8 ?
    C6 C7A H7A . . 108.8 ?
    C17A C16A C7A . . 129.3(4) ?
    C17A C16A S1A . . 109.9 ?
    C7A C16A S1A . . 120.6(4) ?
    C16A C17A C18A . . 112.6 ?
    C16A C17A H17A . . 123.7 ?
    C18A C17A H17A . . 123.7 ?
    C19A C18A C17A . . 114.2 ?
    C19A C18A H18A . . 122.9 ?
    C17A C18A H18A . . 122.9 ?
    C18A C19A S1A . . 110.4 ?
    C18A C19A H19A . . 124.8 ?
    S1A C19A H19A . . 124.8 ?
    C19A S1A C16A . . 92.9 ?
    C25 C20 C21 . . 118.9(3) ?
    C25 C20 C4 . . 121.5(2) ?
    C21 C20 C4 . . 119.6(3) ?
    C22 C21 C20 . . 120.0(3) ?
    C22 C21 H21 . . 120.0 ?
    C20 C21 H21 . . 120.0 ?
    C23 C22 C21 . . 120.5(3) ?
    C23 C22 H22 . . 119.7 ?
    C21 C22 H22 . . 119.7 ?
    C22 C23 C24 . . 120.1(3) ?
    C22 C23 H23 . . 119.9 ?
    C24 C23 H23 . . 119.9 ?
    C25 C24 C23 . . 119.5(4) ?
    C25 C24 H24 . . 120.3 ?
    C23 C24 H24 . . 120.3 ?
    C20 C25 C24 . . 121.0(3) ?
    C20 C25 H25 . . 119.5 ?
    C24 C25 H25 . . 119.5 ?
loop_
    _geom_torsion_atom_site_label_1
    _geom_torsion_atom_site_label_2
    _geom_torsion_atom_site_label_3
    _geom_torsion_atom_site_label_4
    _geom_torsion_site_symmetry_1
    _geom_torsion_site_symmetry_2
    _geom_torsion_site_symmetry_3
    _geom_torsion_site_symmetry_4
    _geom_torsion
    _geom_torsion_publ_flag
    O4 C5 O3 C4 . . . . -4.6(3) ?
    C6 C5 O3 C4 . . . . 176.8(2) ?
    C20 C4 O3 C5 . . . . 172.9(2) ?
    C3 C4 O3 C5 . . . . -66.1(3) ?
    C2 O1 C3 O2 . . . . 5.5(4) ?
    C2 O1 C3 C4 . . . . -175.4(2) ?
    O3 C4 C3 O2 . . . . -23.9(4) ?
    C20 C4 C3 O2 . . . . 95.0(3) ?
    O3 C4 C3 O1 . . . . 157.0(2) ?
    C20 C4 C3 O1 . . . . -84.1(3) ?
    C3 O1 C2 C1 . . . . 84.0(3) ?
    O4 C5 C6 C10 . . . . 163.8(3) ?
    O3 C5 C6 C10 . . . . -17.6(4) ?
    O4 C5 C6 C7A . . . . -16.1(5) ?
    O3 C5 C6 C7A . . . . 162.5(3) ?
    O4 C5 C6 C7 . . . . -13.2(4) ?
    O3 C5 C6 C7 . . . . 165.4(2) ?
    C10 N1 C9 C8 . . . . -14.3(4) ?
    C10 N1 C9 C12 . . . . 162.4(3) ?
    N1 C9 C8 C15 . . . . 172.8(2) ?
    C12 C9 C8 C15 . . . . -3.7(4) ?
    N1 C9 C8 C7A . . . . -8.7(5) ?
    C12 C9 C8 C7A . . . . 174.7(4) ?
    N1 C9 C8 C7 . . . . -5.6(4) ?
    C12 C9 C8 C7 . . . . 177.9(3) ?
    C5 C6 C10 N1 . . . . -169.0(2) ?
    C7A C6 C10 N1 . . . . 10.9(5) ?
    C7 C6 C10 N1 . . . . 7.8(4) ?
    C5 C6 C10 C11 . . . . 7.7(4) ?
    C7A C6 C10 C11 . . . . -172.4(4) ?
    C7 C6 C10 C11 . . . . -175.5(3) ?
    C9 N1 C10 C6 . . . . 13.0(4) ?
    C9 N1 C10 C11 . . . . -164.1(3) ?
    C8 C9 C12 C13 . . . . -27.0(4) ?
    N1 C9 C12 C13 . . . . 156.3(2) ?
    C15 C14 C13 C12 . . . . -48.6(3) ?
    C9 C12 C13 C14 . . . . 51.9(3) ?
    C9 C8 C15 O5 . . . . -171.0(2) ?
    C7A C8 C15 O5 . . . . 10.5(5) ?
    C7 C8 C15 O5 . . . . 7.4(4) ?
    C9 C8 C15 C14 . . . . 8.4(4) ?
    C7A C8 C15 C14 . . . . -170.1(4) ?
    C7 C8 C15 C14 . . . . -173.2(3) ?
    C13 C14 C15 O5 . . . . -162.0(3) ?
    C13 C14 C15 C8 . . . . 18.6(4) ?
    C9 C8 C7 C16 . . . . -100.6(3) ?
    C15 C8 C7 C16 . . . . 81.0(4) ?
    C9 C8 C7 C6 . . . . 22.9(4) ?
    C15 C8 C7 C6 . . . . -155.5(2) ?
    C10 C6 C7 C8 . . . . -24.2(4) ?
    C5 C6 C7 C8 . . . . 153.0(2) ?
    C10 C6 C7 C16 . . . . 100.6(3) ?
    C5 C6 C7 C16 . . . . -82.3(3) ?
    C8 C7 C16 C17 . . . . -127.5(3) ?
    C6 C7 C16 C17 . . . . 109.0(4) ?
    C8 C7 C16 S1 . . . . 52.4(5) ?
    C6 C7 C16 S1 . . . . -71.1(4) ?
    C7 C16 C17 C18 . . . . 178.9(6) ?
    S1 C16 C17 C18 . . . . -1.1 ?
    C16 C17 C18 C19 . . . . 0.5 ?
    C17 C18 C19 S1 . . . . 0.3 ?
    C18 C19 S1 C16 . . . . -0.7 ?
    C17 C16 S1 C19 . . . . 1.0 ?
    C7 C16 S1 C19 . . . . -178.9(5) ?
    C9 C8 C7A C16A . . . . -94.3(6) ?
    C15 C8 C7A C16A . . . . 84.1(7) ?
    C9 C8 C7A C6 . . . . 28.9(6) ?
    C15 C8 C7A C6 . . . . -152.7(3) ?
    C10 C6 C7A C8 . . . . -30.1(6) ?
    C5 C6 C7A C8 . . . . 149.8(4) ?
    C10 C6 C7A C16A . . . . 89.9(5) ?
    C5 C6 C7A C16A . . . . -90.2(5) ?
    C8 C7A C16A C17A . . . . 56.8(10) ?
    C6 C7A C16A C17A . . . . -64.8(9) ?
    C8 C7A C16A S1A . . . . -129.4(9) ?
    C6 C7A C16A S1A . . . . 108.9(11) ?
    C7A C16A C17A C18A . . . . 173.3(17) ?
    S1A C16A C17A C18A . . . . -1.1 ?
    C16A C17A C18A C19A . . . . 0.5 ?
    C17A C18A C19A S1A . . . . 0.3 ?
    C18A C19A S1A C16A . . . . -0.7 ?
    C17A C16A S1A C19A . . . . 1.0 ?
    C7A C16A S1A C19A . . . . -173.9(15) ?
    O3 C4 C20 C25 . . . . 39.8(4) ?
    C3 C4 C20 C25 . . . . -79.7(3) ?
    O3 C4 C20 C21 . . . . -142.7(2) ?
    C3 C4 C20 C21 . . . . 97.8(3) ?
    C25 C20 C21 C22 . . . . 1.2(4) ?
    C4 C20 C21 C22 . . . . -176.4(3) ?
    C20 C21 C22 C23 . . . . -1.2(5) ?
    C21 C22 C23 C24 . . . . -0.2(5) ?
    C22 C23 C24 C25 . . . . 1.5(6) ?
    C21 C20 C25 C24 . . . . 0.1(5) ?
    C4 C20 C25 C24 . . . . 177.6(3) ?
    C23 C24 C25 C20 . . . . -1.4(6) ?
loop_
    _geom_hbond_atom_site_label_D
    _geom_hbond_atom_site_label_H
    _geom_hbond_atom_site_label_A
    _geom_hbond_site_symmetry_A
    _geom_hbond_distance_DH
    _geom_hbond_distance_HA
    _geom_hbond_distance_DA
    _geom_hbond_angle_DHA
    _geom_hbond_publ_flag
    N1 H1 O5 4_655 0.89(3) 1.91(3) 2.794(3) 171(3) yes
_shelx_space_group_comment
;
The symmetry employed for this shelxl refinement is uniquely defined
by the following loop, which should always be used as a source of
symmetry information in preference to the above space-group names.
They are only intended as comments.
;
_shelx_estimated_absorpt_T_min     ?
_shelx_estimated_absorpt_T_max     ?
_shelx_hkl_file
;
   0   0  -2 211.900 26.3000
   0   0  -3 63.2000  3.4000
   0   0  -4 773.100 46.7000
   0   0  -5 90.5000  3.1000
   0   0   6 458.800 19.8000
   0   0  -6 443.600 10.6000
   0   0   7 -0.4000  1.0000
   0   0  -7 -0.2000  0.9000
   0   0   8  5.9000  1.0000
   0   0  -8  6.6000  1.0000
   0   0   9 145.000  7.1000
   0   0  -9 159.800  5.9000
   0   0  10 128.300  5.4000
   0   0 -10 132.400  6.2000
   0   0  11 20.0000  1.8000
   0   0 -11 17.5000  1.4000
   0   0  12 66.4000  2.7000
   0   0 -12 57.5000  2.8000
   0   0  13 161.500  6.3000
   0   0 -13 157.600  6.8000
   0   0  14  3.1000  0.9000
   0   0 -14 -0.1000  1.4000
   0   0  15 11.2000  1.5000
   0   0 -15 10.8000  1.7000
   0   0  16 109.400  4.8000
   0   0 -16 98.2000  5.1000
   0   0  17 49.1000  3.4000
   0   0 -17 44.4000  3.0000
   0   0  18 81.8000  6.0000
   0   0 -18 79.3000  4.2000
   0   0  19 54.0000  4.2000
   0   0 -19 50.9000  3.4000
   0   0  20  3.7000  1.3000
   0   0 -20  0.7000  1.4000
   0   0  21  9.4000  2.3000
   0   0 -21  6.4000  2.1000
   0   0  22 -1.0000  3.1000
   0   0 -22  5.8000  2.2000
   0   0  23  7.2000  3.5000
   0   0 -23 10.0000  2.7000
   0   0  24  5.5000  4.2000
   0   0 -24  8.6000  2.7000
   0   0  25  2.4000  5.5000
   0   0 -25  2.2000  2.8000
   0   1 -25 -4.2000  2.7000
   0  -1  25 -1.3000  3.7000
   0   1 -24  3.5000  2.4000
   0  -1  24  4.7000  5.4000
   0   1 -23  8.5000  2.8000
   0  -1  23  2.3000  5.1000
   0   1 -22  6.5000  2.5000
   0  -1  22  6.3000  2.6000
   0   1 -21  3.3000  2.4000
   0  -1  21  4.6000  1.7000
   0   1 -20  1.3000  2.2000
   0  -1  20  8.1000  2.3000
   0   1 -19 -1.6000  1.4000
   0  -1  19 -0.3000  1.5000
   0   1 -18  3.6000  1.5000
   0  -1  18  2.0000  1.8000
   0   1 -17  1.5000  1.7000
   0  -1  17  0.2000  1.5000
   0   1 -16  9.8000  1.8000
   0  -1  16  6.7000  1.4000
   0   1 -15  1.1000  1.3000
   0  -1  15  2.8000  1.3000
   0   1 -14 143.200  6.3000
   0  -1  14 145.100  6.5000
   0   1 -13 -0.6000  1.0000
   0  -1  13  0.5000  1.1000
   0   1 -12  4.8000  1.2000
   0  -1  12  3.9000  1.0000
   0   1 -11 325.900 12.9000
   0  -1  11 326.900 10.9000
   0   1 -10 86.0000  3.7000
   0  -1  10 87.3000  3.3000
   0   1  -9 93.3000  3.4000
   0  -1   9 84.3000  3.7000
   0   1  -8 29.0000  1.8000
   0  -1   8 23.2000  2.6000
   0   1  -7 485.600 16.7000
   0  -1   7 455.300 14.0000
   0   1  -6 213.800  8.3000
   0  -1   6 201.600  8.4000
   0   1  -5 4371.00197.1000
   0  -1   5 4494.10175.5000
   0   1  -4 278.300 10.0000
   0  -1   4 274.600  8.2000
   0   1  -3 14.7000  1.1000
   0  -1   3 10.9000  0.8000
   0   1  -2 182.800  5.8000
   0  -1   2 195.800  5.5000
   0   1  -1  1.6000  0.2000
   0  -1   1  3.2000  0.3000
   0   1   0  0.4000  0.1000
   0  -1   0  0.5000  0.2000
   0  -1  -1  3.4000  0.4000
   0   1   2 179.200  8.0000
   0  -1  -2 191.900  5.1000
   0   1   3 13.9000  0.7000
   0  -1  -3 10.9000  0.6000
   0   1   4 276.800  8.7000
   0  -1  -4 284.400 10.1000
   0   1   5 4323.20188.3000
   0  -1  -5 4389.30202.0000
   0   1   6 213.600  8.1000
   0  -1  -6 220.800  5.4000
   0   1   7 479.100 21.3000
   0  -1  -7 471.300 14.7000
   0   1   8 27.5000  1.6000
   0  -1  -8 30.4000  1.3000
   0   1   9 87.0000  2.9000
   0  -1  -9 91.7000  2.9000
   0   1  10 93.3000  4.4000
   0  -1 -10 87.8000  2.6000
   0   1  11 315.400 14.8000
   0  -1 -11 304.700  9.6000
   0   1  12  0.8000  1.1000
   0  -1 -12  2.7000  1.2000
   0   1  13 -0.2000  1.0000
   0  -1 -13  0.5000  1.0000
   0   1  14 130.800  6.8000
   0  -1 -14 146.100  5.9000
   0   1  15  1.8000  1.4000
   0  -1 -15 -0.4000  1.2000
   0   1  16  8.6000  1.5000
   0  -1 -16  9.0000  1.5000
   0   1  17  2.4000  1.2000
   0  -1 -17  0.2000  2.2000
   0   1  18  5.3000  1.5000
   0  -1 -18  2.7000  1.7000
   0   1  19  2.9000  1.6000
   0  -1 -19 -1.2000  1.5000
   0   1  20  6.9000  1.8000
   0  -1 -20  2.9000  1.5000
   0   1  21  5.9000  1.9000
   0  -1 -21 11.4000  2.8000
   0   1  22  5.7000  4.6000
   0  -1 -22 12.5000  4.8000
   0   1  23 10.0000  3.9000
   0  -1 -23 12.4000  3.5000
   0   1  24  2.8000  3.2000
   0  -1 -24  3.9000  3.5000
   0   1  25 -0.5000  4.9000
   0  -1 -25  7.4000  4.9000
   0   2 -25  7.7000  4.3000
   0  -2  25  4.0000  4.9000
   0   2 -24 -0.7000  3.3000
   0  -2  24  0.0000  4.1000
   0   2 -23  1.7000  2.2000
   0  -2  23 -1.6000  5.2000
   0   2 -22  1.4000  2.4000
   0  -2  22  3.8000  4.5000
   0   2 -21  7.2000  2.1000
   0  -2  21  7.4000  2.4000
   0   2 -20 -0.4000  1.3000
   0  -2  20  2.0000  2.0000
   0   2 -19  1.3000  1.5000
   0  -2  19 -0.2000  1.6000
   0   2 -18 -1.2000  1.4000
   0  -2  18 -2.2000  2.1000
   0   2 -17 -0.3000  1.2000
   0  -2  17  2.4000  1.7000
   0   2 -16 45.7000  2.9000
   0  -2  16 47.7000  2.9000
   0   2 -15  3.0000  1.3000
   0  -2  15  1.5000  1.1000
   0   2 -14  5.9000  1.5000
   0  -2  14  5.0000  1.3000
   0   2 -13 38.7000  2.6000
   0  -2  13 32.9000  2.2000
   0   2 -12 42.7000  2.7000
   0  -2  12 42.0000  3.0000
   0   2 -11 138.400  4.7000
   0   2 -10 19.1000  1.5000
   0   2  -9 417.500 17.6000
   0  -2   9 398.700 12.8000
   0   2  -8 99.3000  3.0000
   0  -2   8 99.3000  3.9000
   0   2  -7 323.800  9.6000
   0  -2   7 321.300 14.3000
   0   2  -6 18.6000  0.9000
   0  -2   6 17.4000  1.6000
   0   2  -5 20.5000  0.9000
   0  -2   5 20.8000  1.4000
   0   2  -4 144.700  4.2000
   0  -2   4 144.700  4.8000
   0   2  -3 45.7000  1.3000
   0  -2   3 48.3000  1.6000
   0   2  -2 -0.4000  0.3000
   0  -2   2  1.1000  0.4000
   0   2  -1 207.900  9.6000
   0  -2   1 210.600  5.8000
   0   2   0 179.900  7.3000
   0  -2   0 180.200  4.3000
   0  -2  -1 209.700  5.4000
   0  -2  -2  0.2000  0.6000
   0   2   3 48.3000  2.3000
   0  -2  -3 48.2000  1.5000
   0   2   4 140.600  4.1000
   0  -2  -4 145.700  4.1000
   0   2   5 21.1000  1.1000
   0  -2  -5 18.6000  0.9000
   0   2   6 19.3000  1.1000
   0  -2  -6 17.7000  1.0000
   0   2   7 326.700  9.9000
   0  -2  -7 313.300  8.5000
   0   2   8 99.6000  3.3000
   0  -2  -8 99.4000  3.2000
   0   2   9 422.200 11.4000
   0  -2  -9 416.800 11.1000
   0   2  10 20.0000  1.4000
   0  -2 -10 19.6000  1.2000
   0   2  11 145.800  4.5000
   0  -2 -11 143.100  4.7000
   0   2  12 44.2000  1.9000
   0  -2 -12 46.0000  1.8000
   0   2  13 34.1000  1.9000
   0  -2 -13 34.0000  1.7000
   0   2  14  5.7000  1.0000
   0  -2 -14  2.5000  1.0000
   0   2  15  1.8000  1.0000
   0  -2 -15  0.1000  1.1000
   0   2  16 47.0000  2.7000
   0  -2 -16 44.5000  2.9000
   0   2  17  0.7000  1.3000
   0  -2 -17  1.3000  1.3000
   0   2  18 -1.1000  1.2000
   0  -2 -18  1.9000  1.5000
   0   2  19  1.2000  1.3000
   0  -2 -19  1.0000  1.7000
   0   2  20 -0.2000  1.4000
   0  -2 -20 -1.7000  1.8000
   0   2  21 15.3000  4.1000
   0  -2 -21  9.9000  2.7000
   0   2  22 -2.3000  2.5000
   0  -2 -22  2.5000  2.7000
   0   2  23  0.7000  2.8000
   0  -2 -23  4.2000  2.8000
   0   2  24 -0.7000  4.2000
   0  -2 -24 -3.3000  5.9000
   0   2  25 12.1000  5.7000
   0  -2 -25  7.5000  6.6000
   0   3 -24 -0.5000  3.5000
   0  -3  24  6.9000  6.6000
   0   3 -23  4.7000  4.2000
   0  -3  23 -2.6000  3.9000
   0   3 -22  6.9000  4.3000
   0  -3  22  5.3000  3.9000
   0   3 -21  6.5000  1.8000
   0  -3  21  8.6000  4.0000
   0   3 -20  4.4000  1.5000
   0  -3  20 -5.4000  3.9000
   0   3 -19  7.4000  1.2000
   0  -3  19  3.5000  2.3000
   0   3 -18 39.2000  2.5000
   0  -3  18 35.6000  2.9000
   0   3 -17 18.8000  1.3000
   0  -3  17 19.0000  2.1000
   0   3 -16 35.4000  1.7000
   0  -3  16 40.4000  2.9000
   0   3 -15  9.4000  0.8000
   0  -3  15 16.0000  2.6000
   0   3 -14  2.0000  0.7000
   0  -3  14  2.9000  2.0000
   0   3 -13 11.1000  0.9000
   0  -3  13  9.8000  1.9000
   0   3 -12 45.2000  1.8000
   0  -3  12 52.9000  4.8000
   0   3 -11  9.1000  0.8000
   0  -3  11  5.7000  1.9000
   0   3 -10 78.7000  2.6000
   0  -3  10 73.4000  5.6000
   0   3  -9  3.4000  0.5000
   0  -3   9 -0.2000  1.5000
   0   3  -8 42.5000  1.5000
   0  -3   8 39.9000  3.7000
   0   3  -7  7.6000  0.8000
   0  -3   7  6.1000  2.1000
   0   3  -6 76.6000  2.4000
   0  -3   6 80.9000  4.8000
   0   3  -5  6.2000  0.4000
   0  -3   5  7.0000  0.7000
   0   3  -4  6.4000  0.5000
   0  -3   4  8.2000  0.8000
   0   3  -3 62.9000  3.6000
   0  -3   3 56.9000  2.5000
   0   3  -2 123.400  5.6000
   0  -3   2 113.100  2.9000
   0   3  -1 26.1000  1.3000
   0  -3   1 27.2000  0.9000
   0   3   0 -0.4000  1.0000
   0  -3   0 -0.2000  0.3000
   0  -3  -1 26.6000  0.9000
   0  -3  -2 121.000  3.0000
   0  -3  -3 60.0000  2.3000
   0  -3  -4  5.9000  0.4000
   0   3   5  8.7000  1.2000
   0  -3  -5  5.8000  0.5000
   0   3   6 85.9000  3.8000
   0  -3  -6 81.1000  2.7000
   0   3   7  7.1000  0.8000
   0  -3  -7  9.4000  0.8000
   0   3   8 42.1000  1.8000
   0  -3  -8 40.2000  1.6000
   0   3   9  2.9000  0.7000
   0  -3  -9  1.6000  0.7000
   0   3  10 73.6000  2.6000
   0  -3 -10 74.5000  3.7000
   0   3  11  8.9000  0.9000
   0  -3 -11  8.2000  0.8000
   0   3  12 46.5000  2.0000
   0  -3 -12 42.3000  1.9000
   0   3  13 12.8000  1.2000
   0  -3 -13 11.4000  1.1000
   0   3  14  2.7000  0.9000
   0  -3 -14  2.3000  0.8000
   0   3  15  9.9000  1.1000
   0  -3 -15 11.3000  1.0000
   0   3  16 39.5000  2.4000
   0  -3 -16 37.1000  1.9000
   0   3  17 17.6000  1.8000
   0  -3 -17 14.4000  1.8000
   0   3  18 39.0000  2.6000
   0  -3 -18 34.2000  2.6000
   0   3  19  9.7000  1.6000
   0  -3 -19  8.5000  2.0000
   0   3  20  1.6000  2.2000
   0  -3 -20  3.3000  1.8000
   0   3  21 12.3000  3.7000
   0  -3 -21 10.1000  2.5000
   0   3  22  0.7000  2.3000
   0  -3 -22  4.6000  3.3000
   0   3  23  3.5000  4.0000
   0  -3 -23  3.4000  5.9000
   0   3  24 -0.5000  3.2000
   0  -3 -24  4.1000  4.2000
   0  -4  23  1.8000  6.8000
   0   4 -22  3.9000  2.7000
   0  -4  22 -3.2000  3.8000
   0   4 -21  8.2000  3.7000
   0  -4  21  7.2000  4.0000
   0   4 -20  8.0000  4.0000
   0  -4  20  5.4000  3.9000
   0   4 -19  0.3000  0.9000
   0  -4  19  3.8000  2.8000
   0   4 -18  1.4000  0.7000
   0  -4  18  4.2000  2.7000
   0   4 -17  2.4000  0.6000
   0  -4  17  2.1000  1.8000
   0   4 -16  6.7000  0.6000
   0  -4  16  6.9000  2.3000
   0   4 -15  9.3000  0.7000
   0  -4  15  9.2000  2.8000
   0   4 -14  0.6000  0.4000
   0  -4  14 -0.5000  2.8000
   0   4 -13 11.7000  0.6000
   0  -4  13 12.8000  2.3000
   0   4 -12  1.4000  1.1000
   0  -4  12  4.7000  2.3000
   0   4 -11  1.9000  0.9000
   0  -4  11  8.3000  2.9000
   0   4 -10 -0.5000  0.7000
   0  -4  10 -2.0000  1.7000
   0   4  -9  7.5000  1.0000
   0  -4   9 10.2000  2.7000
   0   4  -8 12.2000  0.9000
   0  -4   8 12.9000  1.6000
   0   4  -7 43.3000  1.6000
   0  -4   7 45.2000  3.8000
   0   4  -6  5.2000  1.3000
   0  -4   6  5.6000  0.7000
   0   4  -5  0.8000  0.8000
   0  -4   5 -0.4000  0.6000
   0   4  -4  0.2000  0.8000
   0  -4   4  0.0000  0.6000
   0   4  -3 -0.9000  0.7000
   0  -4   3  0.1000  0.7000
   0   4  -2 10.1000  1.2000
   0  -4   2  9.3000  0.6000
   0   4  -1 17.2000  1.9000
   0  -4   1 16.3000  0.8000
   0   4   0  3.1000  1.3000
   0  -4   0  1.6000  0.5000
   0  -4  -1 16.6000  0.8000
   0  -4  -2  9.4000  0.6000
   0  -4  -3  0.3000  0.3000
   0  -4  -4  0.8000  0.2000
   0  -4  -5  0.4000  0.3000
   0  -4  -6  4.6000  0.5000
   0  -4  -7 44.5000  1.8000
   0  -4  -8 13.3000  1.3000
   0   4   9  6.8000  1.2000
   0  -4  -9  6.5000  0.8000
   0   4  10  0.3000  1.2000
   0  -4 -10  1.3000  0.7000
   0   4  11  1.4000  1.0000
   0  -4 -11  0.7000  0.7000
   0   4  12  4.1000  0.8000
   0  -4 -12  3.3000  0.8000
   0   4  13 10.6000  1.2000
   0  -4 -13 13.0000  1.0000
   0   4  14  0.9000  1.0000
   0  -4 -14 -1.0000  0.8000
   0   4  15 10.7000  1.4000
   0  -4 -15  9.0000  1.2000
   0   4  16  7.2000  1.3000
   0  -4 -16  4.3000  1.1000
   0   4  17  2.3000  1.0000
   0  -4 -17  2.6000  1.0000
   0   4  18  5.8000  2.1000
   0  -4 -18  1.5000  1.1000
   0   4  19 -0.7000  1.7000
   0  -4 -19 -1.7000  1.9000
   0   4  20  6.1000  2.4000
   0  -4 -20  4.6000  2.7000
   0   4  21  4.7000  3.3000
   0  -4 -21  5.7000  3.0000
   0   4  22  3.1000  3.5000
   0  -4 -22 -0.5000  5.2000
   0   4  23  2.4000  2.9000
   0  -4 -23  0.4000  4.3000
   0  -5  22  2.7000  5.0000
   0  -5  21  0.1000  3.9000
   0  -5  20 52.0000  5.1000
   0   5 -19 -0.6000  2.5000
   0  -5  19  5.0000  3.2000
   0   5 -18 19.2000  3.2000
   0  -5  18 16.9000  3.1000
   0   5 -17  1.8000  2.0000
   0  -5  17  1.0000  2.1000
   0   5 -16  2.8000  1.7000
   0  -5  16  4.0000  2.5000
   0   5 -15 -0.8000  1.2000
   0  -5  15  2.4000  2.2000
   0   5 -14  4.3000  1.6000
   0  -5  14  6.2000  2.0000
   0   5 -13 47.1000  2.7000
   0  -5  13 43.0000  3.5000
   0   5 -12 10.0000  1.1000
   0  -5  12  9.9000  2.2000
   0   5 -11  2.4000  0.7000
   0  -5  11  4.0000  2.5000
   0   5 -10 31.7000  1.3000
   0  -5  10 31.5000  2.5000
   0   5  -9 -1.0000  1.6000
   0  -5   9 -0.3000  1.8000
   0   5  -8 10.5000  1.6000
   0  -5   8  9.0000  2.5000
   0   5  -7 12.1000  2.0000
   0  -5   7 11.9000  1.0000
   0   5  -6  9.9000  1.8000
   0  -5   6 11.7000  1.1000
   0   5  -5  9.8000  1.4000
   0  -5   5 14.6000  1.3000
   0   5  -4 33.3000  2.6000
   0  -5   4 33.5000  1.9000
   0   5  -3 18.9000  1.8000
   0  -5   3 17.7000  1.3000
   0   5  -2  1.8000  1.5000
   0  -5   2  3.4000  0.5000
   0   5  -1  7.0000  1.8000
   0  -5   1  6.2000  0.6000
   0  -5   0 -0.9000  0.5000
   0  -5  -1  6.9000  0.7000
   0  -5  -2  3.6000  0.6000
   0  -5  -3 17.9000  0.9000
   0  -5  -4 33.5000  0.9000
   0  -5  -5 10.9000  1.1000
   0  -5  -6  6.4000  1.0000
   0  -5  -7  7.3000  1.2000
   0  -5  -8 12.4000  0.7000
   0  -5  -9  0.6000  0.5000
   0  -5 -10 32.4000  1.6000
   0  -5 -11  1.5000  0.7000
   0  -5 -12  9.7000  1.1000
   0  -5 -13 50.8000  2.1000
   0  -5 -14  2.8000  0.9000
   0  -5 -15  0.3000  0.9000
   0  -5 -16  0.7000  1.0000
   0  -5 -17 -0.1000  1.1000
   0  -5 -18 14.9000  1.7000
   0  -5 -19 -0.7000  2.1000
   0  -5 -20 37.0000  4.0000
   0  -5 -21 10.6000  5.3000
   0  -5 -22  3.7000  6.3000
   0  -6  21 -4.7000  7.0000
   0  -6  20 -2.8000  4.9000
   0  -6  19  0.3000  3.3000
   0  -6  18  1.5000  3.6000
   0  -6  17  1.5000  2.9000
   0   6 -16 -1.1000  1.2000
   0  -6  16 -1.2000  2.1000
   0   6 -15  6.2000  0.9000
   0  -6  15  5.9000  2.7000
   0   6 -14  6.1000  0.5000
   0  -6  14  4.6000  2.1000
   0   6 -13 13.3000  3.5000
   0  -6  13 16.0000  3.8000
   0   6 -12  0.9000  2.2000
   0  -6  12  1.0000  3.3000
   0   6 -11 72.8000  4.9000
   0  -6  11 54.8000  4.1000
   0   6 -10  6.9000  2.3000
   0  -6  10 12.4000  2.3000
   0   6  -9 14.7000  2.4000
   0  -6   9 14.3000  2.1000
   0   6  -8 96.3000  5.3000
   0  -6   8 95.4000  3.5000
   0   6  -7 20.8000  2.1000
   0  -6   7 20.9000  1.4000
   0   6  -6 12.4000  1.8000
   0  -6   6 10.1000  1.0000
   0   6  -5  6.3000  1.4000
   0  -6   5  5.6000  0.9000
   0   6  -4 12.0000  2.5000
   0  -6   4 10.5000  1.1000
   0   6  -3  3.2000  1.9000
   0  -6   3  1.6000  0.7000
   0   6  -2 17.5000  2.4000
   0  -6   2 19.3000  0.9000
   0  -6   1  1.5000  0.5000
   0  -6   0  1.2000  0.5000
   0  -6  -1  1.7000  0.6000
   0  -6  -2 18.7000  1.1000
   0  -6  -3  0.9000  0.5000
   0  -6  -4 10.0000  1.0000
   0  -6  -5  5.4000  1.0000
   0  -6  -6 10.9000  1.2000
   0  -6  -7 16.8000  1.3000
   0  -6  -8 99.1000  4.0000
   0  -6  -9 10.9000  1.8000
   0  -6 -10  6.6000  1.3000
   0  -6 -11 54.5000  3.2000
   0  -6 -12 -1.2000  1.3000
   0  -6 -13 16.4000  1.7000
   0  -6 -14  5.2000  1.3000
   0  -6 -15  6.3000  1.6000
   0  -6 -16  0.5000  1.4000
   0  -6 -17 -0.2000  1.4000
   0  -6 -18 -1.0000  2.1000
   0  -6 -19  4.1000  2.6000
   0  -6 -20  1.7000  4.5000
   0  -6 -21  7.6000  7.3000
   0  -7  19  4.0000  5.0000
   0  -7  18  7.5000  4.5000
   0  -7  17 -0.8000  2.7000
   0  -7  16 11.7000  3.2000
   0  -7  15  3.9000  2.9000
   0   7 -14 -1.6000  5.8000
   0  -7  14  0.6000  2.0000
   0   7 -13  2.8000  3.3000
   0  -7  13 -0.5000  4.1000
   0   7 -12  1.5000  3.4000
   0  -7  12  3.7000  3.1000
   0   7 -11 12.2000  3.9000
   0  -7  11 12.8000  2.7000
   0   7 -10  3.5000  2.1000
   0  -7  10  3.7000  1.8000
   0   7  -9  9.1000  3.0000
   0  -7   9 10.9000  3.3000
   0   7  -8  7.0000  2.1000
   0  -7   8  5.1000  0.8000
   0   7  -7  6.4000  2.7000
   0  -7   7  6.5000  1.1000
   0   7  -6  1.8000  1.9000
   0  -7   6  4.4000  1.0000
   0   7  -5 28.5000  4.2000
   0  -7   5 21.7000  1.6000
   0   7  -4  5.0000  1.8000
   0  -7   4  4.3000  1.1000
   0   7  -3 41.2000  4.2000
   0  -7   3 41.7000  2.3000
   0   7  -2  8.0000  2.1000
   0  -7   2  5.1000  1.1000
   0  -7   1  3.9000  0.6000
   0  -7   0  0.3000  0.6000
   0  -7  -1  3.5000  0.7000
   0  -7  -2  6.5000  0.7000
   0  -7  -3 41.7000  1.6000
   0  -7  -4  2.6000  1.0000
   0  -7  -5 20.3000  1.6000
   0  -7  -6  4.0000  1.5000
   0  -7  -7  5.3000  1.2000
   0  -7  -8  5.7000  1.3000
   0  -7  -9  5.5000  1.1000
   0  -7 -10  5.1000  1.3000
   0  -7 -11 14.4000  2.1000
   0  -7 -12 -0.1000  1.7000
   0  -7 -13  0.5000  1.6000
   0  -7 -14  1.9000  1.6000
   0  -7 -15 -1.8000  1.5000
   0  -7 -16  5.4000  2.6000
   0  -7 -17  0.4000  3.3000
   0  -7 -18  2.3000  4.5000
   0  -7 -19  2.1000  5.0000
   0  -8  17  0.2000  4.3000
   0  -8  16  4.7000  4.2000
   0  -8  15  0.9000  3.5000
   0  -8  14  2.6000  3.6000
   0  -8  13  2.9000  2.5000
   0   8 -12  3.6000  3.9000
   0  -8  12 -1.0000  2.2000
   0   8 -11  0.3000  3.4000
   0  -8  11 -2.1000  2.0000
   0   8 -10  2.2000  4.6000
   0  -8  10  6.7000  3.3000
   0   8  -9  7.9000  4.2000
   0  -8   9  2.2000  2.2000
   0   8  -8  6.1000  4.1000
   0  -8   8 13.4000  1.3000
   0   8  -7  2.5000  2.7000
   0  -8   7  6.2000  1.3000
   0   8  -6  1.8000  3.2000
   0  -8   6  5.4000  1.2000
   0   8  -5  1.5000  3.0000
   0  -8   5  3.8000  1.1000
   0   8  -4  6.0000  2.6000
   0  -8   4  3.4000  1.1000
   0  -8   3  9.1000  1.3000
   0  -8   2 10.9000  1.4000
   0  -8   1  2.2000  0.5000
   0  -8   0 60.6000  2.3000
   0  -8  -1  1.4000  0.8000
   0  -8  -2 12.5000  1.0000
   0  -8  -3  9.1000  1.4000
   0  -8  -4  3.1000  1.2000
   0  -8  -5  3.7000  1.3000
   0  -8  -6  3.0000  1.2000
   0  -8  -7  5.0000  1.3000
   0  -8  -8 11.6000  1.8000
   0  -8  -9  3.6000  1.4000
   0  -8 -10  1.5000  1.5000
   0  -8 -11 -1.1000  1.7000
   0  -8 -12  2.4000  1.7000
   0  -8 -13  1.0000  1.7000
   0  -8 -14  0.7000  1.9000
   0  -8 -15  2.4000  3.1000
   0  -8 -16  2.3000  3.5000
   0  -8 -17  8.7000  7.4000
   0  -9  14  6.1000  3.5000
   0  -9  13 13.9000  3.5000
   0  -9  12  4.5000  2.8000
   0  -9  11  8.0000  3.6000
   0  -9  10  6.5000  3.6000
   0   9  -9  1.3000  3.5000
   0  -9   9 -1.3000  2.7000
   0   9  -8 -4.9000  4.6000
   0  -9   8  0.6000  1.9000
   0   9  -7  0.5000  3.6000
   0  -9   7 -2.9000  2.6000
   0   9  -6 -1.5000  3.8000
   0  -9   6 -2.3000  1.8000
   0   9  -5 11.9000  4.4000
   0  -9   5  5.8000  1.3000
   0  -9   4 38.3000  2.3000
   0  -9   3  0.5000  1.4000
   0  -9   2  0.9000  0.9000
   0  -9   1  2.6000  1.2000
   0  -9   0  0.0000  1.0000
   0  -9  -1  2.9000  1.0000
   0  -9  -2  1.7000  1.1000
   0  -9  -3  0.7000  1.2000
   0  -9  -4 31.9000  2.1000
   0  -9  -5  6.2000  1.4000
   0  -9  -6 -1.0000  1.2000
   0  -9  -7 -0.8000  1.8000
   0  -9  -8  1.1000  1.7000
   0  -9  -9 -1.1000  2.1000
   0  -9 -10  4.6000  2.2000
   0  -9 -11  0.7000  2.0000
   0  -9 -12  5.0000  2.6000
   0  -9 -13 10.4000  4.0000
   0  -9 -14 14.2000  5.1000
   0 -10   9 20.5000  4.0000
   0 -10   8  4.0000  3.1000
   0 -10   7 23.2000  6.0000
   0 -10   6 -1.1000  5.2000
   0 -10   5  3.5000  4.9000
   0 -10   4 -0.9000  4.3000
   0 -10   3  2.6000  3.9000
   0 -10   2  2.8000  2.5000
   0 -10   1 17.1000  3.1000
   0 -10   0  0.9000  2.6000
   0 -10  -1  9.0000  3.3000
   0 -10  -2  5.2000  2.6000
   0 -10  -3 -3.8000  2.6000
   0 -10  -4 -4.7000  3.3000
   0 -10  -5 -0.6000  2.8000
   0 -10  -6  5.7000  2.8000
   0 -10  -7 16.9000  3.4000
   0 -10  -8  3.4000  3.8000
   0 -10  -9 22.9000  4.1000
   1 -10  -9 -0.8000  3.7000
   1 -10  -8  5.0000  3.8000
   1 -10  -7  9.3000  3.5000
   1 -10  -6 -4.1000  2.9000
   1 -10  -5 -2.8000  3.4000
   1 -10  -4  5.9000  3.0000
   1 -10  -3  2.8000  2.9000
   1 -10  -2  2.8000  2.5000
   1 -10  -1 18.3000  3.8000
   1 -10   0 -0.1000  5.5000
   1 -10   1 -0.2000  2.9000
   1 -10   2  0.4000  3.7000
   1 -10   3 -2.0000  5.6000
   1 -10   4  7.7000  5.9000
   1 -10   5 12.9000  5.9000
   1 -10   6 17.4000  5.9000
   1 -10   7  0.5000  6.1000
   1 -10   8  0.8000  4.3000
   1 -10   9  5.6000  4.3000
   1  -9 -14 -0.2000  4.6000
   1  -9 -13 -0.9000  3.1000
   1  -9 -12  4.5000  2.5000
   1  -9 -11  2.2000  2.2000
   1  -9 -10 -4.9000  2.3000
   1  -9  -9 14.7000  2.4000
   1  -9  -8  2.9000  2.0000
   1  -9  -7  7.3000  1.9000
   1  -9  -6 -1.0000  1.6000
   1  -9  -5  1.8000  1.7000
   1  -9  -4  1.6000  1.2000
   1  -9  -3 -0.4000  1.2000
   1  -9  -2 10.8000  1.4000
   1  -9  -1  0.8000  1.4000
   1  -9   0 -1.1000  1.3000
   1  -9   1  8.9000  1.3000
   1  -9   2  2.8000  1.2000
   1  -9   3 -0.2000  1.0000
   1  -9   4  2.6000  1.1000
   1  -9   5  3.7000  1.2000
  -1   9  -5  4.8000  2.4000
   1  -9   6  1.6000  1.7000
  -1   9  -6 -1.3000  3.3000
   1  -9   7  2.6000  2.2000
  -1   9  -7  2.9000  3.9000
   1  -9   8 34.1000  2.9000
  -1   9  -8 25.7000  5.1000
   1  -9   9  3.4000  1.8000
  -1   9  -9  6.0000  4.5000
   1  -9  10  4.6000  2.3000
  -1   9 -10 -0.9000  4.2000
   1  -9  11  7.5000  2.7000
   1  -9  12  7.7000  2.7000
   1  -9  13  2.9000  2.9000
   1  -8 -17  3.5000  6.6000
   1  -8 -16  0.2000  3.8000
   1  -8 -15  4.7000  3.5000
   1  -8 -14  4.0000  2.4000
   1  -8 -13  1.2000  2.3000
   1  -8 -12 -2.8000  1.5000
   1  -8 -11 -0.6000  1.4000
   1  -8 -10  1.8000  1.3000
   1  -8  -9 14.9000  1.9000
   1  -8  -8  5.6000  1.5000
   1  -8  -7  0.5000  1.4000
   1  -8  -6  4.0000  1.2000
   1  -8  -5 -1.0000  1.1000
   1  -8  -4  0.0000  1.1000
   1  -8  -3  3.8000  1.0000
   1  -8  -2  4.2000  0.5000
   1  -8  -1  0.4000  0.6000
   1  -8   0 36.3000  1.6000
   1  -8   1 13.4000  1.3000
   1  -8   2 23.0000  1.5000
   1  -8   3 13.1000  1.4000
  -1   8  -3 10.4000  2.2000
   1  -8   4 22.7000  1.6000
  -1   8  -4 22.6000  3.1000
   1  -8   5 43.1000  2.2000
  -1   8  -5 39.7000  4.9000
   1  -8   6  0.9000  1.0000
  -1   8  -6  4.0000  2.5000
   1  -8   7  4.9000  0.9000
  -1   8  -7  7.2000  3.9000
   1  -8   8 -0.7000  1.3000
  -1   8  -8 -0.8000  1.8000
   1  -8   9 12.8000  3.4000
  -1   8  -9 15.4000  3.0000
   1  -8  10  0.3000  2.2000
  -1   8 -10  1.2000  4.1000
   1  -8  11 -0.1000  2.3000
  -1   8 -11  0.9000  4.3000
   1  -8  12 -0.6000  2.3000
  -1   8 -12  4.7000  5.1000
   1  -8  13 15.4000  3.0000
   1  -8  14  9.3000  2.8000
   1  -8  15 -5.8000  3.1000
   1  -8  16  1.8000  2.9000
   1  -7 -19 27.3000  7.2000
   1  -7 -18  1.3000  3.4000
   1  -7 -17 -1.5000  4.1000
   1  -7 -16 -2.7000  2.0000
   1  -7 -15  4.2000  1.6000
   1  -7 -14  6.8000  1.5000
   1  -7 -13  0.3000  1.3000
   1  -7 -12 29.8000  2.4000
   1  -7 -11  6.7000  1.6000
   1  -7 -10  0.4000  1.2000
   1  -7  -9 -0.3000  1.0000
   1  -7  -8 30.6000  1.8000
   1  -7  -7  1.1000  1.1000
   1  -7  -6 -0.1000  0.9000
   1  -7  -5 86.9000  3.8000
   1  -7  -4  7.2000  1.1000
   1  -7  -3 46.0000  2.4000
   1  -7  -2 10.8000  0.8000
   1  -7  -1 42.9000  1.4000
   1  -7   0 47.6000  1.8000
   1  -7   1 10.4000  0.7000
   1  -7   2  2.6000  0.8000
  -1   7  -2  2.9000  1.7000
   1  -7   3 15.6000  1.2000
  -1   7  -3 15.6000  2.6000
   1  -7   4 10.7000  1.1000
  -1   7  -4 16.0000  3.0000
   1  -7   5 10.8000  1.1000
  -1   7  -5 11.0000  1.8000
   1  -7   6  8.8000  1.2000
  -1   7  -6  4.0000  1.5000
   1  -7   7 22.6000  1.4000
  -1   7  -7 25.2000  2.7000
   1  -7   8 23.4000  3.1000
  -1   7  -8 26.0000  2.7000
   1  -7   9 63.7000  4.2000
  -1   7  -9 63.9000  4.5000
   1  -7  10  2.6000  2.0000
  -1   7 -10 -0.5000  1.8000
   1  -7  11 26.9000  3.0000
  -1   7 -11 32.5000  4.9000
   1  -7  12  3.7000  2.4000
  -1   7 -12 -1.5000  3.1000
   1  -7  13  3.0000  2.9000
  -1   7 -13 -1.1000  5.0000
   1  -7  14  9.0000  2.8000
  -1   7 -14 -2.6000  5.4000
   1  -7  15  4.0000  2.9000
   1  -7  16 -1.2000  3.4000
   1  -7  17 -4.3000  3.1000
   1  -7  18  0.6000  3.8000
   1  -7  19  7.9000  5.6000
   1  -6 -21  4.0000  6.7000
   1  -6 -20 -1.2000  4.1000
   1  -6 -19  4.0000  4.4000
   1  -6 -18  0.5000  1.6000
   1  -6 -17  3.0000  1.8000
   1  -6 -16  8.5000  1.8000
   1  -6 -15 -0.5000  1.4000
   1  -6 -14 24.9000  2.0000
   1  -6 -13  3.6000  1.4000
   1  -6 -12 21.3000  1.7000
   1  -6 -11  7.7000  1.3000
   1  -6 -10 44.6000  2.8000
   1  -6  -9 -0.2000  1.1000
   1  -6  -8 168.300  6.3000
   1  -6  -7 15.1000  1.2000
   1  -6  -6  6.0000  1.0000
   1  -6  -5  0.8000  0.7000
   1  -6  -4 -1.0000  0.7000
   1  -6  -3  1.1000  0.8000
   1  -6  -2  1.5000  0.5000
   1  -6  -1  1.4000  0.5000
   1  -6   0 72.2000  2.1000
   1  -6   1  0.3000  0.5000
  -1   6  -1 -1.6000  1.4000
   1  -6   2  8.8000  0.8000
  -1   6  -2  9.4000  1.9000
   1  -6   3 22.9000  1.2000
  -1   6  -3 19.3000  1.9000
   1  -6   4 16.2000  1.3000
  -1   6  -4 19.8000  1.9000
   1  -6   5  4.4000  0.9000
  -1   6  -5  5.9000  1.4000
   1  -6   6  6.6000  0.9000
  -1   6  -6  7.5000  1.4000
   1  -6   7  4.1000  0.4000
  -1   6  -7  3.5000  1.4000
   1  -6   8  0.9000  1.3000
  -1   6  -8  0.7000  1.9000
   1  -6   9 27.7000  3.8000
  -1   6  -9 25.2000  2.6000
   1  -6  10  1.3000  1.4000
  -1   6 -10  2.0000  2.0000
   1  -6  11 -2.0000  1.6000
  -1   6 -11 -2.9000  2.4000
   1  -6  12  4.3000  2.5000
  -1   6 -12  1.4000  2.8000
   1  -6  13  3.7000  3.2000
  -1   6 -13 -0.1000  2.5000
   1  -6  14  4.7000  2.8000
  -1   6 -14  9.5000  5.2000
   1  -6  15 11.8000  2.7000
  -1   6 -15 10.9000  1.2000
   1  -6  16 -0.5000  2.2000
   1  -6  17 -1.0000  2.8000
   1  -6  18  3.3000  3.3000
   1  -6  19 -1.5000  5.9000
   1  -6  20 -4.4000  4.2000
   1  -6  21  2.8000  5.0000
   1  -5 -22 -0.7000  7.2000
   1  -5 -21 15.0000  6.0000
   1  -5 -20  4.2000  3.1000
  -1   5  20 -0.5000  2.0000
   1  -5 -19 11.1000  2.0000
  -1   5  19 12.0000  2.5000
   1  -5 -18  1.3000  1.4000
  -1   5  18  0.5000  1.7000
   1  -5 -17 -0.5000  1.1000
  -1   5  17 -0.9000  1.5000
   1  -5 -16  5.4000  1.1000
  -1   5  16  1.4000  2.0000
   1  -5 -15 -0.4000  0.9000
  -1   5  15  2.2000  2.1000
   1  -5 -14  2.0000  0.8000
  -1   5  14  3.7000  1.4000
   1  -5 -13 71.8000  2.8000
  -1   5  13 86.8000  5.8000
   1  -5 -12 68.6000  3.8000
  -1   5  12 78.9000  5.2000
   1  -5 -11  0.2000  1.0000
  -1   5  11  0.5000  1.1000
   1  -5 -10  3.8000  1.2000
  -1   5  10  4.8000  1.6000
   1  -5  -9  3.7000  1.4000
   1  -5  -8 33.1000  2.2000
   1  -5  -7  8.9000  1.4000
   1  -5  -6  8.7000  1.1000
   1  -5  -5 101.700  3.2000
   1  -5  -4 63.2000  2.3000
   1  -5  -3 43.5000  1.8000
   1  -5  -2 74.9000  1.9000
   1  -5  -1  9.4000  0.6000
   1  -5   0  4.4000  0.5000
   1  -5   1 15.3000  0.8000
  -1   5  -1 12.7000  1.3000
   1  -5   2 63.9000  1.6000
  -1   5  -2 66.7000  3.3000
   1  -5   3  6.4000  0.8000
  -1   5  -3  7.7000  1.2000
   1  -5   4  4.2000  0.7000
  -1   5  -4  4.5000  1.1000
   1  -5   5  2.9000  0.7000
  -1   5  -5  3.0000  1.1000
   1  -5   6 13.4000  0.9000
  -1   5  -6 10.8000  1.7000
   1  -5   7 11.7000  1.5000
  -1   5  -7 10.7000  1.7000
   1  -5   8  3.1000  2.2000
  -1   5  -8  1.7000  1.1000
   1  -5   9 -1.5000  1.7000
  -1   5  -9 -0.7000  1.4000
   1  -5  10  2.0000  1.9000
  -1   5 -10  0.6000  0.4000
   1  -5  11  6.0000  1.8000
  -1   5 -11  5.8000  0.9000
   1  -5  12  3.1000  1.5000
  -1   5 -12  4.0000  1.0000
   1  -5  13  3.3000  1.8000
  -1   5 -13 -0.1000  0.9000
   1  -5  14  4.9000  1.8000
  -1   5 -14  2.9000  1.3000
   1  -5  15  2.7000  2.6000
  -1   5 -15 -0.3000  1.2000
   1  -5  16  0.5000  2.2000
  -1   5 -16  2.3000  1.4000
   1  -5  17 31.3000  4.0000
  -1   5 -17 21.6000  3.1000
   1  -5  18  4.6000  2.9000
  -1   5 -18  4.2000  2.4000
   1  -5  19 -0.4000  3.6000
  -1   5 -19  0.3000  2.5000
   1  -5  20  4.0000  5.4000
   1  -5  21  2.4000  5.8000
   1  -5  22  1.8000  4.4000
   1  -4 -23 -0.3000  4.6000
  -1   4  23  3.9000  3.4000
   1  -4 -22 -1.5000  4.3000
  -1   4  22  2.3000  2.5000
   1  -4 -21  1.8000  2.9000
  -1   4  21 -0.6000  3.1000
   1  -4 -20 -0.2000  2.0000
  -1   4  20 -1.4000  2.4000
   1  -4 -19  8.2000  1.5000
  -1   4  19  9.0000  1.4000
   1  -4 -18 20.8000  1.7000
  -1   4  18 23.6000  2.4000
   1  -4 -17 64.4000  3.1000
  -1   4  17 61.1000  3.9000
   1  -4 -16 12.6000  1.5000
  -1   4  16 14.0000  1.7000
   1  -4 -15  2.4000  1.1000
  -1   4  15  3.0000  1.0000
   1  -4 -14 -0.9000  0.9000
  -1   4  14  0.3000  0.8000
   1  -4 -13 55.7000  2.5000
  -1   4  13 57.7000  2.8000
   1  -4 -12 84.4000  3.4000
  -1   4  12 87.6000  3.5000
   1  -4 -11 55.1000  2.3000
  -1   4  11 57.8000  2.2000
   1  -4 -10  2.4000  0.7000
  -1   4  10  1.8000  0.6000
   1  -4  -9  4.8000  0.8000
  -1   4   9  5.6000  1.5000
   1  -4  -8 11.9000  1.3000
  -1   4   8 10.8000  1.8000
   1  -4  -7 149.900  6.5000
  -1   4   7 143.500  6.9000
   1  -4  -6 62.8000  2.8000
  -1   4   6 72.9000  4.0000
   1  -4  -5 43.2000  2.3000
   1  -4  -4 52.7000  2.0000
   1  -4  -3 27.6000  1.4000
   1  -4  -2 10.0000  0.6000
   1  -4  -1 67.1000  1.8000
   1  -4   0 120.700  2.9000
  -1   4   0 125.700  4.7000
   1  -4   1 248.200  6.2000
  -1   4  -1 247.600  9.4000
   1  -4   2 38.2000  1.0000
  -1   4  -2 37.8000  2.2000
   1  -4   3  3.2000  0.6000
  -1   4  -3  3.0000  0.9000
   1  -4   4 10.1000  0.8000
  -1   4  -4  7.6000  1.2000
   1  -4   5 35.6000  1.8000
  -1   4  -5 37.8000  2.3000
   1  -4   6 12.0000  1.5000
  -1   4  -6 10.6000  1.3000
   1  -4   7 67.1000  5.0000
  -1   4  -7 68.3000  2.7000
   1  -4   8  1.6000  1.7000
  -1   4  -8  5.4000  0.8000
  -1   4  -9  8.1000  1.0000
   1  -4  10  0.4000  1.6000
  -1   4 -10  1.3000  0.8000
   1  -4  11 10.1000  1.7000
  -1   4 -11 10.3000  1.1000
   1  -4  12 91.6000  5.1000
  -1   4 -12 98.1000  4.6000
   1  -4  13 42.3000  3.3000
  -1   4 -13 36.6000  2.5000
   1  -4  14 -0.8000  1.7000
  -1   4 -14  1.8000  1.3000
   1  -4  15  6.7000  2.7000
  -1   4 -15  6.0000  1.9000
   1  -4  16  4.7000  2.1000
  -1   4 -16  3.5000  1.8000
   1  -4  17 10.8000  2.6000
  -1   4 -17 16.0000  3.2000
   1  -4  18  4.5000  3.0000
  -1   4 -18  1.0000  0.4000
   1  -4  19 -2.6000  2.9000
  -1   4 -19  2.4000  2.5000
   1  -4  20  6.6000  5.4000
  -1   4 -20 11.1000  3.9000
   1  -4  21  2.8000  4.1000
  -1   4 -21  0.1000  2.3000
   1  -4  22 -3.7000  3.9000
  -1   4 -22  3.6000  3.9000
   1  -4  23 -4.7000  4.4000
   1  -3 -24 -0.5000  4.1000
  -1   3  24 11.5000  5.0000
   1  -3 -23  0.6000  3.6000
  -1   3  23 -3.0000  2.7000
   1  -3 -22  1.4000  3.0000
  -1   3  22  2.2000  3.5000
   1  -3 -21  9.2000  2.3000
  -1   3  21 11.9000  3.6000
   1  -3 -20  6.4000  1.9000
  -1   3  20  5.7000  1.6000
   1  -3 -19  1.6000  1.8000
  -1   3  19  1.0000  1.4000
   1  -3 -18  7.8000  2.1000
  -1   3  18  7.0000  1.4000
   1  -3 -17  8.9000  1.4000
  -1   3  17 11.5000  1.7000
   1  -3 -16 17.9000  1.5000
  -1   3  16 16.7000  1.8000
   1  -3 -15  0.6000  0.7000
  -1   3  15  1.1000  0.9000
   1  -3 -14 14.5000  1.2000
  -1   3  14 12.3000  1.5000
   1  -3 -13  0.2000  0.8000
  -1   3  13  1.3000  1.1000
   1  -3 -12 151.300  6.7000
  -1   3  12 147.300  5.5000
   1  -3 -11  4.5000  0.8000
  -1   3  11  7.6000  1.0000
   1  -3 -10  3.8000  0.7000
  -1   3  10  4.6000  0.9000
   1  -3  -9  6.7000  0.7000
  -1   3   9  6.4000  0.8000
   1  -3  -8  6.0000  0.7000
  -1   3   8  6.0000  0.7000
   1  -3  -7 89.6000  4.3000
  -1   3   7 96.9000  2.8000
   1  -3  -6  2.3000  0.5000
  -1   3   6  2.9000  0.5000
   1  -3  -5 77.2000  4.5000
  -1   3   5 85.5000  4.1000
   1  -3  -4 30.7000  2.1000
  -1   3   4 31.4000  2.4000
   1  -3  -3 66.6000  3.6000
  -1   3   3 76.9000  3.6000
   1  -3  -2  0.4000  0.3000
   1  -3  -1  0.6000  0.3000
  -1   3   1  0.6000  0.6000
   1  -3   0 101.700  3.2000
  -1   3   0 102.000  4.7000
   1  -3   1  4.6000  0.4000
  -1   3  -1  4.7000  0.7000
   1  -3   2  0.1000  0.2000
  -1   3  -2 -0.3000  0.7000
   1  -3   3 21.5000  1.1000
  -1   3  -3 22.9000  1.6000
   1  -3   4 273.200  9.7000
  -1   3  -4 274.200 12.3000
   1  -3   5 21.9000  2.1000
  -1   3  -5 20.2000  1.1000
   1  -3   6 101.700  5.3000
  -1   3  -6 95.3000  3.7000
   1  -3   7 17.5000  2.3000
  -1   3  -7 15.1000  1.1000
   1  -3   8 17.6000  2.3000
  -1   3  -8 16.7000  1.1000
  -1   3  -9  6.7000  0.9000
  -1   3 -10 116.500  3.7000
   1  -3  11 10.8000  1.6000
  -1   3 -11  9.3000  0.6000
   1  -3  12  1.7000  1.3000
  -1   3 -12  1.1000  0.4000
   1  -3  13  4.7000  1.9000
  -1   3 -13  0.4000  0.4000
   1  -3  14  2.4000  1.8000
  -1   3 -14  3.0000  0.6000
   1  -3  15 15.7000  2.6000
  -1   3 -15 12.1000  0.9000
   1  -3  16 -1.3000  2.1000
  -1   3 -16  0.5000  0.6000
   1  -3  17 -0.2000  1.5000
  -1   3 -17  2.0000  0.7000
   1  -3  18  0.9000  1.9000
  -1   3 -18  0.4000  0.8000
   1  -3  19 10.2000  2.6000
  -1   3 -19 11.3000  1.5000
   1  -3  20  2.8000  3.1000
  -1   3 -20 -1.0000  1.4000
   1  -3  21  3.8000  5.0000
  -1   3 -21  1.4000  1.5000
   1  -3  22  0.1000  3.9000
  -1   3 -22  3.7000  4.3000
   1  -3  23 -0.4000  3.6000
  -1   3 -23 -0.8000  3.9000
   1  -3  24 -4.5000  4.7000
  -1   3 -24 -0.4000  5.3000
   1  -2 -25  5.2000  4.6000
  -1   2  25  2.3000  3.3000
   1  -2 -24  0.7000  3.9000
  -1   2  24  1.3000  3.3000
   1  -2 -23 -0.1000  2.8000
  -1   2  23  5.5000  4.5000
   1  -2 -22  2.5000  2.5000
  -1   2  22 -1.4000  4.1000
   1  -2 -21  6.4000  2.3000
  -1   2  21  3.4000  1.6000
   1  -2 -20  4.6000  2.9000
  -1   2  20  9.9000  1.8000
   1  -2 -19 44.1000  3.6000
  -1   2  19 52.4000  3.2000
   1  -2 -18 22.5000  2.4000
  -1   2  18 25.2000  2.3000
   1  -2 -17  6.3000  1.7000
  -1   2  17  6.3000  1.6000
   1  -2 -16  5.8000  1.7000
  -1   2  16  7.6000  1.4000
   1  -2 -15  2.9000  1.1000
  -1   2  15  0.7000  1.2000
   1  -2 -14 12.0000  1.2000
  -1   2  14 13.2000  2.1000
   1  -2 -13  9.6000  1.2000
  -1   2  13  9.5000  1.2000
   1  -2 -12 17.6000  1.4000
  -1   2  12 18.9000  2.1000
   1  -2 -11 22.7000  1.3000
  -1   2  11 23.4000  2.1000
   1  -2 -10 238.000  8.3000
  -1   2  10 244.900 11.7000
   1  -2  -9 39.1000  1.7000
  -1   2   9 41.0000  2.7000
   1  -2  -8 44.7000  1.8000
  -1   2   8 49.8000  3.3000
   1  -2  -7 24.7000  1.1000
  -1   2   7 32.6000  2.2000
   1  -2  -6 37.7000  1.3000
  -1   2   6 41.6000  1.8000
   1  -2  -5 245.500 10.7000
  -1   2   5 253.100  7.6000
   1  -2  -4 41.8000  1.9000
  -1   2   4 42.7000  1.6000
   1  -2  -3  0.3000  0.9000
  -1   2   3 -0.3000  1.0000
   1  -2  -2 11.9000  1.3000
  -1   2   2  7.9000  1.1000
   1  -2  -1 749.600 21.2000
  -1   2   1 757.100 25.3000
   1  -2   0 187.600  5.0000
  -1   2   0 190.000  7.2000
   1  -2   1 1370.10 53.8000
  -1   2  -1 1308.70 51.7000
   1  -2   2 80.9000  2.6000
  -1   2  -2 79.7000  3.0000
   1  -2   3  3.9000  0.2000
  -1   2  -3  3.9000  0.4000
   1  -2   4 20.2000  1.0000
  -1   2  -4 18.6000  0.9000
   1  -2   5 84.0000  4.4000
  -1   2  -5 84.3000  3.0000
   1  -2   6  2.6000  1.0000
  -1   2  -6  6.1000  0.3000
   1  -2   7  0.0000  1.1000
  -1   2  -7  0.5000  0.4000
  -1   2  -8 36.6000  1.4000
  -1   2  -9 63.6000  2.2000
  -1   2 -10 71.4000  2.4000
  -1   2 -11 -0.8000  0.7000
   1  -2  12 100.700  6.6000
  -1   2 -12 96.9000  3.3000
   1  -2  13 37.7000  3.0000
  -1   2 -13 30.9000  2.0000
   1  -2  14 42.5000  5.5000
  -1   2 -14 48.5000  2.1000
   1  -2  15  2.4000  1.3000
  -1   2 -15  0.4000  0.8000
   1  -2  16  5.2000  1.7000
  -1   2 -16  3.2000  1.1000
   1  -2  17  2.2000  1.7000
  -1   2 -17  2.8000  1.3000
   1  -2  18  0.1000  1.7000
  -1   2 -18 -0.1000  1.2000
   1  -2  19  1.6000  1.8000
  -1   2 -19  5.2000  1.5000
   1  -2  20 10.4000  2.4000
  -1   2 -20  7.9000  1.6000
   1  -2  21 11.6000  2.7000
  -1   2 -21  5.5000  1.9000
   1  -2  22  6.3000  3.7000
  -1   2 -22  2.0000  2.0000
   1  -2  23  4.1000  4.3000
  -1   2 -23  0.2000  1.7000
   1  -2  24 12.3000  6.9000
  -1   2 -24  7.0000  6.0000
   1  -2  25  6.2000  5.5000
  -1   2 -25  3.0000  6.2000
  -1   1  25  8.0000  5.3000
   1  -1 -24 12.7000  7.8000
  -1   1  24  5.8000  5.4000
   1  -1 -23 20.1000  6.5000
  -1   1  23 21.4000  4.7000
   1  -1 -22  9.8000  4.0000
  -1   1  22  0.0000  2.7000
   1  -1 -21  3.8000  3.2000
  -1   1  21  4.1000  1.9000
   1  -1 -20  8.2000  2.4000
  -1   1  20  4.2000  1.7000
   1  -1 -19  5.6000  2.1000
  -1   1  19 10.1000  2.0000
   1  -1 -18  2.4000  2.0000
  -1   1  18  1.5000  1.2000
   1  -1 -17  2.2000  1.6000
  -1   1  17 -1.0000  1.3000
   1  -1 -16  0.9000  1.7000
  -1   1  16  1.6000  1.1000
   1  -1 -15 74.2000  3.6000
  -1   1  15 75.2000  4.1000
   1  -1 -14  3.9000  1.4000
  -1   1  14  3.5000  1.2000
   1  -1 -13  7.3000  1.2000
  -1   1  13  5.3000  1.2000
   1  -1 -12  1.6000  0.7000
  -1   1  12  1.6000  1.0000
   1  -1 -11 12.6000  1.0000
  -1   1  11 11.0000  1.2000
   1  -1 -10 12.2000  1.1000
  -1   1  10  9.0000  1.1000
   1  -1  -9 67.7000  2.6000
  -1   1   9 67.9000  2.5000
   1  -1  -8 107.300  3.1000
  -1   1   8 110.100  3.6000
   1  -1  -7 57.0000  1.8000
  -1   1   7 61.5000  3.0000
   1  -1  -6 33.6000  1.5000
  -1   1   6 32.2000  1.8000
   1  -1  -5 955.500 28.8000
  -1   1   5 952.100 37.6000
   1  -1  -4 1073.00 30.8000
  -1   1   4 1050.20 33.0000
   1  -1  -3 247.300  6.8000
  -1   1   3 243.300  9.0000
   1  -1  -2 239.100  7.7000
  -1   1   2 239.200  9.6000
  -1   1   1 103.000  4.8000
   1  -1   0 21.9000  1.2000
  -1   1   0 17.6000  1.0000
   1  -1   1 98.8000  2.6000
  -1   1  -1 97.7000  3.5000
   1  -1   2 422.400 12.2000
  -1   1  -2 424.900 17.6000
   1  -1   3 175.700  4.9000
  -1   1  -3 179.000  4.7000
   1  -1   4 182.800  5.6000
  -1   1  -4 180.200  4.5000
   1  -1   5 226.000  7.8000
  -1   1  -5 221.100  6.7000
  -1   1  -6 237.800  5.7000
  -1   1  -7 67.6000  2.0000
  -1   1  -8 11.4000  0.8000
  -1   1  -9 115.000  3.3000
   1  -1  10 13.2000  2.2000
  -1   1 -10 14.9000  1.1000
  -1   1 -11 41.9000  1.8000
   1  -1  12 82.8000  5.9000
  -1   1 -12 77.9000  3.2000
   1  -1  13 15.2000  1.8000
  -1   1 -13 13.8000  1.2000
   1  -1  14  0.0000  1.1000
  -1   1 -14  1.3000  0.8000
   1  -1  15 -0.1000  1.1000
  -1   1 -15  0.6000  0.9000
   1  -1  16 44.9000  3.2000
  -1   1 -16 45.5000  2.5000
   1  -1  17 47.7000  3.5000
  -1   1 -17 48.0000  2.6000
   1  -1  18  1.2000  1.4000
  -1   1 -18  2.6000  1.2000
   1  -1  19 21.7000  2.8000
  -1   1 -19 22.5000  2.3000
   1  -1  20  6.0000  1.8000
  -1   1 -20  8.5000  2.4000
   1  -1  21  0.5000  2.0000
  -1   1 -21  1.0000  2.3000
   1  -1  22  5.6000  4.0000
  -1   1 -22  5.0000  2.5000
   1  -1  23  1.0000  3.8000
  -1   1 -23  2.6000  2.9000
   1  -1  24 -4.6000  5.2000
  -1   1 -24 -1.2000  3.1000
   1  -1  25  0.7000  3.9000
  -1   1 -25  4.0000  3.8000
   1   0 -25  0.2000  2.8000
  -1   0  25 -1.2000  5.3000
   1   0 -24 -7.2000  5.7000
  -1   0  24 -1.5000  4.8000
   1   0 -23  1.9000  3.1000
  -1   0  23 -4.3000  4.3000
   1   0 -22 -0.6000  2.4000
  -1   0  22 -1.3000  2.1000
   1   0 -21 -0.1000  3.0000
  -1   0  21 -0.5000  1.5000
   1   0 -20  0.3000  2.4000
  -1   0  20  0.0000  1.4000
   1   0 -19  1.4000  1.9000
  -1   0  19  0.2000  1.2000
   1   0 -18 -0.2000  2.2000
  -1   0  18 -0.2000  1.1000
   1   0 -17 -1.2000  1.4000
  -1   0  17 -0.3000  1.1000
   1   0 -16  0.4000  1.7000
  -1   0  16  0.5000  1.1000
   1   0 -15 -0.4000  1.2000
  -1   0  15  1.2000  1.3000
   1   0 -14 -2.5000  1.4000
  -1   0  14  0.9000  1.2000
   1   0 -13  1.4000  1.2000
  -1   0  13  0.6000  1.6000
   1   0 -12  1.4000  1.0000
  -1   0  12 -1.3000  1.0000
   1   0 -11  0.6000  1.2000
  -1   0  11  0.7000  0.8000
   1   0 -10 -0.3000  1.0000
  -1   0  10  1.0000  0.9000
   1   0  -9  2.3000  1.1000
  -1   0   9  0.5000  0.9000
   1   0  -8  0.2000  0.9000
  -1   0   8  0.3000  0.6000
   1   0  -7  0.0000  0.5000
  -1   0   7  0.0000  0.7000
   1   0  -6  1.4000  0.7000
  -1   0   6 -0.1000  0.5000
   1   0  -5  3.3000  0.7000
  -1   0   5  1.5000  0.5000
   1   0  -4  1.3000  0.5000
  -1   0   4  0.5000  0.5000
   1   0  -3  1.1000  0.4000
  -1   0   3  0.9000  0.4000
   1   0  -2 -0.1000  0.5000
  -1   0   2 -0.3000  0.2000
   1   0  -1  0.9000  0.3000
  -1   0   1 -0.4000  0.2000
   1   0   0 -0.2000  0.1000
  -1   0   0 -0.4000  0.2000
   1   0   1 -0.2000  0.1000
  -1   0  -1 -0.1000  0.1000
   1   0   2  1.9000  0.4000
  -1   0  -2  0.1000  0.2000
   1   0   3  0.1000  0.3000
  -1   0  -3  1.7000  0.4000
   1   0   4  0.4000  0.7000
  -1   0  -4 -0.2000  0.5000
   1   0   5  2.5000  0.9000
  -1   0  -5  2.7000  0.6000
   1   0   6  0.6000  0.7000
  -1   0  -6  0.2000  0.5000
   1   0   7 -0.1000  0.5000
  -1   0  -7  1.5000  0.6000
   1   0   8  0.6000  0.8000
  -1   0  -8  0.6000  0.6000
   1   0   9  1.6000  0.8000
  -1   0  -9  0.6000  0.7000
   1   0  10 -0.9000  0.7000
  -1   0 -10  0.3000  0.7000
   1   0  11  1.3000  0.8000
  -1   0 -11  1.5000  0.9000
   1   0  12 -0.6000  0.9000
  -1   0 -12  0.9000  0.9000
   1   0  13  1.2000  1.2000
  -1   0 -13  1.9000  0.9000
   1   0  14 -1.4000  0.8000
  -1   0 -14 -2.3000  1.0000
   1   0  15  0.1000  1.2000
  -1   0 -15  0.8000  0.9000
   1   0  16  1.7000  1.2000
  -1   0 -16 -0.2000  1.2000
   1   0  17 -1.0000  1.4000
  -1   0 -17 -0.4000  1.1000
   1   0  18  0.1000  1.4000
  -1   0 -18 -0.5000  1.4000
   1   0  19 -0.2000  1.1000
  -1   0 -19 -1.9000  2.1000
   1   0  20 -0.8000  1.6000
  -1   0 -20  0.2000  1.8000
   1   0  21  0.0000  1.5000
  -1   0 -21 -0.2000  3.0000
   1   0  22 -2.3000  2.7000
  -1   0 -22  1.2000  2.4000
   1   0  23 -2.5000  4.3000
  -1   0 -23  0.9000  2.3000
   1   0  24 -1.0000  3.2000
  -1   0 -24  3.0000  2.8000
   1   0  25  4.0000  3.9000
  -1   0 -25 -0.3000  3.1000
   1   1 -25  2.7000  3.2000
  -1  -1  25  4.6000  4.4000
   1   1 -24  9.8000  3.2000
  -1  -1  24  5.8000  4.2000
   1   1 -23 19.0000  3.1000
  -1  -1  23  9.2000  4.2000
   1   1 -22  3.2000  2.4000
  -1  -1  22 -0.6000  2.5000
   1   1 -21  5.2000  4.2000
  -1  -1  21  6.8000  2.3000
   1   1 -20  9.1000  2.9000
  -1  -1  20  9.0000  2.3000
   1   1 -19  7.6000  3.0000
  -1  -1  19  8.2000  2.6000
   1   1 -18  5.7000  1.9000
  -1  -1  18  2.6000  2.1000
   1   1 -17  0.8000  2.7000
  -1  -1  17 -0.5000  1.4000
   1   1 -16  2.6000  1.2000
  -1  -1  16  1.1000  1.1000
   1   1 -15 76.3000  3.9000
  -1  -1  15 71.9000  3.5000
   1   1 -14  6.6000  2.1000
  -1  -1  14  6.8000  1.6000
   1   1 -13  4.9000  1.6000
  -1  -1  13  6.5000  1.5000
   1   1 -12 -1.9000  1.0000
  -1  -1  12  4.5000  1.7000
   1   1 -11 13.5000  2.0000
  -1  -1  11 15.8000  1.1000
   1   1 -10 11.3000  1.7000
  -1  -1  10 11.5000  1.1000
   1   1  -9 64.4000  3.6000
  -1  -1   9 66.7000  3.0000
   1   1  -8 107.900  4.7000
  -1  -1   8 104.700  4.6000
   1   1  -7 60.3000  2.8000
  -1  -1   7 62.3000  2.4000
   1   1  -6 32.3000  1.9000
  -1  -1   6 33.0000  1.5000
   1   1  -5 976.900 28.5000
  -1  -1   5 1004.20 36.1000
   1   1  -4 1054.30 28.9000
  -1  -1   4 1051.90 32.3000
   1   1  -3 249.700  9.3000
  -1  -1   3 246.800  7.6000
   1   1  -2 238.800  7.4000
  -1  -1   2 238.200  8.3000
   1   1  -1 89.2000  3.1000
  -1  -1   1 93.4000  2.5000
   1   1   0 20.2000  1.0000
  -1  -1   0 13.9000  1.1000
   1   1   1 88.6000  3.4000
  -1  -1  -1 105.800  4.8000
   1   1   2 413.400 13.9000
  -1  -1  -2 416.700 11.0000
   1   1   3 182.100  6.2000
  -1  -1  -3 177.700  3.9000
   1   1   4 186.200  4.9000
  -1  -1  -4 183.100  4.3000
   1   1   5 222.600  5.7000
  -1  -1  -5 208.700  5.1000
   1   1   6 250.700  7.1000
  -1  -1  -6 241.100  6.3000
   1   1   7 64.7000  2.6000
  -1  -1  -7 67.5000  2.2000
   1   1   8 14.4000  1.0000
  -1  -1  -8 14.6000  1.1000
   1   1   9 122.300  4.1000
  -1  -1  -9 112.200  3.2000
   1   1  10 14.7000  1.1000
  -1  -1 -10 14.3000  1.1000
   1   1  11 44.2000  2.0000
  -1  -1 -11 46.0000  2.0000
   1   1  12 80.6000  3.2000
  -1  -1 -12 77.6000  3.2000
   1   1  13 17.7000  1.4000
  -1  -1 -13 13.2000  1.1000
   1   1  14  0.8000  0.8000
  -1  -1 -14  0.2000  1.1000
   1   1  15  2.6000  0.8000
  -1  -1 -15  0.8000  0.9000
   1   1  16 42.7000  2.8000
  -1  -1 -16 45.1000  2.5000
   1   1  17 54.1000  3.2000
  -1  -1 -17 48.2000  2.8000
   1   1  18  3.5000  1.2000
  -1  -1 -18 -1.7000  1.4000
   1   1  19 29.8000  2.6000
  -1  -1 -19 24.0000  2.5000
   1   1  20  5.7000  1.8000
  -1  -1 -20  7.7000  2.5000
   1   1  21  0.0000  1.6000
  -1  -1 -21  1.2000  2.1000
   1   1  22  8.2000  3.3000
  -1  -1 -22  9.8000  3.0000
   1   1  23 -2.2000  4.2000
  -1  -1 -23  5.2000  3.5000
   1   1  24  1.5000  3.2000
  -1  -1 -24 -3.4000  3.2000
   1   1  25  3.4000  3.4000
  -1  -1 -25 -1.6000  3.7000
   1   2 -25 -2.3000  4.0000
  -1  -2  25  0.5000  4.3000
   1   2 -24 -0.4000  2.8000
  -1  -2  24  4.2000  4.1000
   1   2 -23  2.4000  2.7000
  -1  -2  23  2.2000  3.8000
   1   2 -22  0.4000  1.7000
  -1  -2  22  9.0000  4.9000
   1   2 -21  3.3000  1.8000
  -1  -2  21 12.7000  5.0000
   1   2 -20  7.8000  2.3000
  -1  -2  20  7.1000  2.4000
   1   2 -19 39.7000  3.3000
  -1  -2  19 39.3000  4.6000
   1   2 -18 24.3000  2.6000
  -1  -2  18 25.2000  2.8000
   1   2 -17  5.0000  2.3000
  -1  -2  17  5.9000  1.8000
   1   2 -16  5.8000  1.6000
  -1  -2  16  5.9000  1.5000
   1   2 -15  0.5000  1.3000
  -1  -2  15  1.7000  1.4000
   1   2 -14 15.9000  1.8000
  -1  -2  14 12.7000  1.4000
   1   2 -13 10.8000  1.1000
  -1  -2  13  7.9000  1.5000
   1   2 -12 17.8000  1.1000
  -1  -2  12 19.8000  2.2000
   1   2 -11 23.4000  1.3000
  -1  -2  11 27.6000  2.3000
   1   2 -10 242.700  7.8000
  -1  -2  10 241.000 10.0000
   1   2  -9 34.2000  1.6000
  -1  -2   9 35.6000  2.7000
   1   2  -8 52.1000  2.4000
  -1  -2   8 51.1000  3.3000
   1   2  -7 25.3000  1.2000
  -1  -2   7 25.6000  1.7000
   1   2  -6 40.3000  1.5000
  -1  -2   6 40.3000  2.2000
   1   2  -5 247.800  6.8000
  -1  -2   5 251.200  7.7000
   1   2  -4 45.3000  1.6000
  -1  -2   4 40.4000  1.4000
   1   2  -3  0.4000  0.3000
  -1  -2   3  1.0000  0.5000
   1   2  -2 10.6000  0.6000
  -1  -2   2 11.1000  0.6000
   1   2  -1 738.900 20.4000
  -1  -2   1 732.300 17.8000
   1   2   0 194.500  5.7000
  -1  -2   0 194.400  5.3000
   1   2   1 1301.20 43.0000
  -1  -2  -1 1307.00 35.6000
   1   2   2 84.1000  3.9000
  -1  -2  -2 78.3000  2.9000
   1   2   3  4.8000  1.2000
  -1  -2  -3  2.6000  0.4000
   1   2   4 17.0000  2.1000
  -1  -2  -4 17.2000  0.7000
   1   2   5 83.2000  3.0000
  -1  -2  -5 83.7000  2.1000
   1   2   6  5.6000  0.8000
  -1  -2  -6  4.3000  0.6000
   1   2   7  0.0000  0.4000
  -1  -2  -7  0.6000  0.5000
   1   2   8 37.2000  1.5000
  -1  -2  -8 37.7000  1.4000
   1   2   9 70.0000  2.6000
  -1  -2  -9 64.0000  2.1000
   1   2  10 71.6000  2.8000
  -1  -2 -10 71.3000  2.5000
   1   2  11  0.4000  0.6000
  -1  -2 -11  0.5000  0.6000
   1   2  12 98.8000  4.2000
  -1  -2 -12 101.700  3.9000
   1   2  13 28.6000  1.5000
  -1  -2 -13 30.6000  1.9000
   1   2  14 45.1000  2.3000
  -1  -2 -14 41.8000  2.1000
   1   2  15  2.6000  0.9000
  -1  -2 -15  0.9000  1.2000
   1   2  16  6.9000  1.2000
  -1  -2 -16  4.6000  1.4000
   1   2  17  1.4000  1.0000
  -1  -2 -17  3.4000  1.6000
   1   2  18  0.8000  0.9000
  -1  -2 -18  2.1000  1.6000
   1   2  19  4.0000  1.1000
  -1  -2 -19  3.4000  1.6000
   1   2  20 11.5000  1.6000
  -1  -2 -20  9.7000  2.0000
   1   2  21  0.6000  2.4000
  -1  -2 -21 11.4000  3.2000
   1   2  22  9.8000  4.3000
  -1  -2 -22  3.5000  2.7000
   1   2  23 -2.0000  4.2000
  -1  -2 -23 -1.6000  4.2000
   1   2  24 13.5000  3.9000
  -1  -2 -24  6.8000  4.3000
   1   2  25 -2.8000  5.4000
  -1  -2 -25  1.0000  4.0000
   1   3 -24  5.6000  3.5000
  -1  -3  24  4.9000  6.8000
   1   3 -23 -3.7000  3.3000
  -1  -3  23 -0.4000  3.7000
   1   3 -22  0.8000  1.8000
  -1  -3  22  9.9000  4.4000
   1   3 -21  9.4000  2.2000
  -1  -3  21 13.7000  4.5000
   1   3 -20  0.9000  1.4000
  -1  -3  20  2.4000  2.2000
   1   3 -19 -0.4000  1.7000
  -1  -3  19  0.9000  2.2000
   1   3 -18  6.2000  1.5000
  -1  -3  18 10.4000  1.9000
   1   3 -17 11.2000  1.6000
  -1  -3  17  9.0000  1.9000
   1   3 -16 19.2000  1.8000
  -1  -3  16 19.5000  2.4000
   1   3 -15  2.9000  1.0000
  -1  -3  15  3.1000  1.6000
   1   3 -14 15.4000  1.3000
  -1  -3  14 15.0000  1.6000
   1   3 -13 -0.5000  0.9000
  -1  -3  13  1.6000  2.6000
   1   3 -12 145.600  4.7000
  -1  -3  12 132.500  9.3000
   1   3 -11  5.3000  0.7000
  -1  -3  11  2.3000  1.3000
   1   3 -10  4.0000  0.7000
  -1  -3  10  3.7000  1.2000
   1   3  -9  6.2000  0.8000
  -1  -3   9  5.0000  1.3000
   1   3  -8  7.2000  0.8000
  -1  -3   8  3.5000  1.1000
   1   3  -7 91.6000  2.8000
  -1  -3   7 104.700  4.3000
   1   3  -6  2.1000  0.6000
  -1  -3   6  1.1000  0.6000
   1   3  -5 85.4000  3.0000
  -1  -3   5 85.7000  2.9000
   1   3  -4 33.2000  1.2000
  -1  -3   4 33.4000  1.4000
   1   3  -3 72.6000  2.0000
  -1  -3   3 77.9000  2.6000
   1   3  -2  0.7000  0.4000
  -1  -3   2  1.7000  0.4000
   1   3  -1 -0.5000  0.4000
  -1  -3   1 -0.1000  0.4000
   1   3   0 104.400  3.1000
  -1  -3   0 101.800  2.9000
   1   3   1  4.1000  0.6000
  -1  -3  -1  2.6000  0.8000
   1   3   2  0.5000  0.8000
  -1  -3  -2 -0.7000  0.5000
   1   3   3 20.7000  2.6000
  -1  -3  -3 20.7000  1.1000
   1   3   4 295.600 24.7000
  -1  -3  -4 272.000  5.9000
  -1  -3  -5 18.6000  0.9000
  -1  -3  -6 94.5000  2.7000
  -1  -3  -7 16.3000  1.0000
   1   3   8 16.2000  1.5000
  -1  -3  -8 16.2000  0.9000
   1   3   9 10.5000  0.9000
  -1  -3  -9  9.8000  0.8000
   1   3  10 121.900  3.9000
  -1  -3 -10 110.200  3.6000
   1   3  11  8.8000  0.9000
  -1  -3 -11  9.3000  0.9000
   1   3  12  1.1000  0.7000
  -1  -3 -12  1.1000  0.6000
   1   3  13  1.0000  0.6000
  -1  -3 -13  0.6000  0.6000
   1   3  14  1.4000  0.8000
  -1  -3 -14  1.0000  0.7000
   1   3  15 13.9000  1.4000
  -1  -3 -15 14.6000  1.7000
   1   3  16 -0.8000  0.7000
  -1  -3 -16  0.5000  1.4000
   1   3  17  0.3000  1.0000
  -1  -3 -17  2.4000  1.5000
   1   3  18  0.4000  1.1000
  -1  -3 -18  1.3000  1.5000
   1   3  19 14.3000  1.6000
  -1  -3 -19 12.5000  2.2000
   1   3  20  5.4000  2.9000
  -1  -3 -20 -0.4000  1.8000
   1   3  21 -1.5000  2.1000
  -1  -3 -21  1.5000  3.2000
   1   3  22  1.4000  3.8000
  -1  -3 -22  1.8000  2.8000
   1   3  23 -0.8000  2.7000
  -1  -3 -23  2.1000  4.1000
   1   3  24 -6.1000  2.8000
  -1  -3 -24 -8.7000  5.5000
   1   4 -23 -1.4000  4.1000
  -1  -4  23  8.2000  7.5000
   1   4 -22 -0.6000  4.0000
  -1  -4  22  6.9000  6.2000
   1   4 -21  2.1000  2.5000
  -1  -4  21 -1.6000  2.7000
   1   4 -20  1.2000  2.5000
  -1  -4  20  1.2000  2.4000
   1   4 -19  7.7000  1.4000
  -1  -4  19  3.3000  2.5000
   1   4 -18 20.6000  1.6000
  -1  -4  18 16.8000  3.5000
   1   4 -17 66.9000  3.7000
  -1  -4  17 60.1000  5.5000
   1   4 -16 17.6000  1.4000
  -1  -4  16 13.6000  1.9000
   1   4 -15  3.6000  0.8000
  -1  -4  15 -0.3000  2.0000
   1   4 -14  1.3000  0.7000
  -1  -4  14 -0.1000  2.3000
   1   4 -13 56.2000  2.5000
  -1  -4  13 54.5000  4.8000
   1   4 -12 84.3000  3.2000
  -1  -4  12 82.6000  4.6000
   1   4 -11 53.3000  2.2000
  -1  -4  11 51.2000  4.5000
   1   4 -10  1.3000  0.5000
  -1  -4  10  3.8000  2.7000
   1   4  -9  3.4000  0.7000
  -1  -4   9  8.5000  2.3000
   1   4  -8 11.3000  1.0000
  -1  -4   8 13.7000  2.7000
   1   4  -7 142.900  4.3000
  -1  -4   7 146.400  5.4000
   1   4  -6 65.9000  2.0000
  -1  -4   6 63.5000  2.2000
   1   4  -5 45.7000  1.4000
  -1  -4   5 43.6000  1.9000
   1   4  -4 50.5000  1.7000
  -1  -4   4 47.7000  2.1000
   1   4  -3 26.9000  1.4000
  -1  -4   3 28.1000  1.4000
   1   4  -2  9.1000  0.8000
  -1  -4   2  9.1000  0.6000
   1   4  -1 65.5000  3.0000
  -1  -4   1 67.9000  2.2000
   1   4   0 114.400  8.5000
  -1  -4   0 113.500  3.2000
  -1  -4  -1 244.700  6.6000
  -1  -4  -2 35.7000  1.4000
  -1  -4  -3  2.1000  0.7000
  -1  -4  -4  8.7000  1.0000
  -1  -4  -5 38.1000  1.4000
  -1  -4  -6 10.5000  0.8000
  -1  -4  -7 66.2000  2.2000
  -1  -4  -8  3.6000  0.6000
  -1  -4  -9  5.6000  0.8000
  -1  -4 -10  1.1000  0.7000
  -1  -4 -11  8.8000  0.9000
  -1  -4 -12 99.5000  3.4000
  -1  -4 -13 36.1000  2.0000
   1   4  14  2.1000  0.9000
  -1  -4 -14  0.7000  0.8000
   1   4  15  5.3000  1.0000
  -1  -4 -15  2.8000  0.9000
   1   4  16  7.0000  1.2000
  -1  -4 -16  6.2000  0.9000
   1   4  17 13.6000  1.3000
  -1  -4 -17 14.5000  2.2000
   1   4  18 -0.6000  1.0000
  -1  -4 -18  2.8000  1.6000
   1   4  19  4.8000  2.7000
  -1  -4 -19  1.0000  2.0000
   1   4  20 10.8000  3.4000
  -1  -4 -20  9.2000  3.0000
   1   4  21 -0.2000  3.1000
  -1  -4 -21  8.4000  4.3000
   1   4  22 -0.8000  2.3000
  -1  -4 -22 -3.0000  4.1000
   1   4  23 -2.2000  2.7000
  -1  -4 -23  3.2000  6.2000
  -1  -5  22  2.3000  4.3000
  -1  -5  21 14.6000  6.6000
   1   5 -20  1.5000  2.1000
  -1  -5  20  0.4000  2.8000
   1   5 -19 10.7000  3.1000
  -1  -5  19  8.4000  3.4000
   1   5 -18 -1.4000  1.9000
  -1  -5  18 -4.4000  3.0000
   1   5 -17 -0.2000  2.0000
  -1  -5  17  0.2000  2.7000
   1   5 -16  5.3000  1.8000
  -1  -5  16  0.1000  1.9000
   1   5 -15  3.3000  1.4000
  -1  -5  15 -1.3000  1.7000
   1   5 -14  3.2000  1.4000
  -1  -5  14  1.7000  2.0000
   1   5 -13 75.4000  3.7000
  -1  -5  13 74.1000  5.1000
   1   5 -12 75.6000  2.3000
  -1  -5  12 74.5000  4.7000
   1   5 -11  0.7000  0.4000
  -1  -5  11 -1.1000  2.6000
   1   5 -10  3.3000  0.4000
  -1  -5  10  0.5000  2.8000
   1   5  -9  4.9000  0.4000
  -1  -5   9  0.4000  2.1000
   1   5  -8 32.6000  1.6000
  -1  -5   8 33.7000  1.9000
   1   5  -7 10.2000  1.0000
  -1  -5   7 10.5000  1.0000
   1   5  -6  8.5000  1.0000
  -1  -5   6  9.3000  1.0000
   1   5  -5 94.6000  6.6000
  -1  -5   5 97.3000  3.5000
   1   5  -4 65.9000  5.7000
  -1  -5   4 66.1000  3.3000
   1   5  -3 35.4000  3.3000
  -1  -5   3 42.7000  2.4000
   1   5  -2 70.0000  5.0000
  -1  -5   2 74.9000  2.2000
   1   5  -1  7.5000  2.0000
  -1  -5   1  7.6000  0.8000
  -1  -5   0  5.5000  0.6000
  -1  -5  -1 14.4000  0.9000
  -1  -5  -2 60.7000  1.7000
  -1  -5  -3  7.0000  0.7000
  -1  -5  -4  6.1000  0.7000
  -1  -5  -5  2.6000  0.5000
  -1  -5  -6 13.8000  0.8000
  -1  -5  -7 11.8000  0.9000
  -1  -5  -8  1.2000  0.6000
  -1  -5  -9  0.7000  0.6000
  -1  -5 -10  0.2000  0.6000
  -1  -5 -11  6.0000  0.9000
  -1  -5 -12  1.6000  0.8000
  -1  -5 -13  1.8000  0.9000
  -1  -5 -14  3.2000  1.0000
  -1  -5 -15  0.6000  0.9000
  -1  -5 -16  4.0000  1.0000
  -1  -5 -17 24.5000  1.6000
  -1  -5 -18  0.8000  2.1000
  -1  -5 -19  0.4000  2.9000
  -1  -5 -20  2.5000  2.8000
  -1  -5 -21  6.5000  6.5000
  -1  -5 -22  2.5000  4.8000
  -1  -6  21  8.1000  6.6000
  -1  -6  20 -5.8000  4.3000
  -1  -6  19  1.0000  3.4000
  -1  -6  18  1.3000  2.9000
  -1  -6  17  2.9000  2.9000
   1   6 -16  5.4000  1.4000
  -1  -6  16  8.5000  2.9000
   1   6 -15  1.6000  0.7000
  -1  -6  15  0.8000  2.8000
   1   6 -14 27.5000  1.5000
  -1  -6  14 25.2000  3.0000
   1   6 -13  1.5000  3.2000
  -1  -6  13  2.0000  2.2000
   1   6 -12 19.3000  2.9000
  -1  -6  12 25.8000  3.2000
   1   6 -11  5.7000  2.5000
  -1  -6  11  5.0000  1.7000
   1   6 -10 49.7000  4.0000
  -1  -6  10 45.6000  3.2000
   1   6  -9 -0.6000  2.3000
  -1  -6   9 -1.1000  1.8000
   1   6  -8 188.100 10.0000
  -1  -6   8 183.800  8.3000
   1   6  -7 16.4000  3.4000
  -1  -6   7 20.4000  1.6000
   1   6  -6  6.0000  2.6000
  -1  -6   6  6.3000  1.2000
   1   6  -5 -0.9000  1.7000
  -1  -6   5  0.7000  0.9000
   1   6  -4  1.0000  2.2000
  -1  -6   4  0.8000  1.2000
   1   6  -3 -1.8000  2.1000
  -1  -6   3  0.4000  0.8000
   1   6  -2  1.6000  1.5000
  -1  -6   2  1.6000  0.6000
  -1  -6   1  0.4000  0.7000
  -1  -6   0 68.4000  2.4000
  -1  -6  -1  0.4000  0.6000
  -1  -6  -2  9.2000  0.8000
  -1  -6  -3 21.2000  1.2000
  -1  -6  -4 16.1000  1.0000
  -1  -6  -5  5.6000  0.5000
  -1  -6  -6  8.3000  0.6000
  -1  -6  -7  3.3000  0.4000
  -1  -6  -8  0.2000  0.3000
  -1  -6  -9 22.7000  1.2000
  -1  -6 -10  2.1000  0.6000
  -1  -6 -11  1.8000  0.7000
  -1  -6 -12  4.5000  1.0000
  -1  -6 -13  0.0000  1.2000
  -1  -6 -14 10.6000  1.3000
  -1  -6 -15  9.4000  1.5000
  -1  -6 -16  1.0000  1.9000
  -1  -6 -17  0.2000  2.5000
  -1  -6 -18  3.9000  2.6000
  -1  -6 -19 -0.8000  3.0000
  -1  -6 -20 -1.6000  5.1000
  -1  -6 -21  8.2000  7.6000
  -1  -7  19 14.6000  5.6000
  -1  -7  18  1.2000  3.1000
  -1  -7  17  1.6000  3.5000
  -1  -7  16 -0.9000  2.4000
  -1  -7  15  3.8000  3.0000
  -1  -7  14 12.2000  3.4000
   1   7 -13 -1.2000  3.5000
  -1  -7  13  6.2000  2.6000
   1   7 -12 24.4000  6.1000
  -1  -7  12 37.5000  3.6000
   1   7 -11  6.3000  4.7000
  -1  -7  11 11.1000  2.6000
   1   7 -10 -3.9000  2.6000
  -1  -7  10 -0.6000  1.9000
   1   7  -9 -2.2000  3.5000
  -1  -7   9  0.0000  0.8000
   1   7  -8 30.9000  4.4000
  -1  -7   8 34.1000  2.0000
   1   7  -7  2.6000  3.1000
  -1  -7   7  0.2000  0.9000
   1   7  -6  1.0000  2.7000
  -1  -7   6  2.0000  1.0000
   1   7  -5 84.7000  7.7000
  -1  -7   5 83.4000  3.6000
   1   7  -4  8.7000  3.2000
  -1  -7   4  5.0000  1.1000
   1   7  -3 36.0000  4.3000
  -1  -7   3 50.4000  2.8000
  -1  -7   2 11.8000  0.9000
  -1  -7   1 41.8000  1.9000
  -1  -7   0 46.7000  1.9000
  -1  -7  -1 11.1000  1.0000
  -1  -7  -2  4.1000  0.8000
  -1  -7  -3 15.9000  1.2000
  -1  -7  -4 10.3000  0.9000
  -1  -7  -5 10.1000  0.5000
  -1  -7  -6  7.0000  1.2000
  -1  -7  -7 22.1000  1.6000
  -1  -7  -8 21.8000  1.7000
  -1  -7  -9 53.1000  2.9000
  -1  -7 -10 -0.9000  1.0000
  -1  -7 -11 24.6000  2.4000
  -1  -7 -12  2.5000  1.7000
  -1  -7 -13  5.5000  1.8000
  -1  -7 -14  4.4000  1.7000
  -1  -7 -15  3.6000  1.6000
  -1  -7 -16 -1.5000  2.2000
  -1  -7 -17 -1.1000  3.0000
  -1  -7 -18  4.3000  4.8000
  -1  -7 -19  1.5000  4.6000
  -1  -8  17 -0.5000  4.2000
  -1  -8  16  1.5000  2.9000
  -1  -8  15  8.2000  3.6000
  -1  -8  14  4.5000  2.6000
  -1  -8  13  0.3000  4.9000
  -1  -8  12  3.8000  3.1000
   1   8 -11 -2.1000  5.0000
  -1  -8  11 -2.2000  2.2000
   1   8 -10 -0.3000  2.8000
  -1  -8  10  0.9000  2.9000
   1   8  -9 25.8000  5.2000
  -1  -8   9 17.3000  3.1000
   1   8  -8  7.2000  3.3000
  -1  -8   8  4.8000  1.3000
   1   8  -7 -0.9000  3.6000
  -1  -8   7  3.5000  1.2000
   1   8  -6  2.2000  3.4000
  -1  -8   6  6.0000  1.3000
   1   8  -5  3.0000  2.9000
  -1  -8   5  0.0000  1.3000
   1   8  -4 -0.1000  2.3000
  -1  -8   4  1.6000  1.3000
  -1  -8   3  2.0000  1.2000
  -1  -8   2  7.3000  1.3000
  -1  -8   1  0.5000  0.7000
  -1  -8   0 34.3000  1.8000
  -1  -8  -1 14.0000  1.0000
  -1  -8  -2 22.9000  1.4000
  -1  -8  -3 12.4000  1.1000
  -1  -8  -4 20.3000  1.8000
  -1  -8  -5 36.2000  2.4000
  -1  -8  -6  2.1000  1.3000
  -1  -8  -7  7.2000  1.4000
  -1  -8  -8  0.3000  1.2000
  -1  -8  -9 19.8000  2.5000
  -1  -8 -10 -1.6000  1.3000
  -1  -8 -11 -1.6000  1.6000
  -1  -8 -12  0.1000  1.4000
  -1  -8 -13 15.2000  2.1000
  -1  -8 -14  6.5000  3.6000
  -1  -8 -15  0.1000  4.0000
  -1  -8 -16 -2.1000  4.1000
  -1  -9  14  7.1000  3.8000
  -1  -9  13  2.7000  4.0000
  -1  -9  12  9.3000  3.2000
  -1  -9  11  2.9000  3.1000
  -1  -9  10 -0.4000  2.1000
   1   9  -9  8.3000  4.5000
  -1  -9   9 10.5000  4.7000
   1   9  -8  4.3000  4.7000
  -1  -9   8  1.6000  2.4000
   1   9  -7  1.6000  4.1000
  -1  -9   7  2.9000  2.7000
   1   9  -6  1.2000  4.5000
  -1  -9   6  0.0000  1.8000
  -1  -9   5  3.5000  1.4000
  -1  -9   4 -0.1000  1.3000
  -1  -9   3 -0.4000  1.1000
  -1  -9   2  7.6000  1.5000
  -1  -9   1 -0.7000  1.1000
  -1  -9   0  0.2000  1.1000
  -1  -9  -1  6.4000  1.0000
  -1  -9  -2  3.1000  1.3000
  -1  -9  -3  1.4000  1.4000
  -1  -9  -4  2.0000  1.4000
  -1  -9  -5  2.6000  1.5000
  -1  -9  -6  0.5000  1.3000
  -1  -9  -7  5.4000  1.8000
  -1  -9  -8 29.5000  2.7000
  -1  -9  -9  1.8000  1.7000
  -1  -9 -10  3.9000  2.3000
  -1  -9 -11  6.4000  2.3000
  -1  -9 -12  9.9000  4.6000
  -1  -9 -13 -3.1000  3.6000
  -1 -10   9  2.0000  2.3000
  -1 -10   8 -1.0000  2.2000
  -1 -10   7 11.4000  2.7000
  -1 -10   6  2.3000  3.0000
  -1 -10   5 -0.1000  2.5000
  -1 -10   4  5.9000  2.8000
  -1 -10   3 -0.7000  1.9000
  -1 -10   2  5.4000  2.5000
  -1 -10   1 20.6000  3.2000
  -1 -10   0 -2.1000  3.3000
  -1 -10  -1  3.5000  3.2000
  -1 -10  -2  2.5000  2.5000
  -1 -10  -3  1.3000  2.3000
  -1 -10  -4 -2.1000  2.6000
  -1 -10  -5 10.4000  4.6000
  -1 -10  -6 23.5000  3.9000
  -1 -10  -7  1.9000  3.1000
  -1 -10  -8 -3.0000  3.8000
  -1 -10  -9  2.7000  3.0000
   2 -10  -9  1.4000  3.3000
   2 -10  -8  6.7000  4.0000
   2 -10  -7  2.8000  2.5000
   2 -10  -6  5.6000  3.0000
   2 -10  -5  1.2000  3.3000
   2 -10  -4  3.3000  2.6000
   2 -10  -3  9.2000  3.1000
   2 -10  -2 12.6000  4.0000
   2 -10  -1  1.5000  2.6000
   2 -10   0  2.8000  2.0000
   2 -10   1  2.5000  4.3000
   2 -10   2 -3.5000  4.2000
   2 -10   3 -1.5000  4.3000
   2 -10   4  4.8000  4.4000
   2 -10   5  9.0000  6.4000
   2 -10   6  1.7000  3.9000
   2 -10   7  0.2000  4.3000
   2 -10   8 -3.0000  6.3000
   2  -9 -14  1.4000  3.6000
   2  -9 -13  4.5000  2.3000
   2  -9 -12  1.5000  3.3000
   2  -9 -11 -0.6000  3.1000
   2  -9 -10 -1.5000  1.8000
   2  -9  -9  2.9000  1.6000
   2  -9  -8  2.3000  1.9000
   2  -9  -7  0.6000  1.6000
   2  -9  -6  0.4000  2.0000
   2  -9  -5 -1.2000  1.8000
   2  -9  -4  1.2000  1.3000
   2  -9  -3 10.9000  1.7000
   2  -9  -2  1.3000  1.4000
   2  -9  -1  9.6000  1.5000
   2  -9   0 32.8000  2.6000
   2  -9   1  3.4000  1.1000
   2  -9   2  0.1000  1.0000
   2  -9   3  7.5000  1.3000
   2  -9   4 14.1000  1.5000
   2  -9   5 18.6000  2.4000
   2  -9   6  8.4000  2.0000
  -2   9  -6 11.2000  3.5000
   2  -9   7  7.0000  1.9000
   2  -9   8  2.2000  1.9000
   2  -9   9 -0.3000  1.9000
   2  -9  10  2.0000  1.8000
   2  -9  11  1.7000  2.1000
   2  -9  12  2.7000  2.6000
   2  -9  13 -0.1000  2.4000
   2  -8 -17 19.6000  6.0000
   2  -8 -16 -0.6000  4.4000
   2  -8 -15  1.5000  2.7000
   2  -8 -14  3.3000  2.3000
   2  -8 -13  0.1000  1.8000
   2  -8 -12  3.5000  1.9000
   2  -8 -11  0.0000  1.7000
   2  -8 -10  5.0000  1.3000
   2  -8  -9  2.4000  1.1000
   2  -8  -8  2.2000  1.2000
   2  -8  -7  9.9000  1.3000
   2  -8  -6  2.6000  1.1000
   2  -8  -5 -0.1000  1.0000
   2  -8  -4  6.0000  1.1000
   2  -8  -3 -0.3000  0.9000
   2  -8  -2 -0.3000  0.9000
   2  -8  -1 16.7000  1.1000
   2  -8   0  7.0000  0.8000
   2  -8   1 55.5000  2.5000
   2  -8   2  1.3000  0.9000
   2  -8   3 13.5000  1.3000
  -2   8  -3 14.6000  2.5000
   2  -8   4  2.1000  0.9000
  -2   8  -4  4.1000  2.3000
   2  -8   5  8.7000  1.3000
  -2   8  -5  5.2000  1.8000
   2  -8   6 -0.5000  0.7000
  -2   8  -6  1.8000  2.2000
   2  -8   7 45.4000  3.2000
  -2   8  -7 52.2000  4.2000
   2  -8   8 -1.6000  1.3000
  -2   8  -8  0.0000  2.0000
   2  -8   9  1.8000  1.6000
  -2   8  -9  0.7000  2.7000
   2  -8  10  6.7000  1.6000
  -2   8 -10  7.7000  4.0000
   2  -8  11  2.1000  1.9000
  -2   8 -11  5.7000  3.1000
   2  -8  12  2.1000  2.0000
  -2   8 -12  3.1000  3.3000
   2  -8  13 -1.4000  2.0000
   2  -8  14  0.8000  2.2000
   2  -8  15  5.9000  3.4000
   2  -8  16 -0.4000  5.6000
   2  -7 -19  7.9000  6.1000
   2  -7 -18  0.2000  3.5000
   2  -7 -17 -5.0000  3.9000
   2  -7 -16  3.1000  1.8000
   2  -7 -15  2.0000  1.8000
   2  -7 -14 -3.7000  1.6000
   2  -7 -13  0.1000  1.4000
   2  -7 -12  3.5000  1.3000
   2  -7 -11 10.9000  1.2000
   2  -7 -10 12.0000  1.3000
   2  -7  -9 10.3000  1.1000
   2  -7  -8 -0.8000  1.2000
   2  -7  -7 12.9000  1.2000
   2  -7  -6  0.6000  0.9000
   2  -7  -5 -0.3000  0.8000
   2  -7  -4 114.600  3.8000
   2  -7  -3 48.8000  2.1000
   2  -7  -2 72.1000  2.8000
   2  -7  -1 35.0000  1.4000
   2  -7   0  0.0000  0.5000
   2  -7   1  2.0000  0.4000
   2  -7   2 24.8000  1.5000
  -2   7  -2 36.1000  3.9000
   2  -7   3  2.5000  0.8000
  -2   7  -3  1.1000  1.4000
   2  -7   4  6.1000  1.0000
  -2   7  -4  9.1000  1.8000
   2  -7   5 23.3000  1.6000
  -2   7  -5 16.8000  2.3000
   2  -7   6  3.4000  0.8000
  -2   7  -6  2.9000  1.9000
   2  -7   7 19.0000  2.6000
  -2   7  -7 22.0000  2.4000
   2  -7   8 42.8000  3.6000
  -2   7  -8 32.3000  3.2000
   2  -7   9  1.9000  1.9000
  -2   7  -9  2.8000  2.5000
   2  -7  10  3.0000  2.1000
  -2   7 -10 -0.9000  2.6000
   2  -7  11  0.6000  1.9000
  -2   7 -11  0.1000  3.1000
   2  -7  12 11.2000  2.7000
  -2   7 -12 13.1000  4.4000
   2  -7  13  1.5000  2.1000
  -2   7 -13  4.9000  4.9000
   2  -7  14  3.2000  3.0000
  -2   7 -14  8.2000  4.3000
   2  -7  15  7.7000  2.9000
   2  -7  16  2.2000  2.7000
   2  -7  17  4.8000  5.7000
   2  -7  18  2.9000  4.8000
   2  -7  19  8.5000  7.1000
   2  -6 -21  9.3000  7.4000
   2  -6 -20 -3.6000  4.4000
   2  -6 -19  4.8000  4.4000
   2  -6 -18  1.3000  1.7000
   2  -6 -17  6.0000  1.9000
   2  -6 -16 10.4000  1.7000
  -2   6  16  4.8000  2.9000
   2  -6 -15 -1.2000  1.5000
  -2   6  15 -4.0000  2.7000
   2  -6 -14 27.7000  2.1000
   2  -6 -13  2.3000  1.1000
  -2   6  13  7.5000  2.4000
   2  -6 -12  1.0000  1.1000
   2  -6 -11 10.3000  1.4000
   2  -6 -10 51.9000  2.9000
   2  -6  -9 24.1000  1.6000
   2  -6  -8 53.2000  2.7000
   2  -6  -7  8.0000  1.1000
   2  -6  -6 164.500  5.6000
   2  -6  -5 28.3000  1.6000
   2  -6  -4 47.2000  2.0000
   2  -6  -3  3.8000  0.8000
   2  -6  -2 13.3000  0.7000
   2  -6  -1 52.4000  1.7000
   2  -6   0 11.8000  0.8000
   2  -6   1 24.5000  1.3000
  -2   6  -1 24.6000  1.8000
   2  -6   2  1.1000  0.6000
  -2   6  -2  0.6000  1.0000
   2  -6   3 87.5000  2.7000
  -2   6  -3 85.8000  4.2000
   2  -6   4 23.0000  1.2000
  -2   6  -4 25.1000  1.9000
   2  -6   5  2.0000  0.6000
  -2   6  -5  0.8000  1.1000
   2  -6   6  1.9000  0.4000
  -2   6  -6  0.6000  1.2000
   2  -6   7  1.9000  1.3000
  -2   6  -7  1.1000  1.6000
   2  -6   8  5.4000  2.8000
  -2   6  -8  7.6000  1.8000
   2  -6   9 13.8000  3.0000
  -2   6  -9 15.1000  2.4000
   2  -6  10 31.0000  4.6000
  -2   6 -10 25.3000  2.8000
   2  -6  11  8.9000  2.2000
  -2   6 -11  9.0000  2.4000
   2  -6  12 17.6000  2.6000
  -2   6 -12 16.3000  2.9000
   2  -6  13 15.6000  2.7000
  -2   6 -13 16.5000  3.6000
   2  -6  14  6.4000  2.6000
  -2   6 -14 -6.4000  4.5000
   2  -6  15  3.7000  2.5000
  -2   6 -15  2.8000  0.9000
   2  -6  16 -0.7000  4.3000
   2  -6  17 -3.8000  3.4000
   2  -6  18 12.5000  6.0000
   2  -6  19  0.3000  3.8000
   2  -6  20  5.9000  5.9000
   2  -5 -22 15.6000  7.5000
   2  -5 -21 -4.8000  3.8000
   2  -5 -20 -0.3000  1.9000
   2  -5 -19 30.3000  2.6000
  -2   5  19 34.8000  3.9000
   2  -5 -18  2.4000  1.5000
  -2   5  18  3.0000  1.5000
   2  -5 -17  2.7000  1.9000
  -2   5  17  3.9000  1.5000
   2  -5 -16  5.3000  1.6000
  -2   5  16  1.2000  1.0000
   2  -5 -15 13.4000  2.0000
  -2   5  15 14.0000  1.5000
   2  -5 -14  3.5000  1.2000
  -2   5  14  4.4000  2.6000
   2  -5 -13  3.8000  1.1000
  -2   5  13  8.0000  2.2000
   2  -5 -12  9.4000  1.4000
   2  -5 -11 176.200 10.8000
  -2   5  11 187.400  9.2000
   2  -5 -10  6.4000  1.1000
  -2   5  10  8.8000  2.3000
   2  -5  -9 -0.4000  0.8000
  -2   5   9  2.6000  1.9000
   2  -5  -8  0.4000  2.0000
  -2   5   8  2.2000  2.1000
   2  -5  -7 -0.4000  1.3000
   2  -5  -6 106.600  4.1000
   2  -5  -5  0.1000  0.6000
   2  -5  -4  5.9000  1.0000
   2  -5  -3  7.9000  0.8000
   2  -5  -2  4.3000  0.5000
   2  -5  -1 30.9000  1.3000
  -2   5   1 32.7000  2.4000
   2  -5   0  4.0000  0.5000
  -2   5   0  5.9000  0.8000
   2  -5   1  4.2000  0.5000
  -2   5  -1  4.0000  0.9000
   2  -5   2 10.9000  0.5000
  -2   5  -2 12.6000  1.4000
   2  -5   3  6.7000  0.7000
  -2   5  -3  6.8000  1.1000
   2  -5   4  1.4000  0.6000
  -2   5  -4  4.1000  1.2000
   2  -5   5  0.2000  0.5000
  -2   5  -5 -0.1000  1.2000
   2  -5   6  0.5000  1.2000
  -2   5  -6  0.0000  1.3000
   2  -5   7  4.0000  1.1000
  -2   5  -7  6.1000  1.6000
   2  -5   8 51.0000  3.2000
  -2   5  -8 47.0000  3.0000
   2  -5   9  0.5000  1.2000
  -2   5  -9  3.6000  1.6000
   2  -5  10  6.2000  2.1000
  -2   5 -10  8.8000  0.8000
   2  -5  11 -0.6000  2.0000
  -2   5 -11  1.3000  0.7000
   2  -5  12  1.8000  2.2000
  -2   5 -12  4.1000  0.9000
   2  -5  13 12.8000  2.6000
  -2   5 -13 11.0000  1.5000
   2  -5  14  1.2000  1.7000
  -2   5 -14  0.0000  1.0000
   2  -5  15 11.0000  2.6000
  -2   5 -15  4.6000  1.4000
   2  -5  16  4.5000  3.2000
  -2   5 -16  5.1000  1.7000
   2  -5  17 -1.5000  3.9000
  -2   5 -17 -1.3000  1.9000
   2  -5  18  5.2000  3.5000
  -2   5 -18  1.4000  2.2000
   2  -5  19 10.3000  5.6000
  -2   5 -19  4.2000  2.5000
   2  -5  20 -1.5000  3.7000
   2  -5  21 -1.0000  5.7000
   2  -5  22 -3.4000  5.1000
   2  -4 -23  3.5000  4.5000
   2  -4 -22  5.3000  4.9000
  -2   4  22 10.2000  3.9000
   2  -4 -21 -3.3000  2.0000
  -2   4  21  3.3000  2.2000
   2  -4 -20 -1.0000  1.8000
  -2   4  20  4.6000  2.7000
   2  -4 -19  0.3000  1.4000
  -2   4  19  2.3000  1.3000
   2  -4 -18 17.6000  1.8000
  -2   4  18 15.1000  1.9000
   2  -4 -17  2.3000  1.3000
  -2   4  17  4.1000  1.3000
   2  -4 -16 18.8000  1.7000
  -2   4  16 20.7000  2.0000
   2  -4 -15 -0.9000  1.1000
  -2   4  15 -0.9000  1.1000
   2  -4 -14  0.4000  1.0000
  -2   4  14  0.4000  0.9000
   2  -4 -13 22.1000  2.0000
  -2   4  13 27.6000  2.3000
   2  -4 -12 20.1000  1.8000
  -2   4  12 28.6000  1.7000
   2  -4 -11  3.3000  1.3000
  -2   4  11  4.6000  0.9000
   2  -4 -10 45.2000  2.7000
  -2   4  10 46.0000  2.1000
   2  -4  -9 10.2000  1.2000
  -2   4   9  9.8000  0.8000
   2  -4  -8  0.8000  0.7000
  -2   4   8  1.3000  1.2000
   2  -4  -7 127.100  4.7000
  -2   4   7 133.600  6.6000
   2  -4  -6 48.6000  3.8000
  -2   4   6 51.2000  3.1000
   2  -4  -5 138.500  7.9000
  -2   4   5 140.300  6.3000
   2  -4  -4 45.3000  2.2000
  -2   4   4 41.5000  2.7000
   2  -4  -3  7.6000  0.8000
   2  -4  -2 101.700  4.3000
  -2   4   2 102.600  7.0000
   2  -4  -1 68.5000  2.3000
  -2   4   1 66.0000  4.5000
   2  -4   0 14.9000  0.9000
  -2   4   0 12.7000  0.9000
   2  -4   1 166.000  5.3000
  -2   4  -1 172.900  7.4000
   2  -4   2 27.5000  1.1000
  -2   4  -2 25.1000  1.6000
   2  -4   3 -0.2000  0.5000
  -2   4  -3  2.2000  0.9000
   2  -4   4  0.9000  0.5000
  -2   4  -4  1.1000  0.7000
   2  -4   5  3.1000  0.3000
  -2   4  -5  5.0000  1.1000
   2  -4   6  5.7000  1.1000
  -2   4  -6  8.2000  1.4000
   2  -4   7  0.6000  1.3000
  -2   4  -7  0.9000  0.5000
   2  -4   8  2.1000  1.6000
  -2   4  -8  3.7000  0.8000
  -2   4  -9 45.9000  2.3000
  -2   4 -10  7.4000  1.0000
   2  -4  11  2.9000  1.8000
  -2   4 -11  3.0000  1.0000
   2  -4  12  8.3000  1.8000
  -2   4 -12  6.4000  1.1000
   2  -4  13 14.7000  2.4000
  -2   4 -13 10.0000  1.3000
   2  -4  14 -0.4000  2.0000
  -2   4 -14 -2.0000  1.2000
   2  -4  15  7.4000  3.8000
  -2   4 -15 13.1000  2.0000
   2  -4  16  2.7000  2.7000
  -2   4 -16  5.0000  2.0000
   2  -4  17 16.8000  4.5000
  -2   4 -17 13.9000  2.5000
   2  -4  18 -2.2000  2.3000
  -2   4 -18  3.7000  2.2000
   2  -4  19 -6.1000  4.6000
  -2   4 -19  4.7000  2.9000
   2  -4  20  5.1000  3.4000
  -2   4 -20  5.0000  2.7000
   2  -4  21  5.2000  5.8000
  -2   4 -21  2.3000  3.5000
   2  -4  22  4.5000  4.5000
  -2   4 -22  5.4000  4.1000
   2  -4  23  2.8000  5.1000
   2  -3 -24 -0.3000  6.1000
  -2   3  24 -0.3000  4.2000
   2  -3 -23 -8.0000  5.5000
  -2   3  23  6.1000  3.9000
   2  -3 -22  3.7000  3.1000
  -2   3  22  5.5000  3.7000
   2  -3 -21  5.0000  2.8000
  -2   3  21  4.8000  2.5000
   2  -3 -20  0.7000  2.0000
  -2   3  20  2.0000  1.6000
   2  -3 -19 16.4000  1.9000
  -2   3  19 18.1000  2.3000
   2  -3 -18 27.3000  2.1000
  -2   3  18 24.7000  2.5000
   2  -3 -17  5.6000  1.4000
  -2   3  17  5.6000  1.1000
   2  -3 -16 12.4000  1.4000
  -2   3  16 13.8000  1.6000
   2  -3 -15  1.4000  1.1000
  -2   3  15  0.2000  1.2000
   2  -3 -14  6.7000  1.1000
  -2   3  14  7.0000  1.3000
   2  -3 -13 25.3000  1.4000
  -2   3  13 25.5000  1.7000
   2  -3 -12 19.7000  1.2000
  -2   3  12 18.2000  1.4000
   2  -3 -11 68.3000  2.7000
  -2   3  11 72.8000  2.8000
   2  -3 -10 37.3000  1.8000
  -2   3  10 43.4000  1.9000
   2  -3  -9 12.8000  1.0000
  -2   3   9 10.1000  1.7000
   2  -3  -8 95.0000  4.0000
  -2   3   8 91.8000  4.3000
   2  -3  -7 67.4000  2.8000
  -2   3   7 69.6000  3.0000
   2  -3  -6  4.4000  0.9000
  -2   3   6  4.3000  0.6000
   2  -3  -5 96.8000  3.3000
  -2   3   5 108.900  4.8000
   2  -3  -4 24.6000  2.4000
  -2   3   4 24.8000  2.3000
   2  -3  -3 237.300  7.5000
  -2   3   3 238.600  9.3000
   2  -3  -2 52.8000  2.4000
  -2   3   2 57.2000  2.1000
   2  -3  -1 203.300  5.5000
  -2   3   1 203.500  7.0000
   2  -3   0 114.600  3.2000
  -2   3   0 111.400  3.8000
   2  -3   1  5.7000  0.6000
  -2   3  -1  6.8000  0.7000
   2  -3   2  2.4000  0.4000
  -2   3  -2  2.4000  0.7000
   2  -3   3 157.300  5.8000
  -2   3  -3 162.000  6.5000
   2  -3   4 26.2000  0.8000
  -2   3  -4 26.6000  1.2000
   2  -3   5 137.800  4.0000
  -2   3  -5 139.200  4.2000
   2  -3   6 222.900  6.5000
  -2   3  -6 202.400  6.8000
   2  -3   7 152.400  6.3000
  -2   3  -7 143.700  5.0000
   2  -3   8 23.5000  2.9000
  -2   3  -8 26.2000  1.5000
   2  -3   9 13.9000  2.4000
  -2   3  -9  9.6000  1.2000
   2  -3  10 81.2000  4.0000
  -2   3 -10 82.2000  3.5000
   2  -3  11  3.9000  1.6000
  -2   3 -11  6.7000  0.4000
   2  -3  12 78.8000  6.2000
  -2   3 -12 78.2000  2.5000
   2  -3  13 12.7000  3.1000
  -2   3 -13  9.9000  0.7000
   2  -3  14  4.6000  2.3000
  -2   3 -14  4.5000  0.8000
   2  -3  15  4.7000  3.3000
  -2   3 -15  0.4000  0.8000
   2  -3  16  6.2000  2.9000
  -2   3 -16  3.9000  0.9000
   2  -3  17 -2.8000  3.6000
  -2   3 -17 -0.6000  0.9000
   2  -3  18 29.8000  3.3000
  -2   3 -18 22.6000  1.5000
   2  -3  19  5.7000  2.5000
  -2   3 -19  5.0000  1.1000
   2  -3  20 10.5000  3.2000
  -2   3 -20  5.9000  1.7000
   2  -3  21  6.0000  3.7000
  -2   3 -21  2.3000  3.1000
   2  -3  22 -4.3000  5.7000
  -2   3 -22  3.1000  4.5000
   2  -3  23 10.7000  5.9000
  -2   3 -23  1.5000  4.0000
   2  -3  24  3.5000  5.1000
  -2   3 -24  2.4000  5.5000
   2  -2 -25  0.4000  6.1000
  -2   2  25  3.2000  3.0000
   2  -2 -24  1.1000  6.0000
  -2   2  24  4.1000  3.5000
   2  -2 -23 -3.9000  6.5000
  -2   2  23  4.7000  3.6000
   2  -2 -22  5.5000  4.2000
  -2   2  22  0.4000  2.3000
   2  -2 -21  4.5000  2.3000
  -2   2  21  5.4000  1.6000
   2  -2 -20  0.0000  1.9000
  -2   2  20  2.6000  1.9000
   2  -2 -19  5.7000  2.1000
  -2   2  19  1.9000  2.8000
   2  -2 -18  0.9000  1.6000
  -2   2  18  4.8000  1.7000
   2  -2 -17  4.1000  1.2000
  -2   2  17  2.7000  1.2000
   2  -2 -16 52.1000  2.5000
  -2   2  16 46.4000  2.9000
   2  -2 -15 22.9000  1.6000
  -2   2  15 26.6000  1.8000
   2  -2 -14  2.2000  1.0000
  -2   2  14  2.6000  1.1000
   2  -2 -13 15.1000  1.3000
  -2   2  13 20.3000  2.3000
   2  -2 -12  1.9000  1.0000
  -2   2  12  2.3000  0.9000
   2  -2 -11 69.4000  3.1000
  -2   2  11 72.3000  3.0000
   2  -2 -10 22.0000  1.4000
  -2   2  10 25.4000  1.6000
   2  -2  -9  3.5000  0.8000
  -2   2   9  3.8000  0.9000
   2  -2  -8 174.200  5.6000
  -2   2   8 172.600  5.5000
   2  -2  -7 39.7000  1.7000
  -2   2   7 32.4000  1.6000
   2  -2  -6 44.1000  2.3000
  -2   2   6 46.8000  1.8000
   2  -2  -5  7.3000  0.8000
  -2   2   5  7.7000  0.8000
   2  -2  -4 169.100  6.6000
  -2   2   4 165.500  6.5000
   2  -2  -3 217.900  8.5000
  -2   2   3 230.800  8.7000
   2  -2  -2 173.300  4.7000
  -2   2   2 175.500  5.1000
   2  -2  -1 151.800  6.8000
  -2   2   1 159.300  5.7000
   2  -2   0 213.300  7.2000
  -2   2   0 216.700  5.9000
   2  -2   1 43.4000  1.4000
  -2   2  -1 41.0000  1.6000
   2  -2   2 374.900  9.5000
  -2   2  -2 384.900 10.7000
   2  -2   3 32.9000  1.2000
  -2   2  -3 34.6000  1.4000
   2  -2   4 24.6000  1.0000
  -2   2  -4 24.4000  1.2000
   2  -2   5  1.5000  0.6000
  -2   2  -5  2.9000  0.4000
   2  -2   6  0.9000  0.6000
  -2   2  -6  0.9000  0.3000
   2  -2   7 118.700  5.8000
  -2   2  -7 102.300  2.7000
   2  -2   8 155.500  6.5000
  -2   2  -8 156.400  4.9000
   2  -2   9 46.5000  3.4000
  -2   2  -9 43.3000  1.6000
   2  -2  10  7.0000  1.9000
  -2   2 -10 11.6000  0.8000
   2  -2  11 11.0000  2.2000
  -2   2 -11  8.2000  0.9000
  -2   2 -12 26.1000  1.4000
  -2   2 -13  8.2000  1.0000
   2  -2  14 -1.6000  1.8000
  -2   2 -14 -0.6000  0.8000
   2  -2  15 91.6000  8.4000
  -2   2 -15 77.9000  3.3000
   2  -2  16  9.0000  1.9000
  -2   2 -16  7.1000  1.2000
   2  -2  17  3.6000  1.6000
  -2   2 -17  2.0000  1.3000
   2  -2  18 21.5000  2.7000
  -2   2 -18 19.9000  2.1000
   2  -2  19 -0.3000  2.3000
  -2   2 -19  2.4000  1.4000
   2  -2  20 12.3000  2.4000
  -2   2 -20  4.4000  2.1000
   2  -2  21  3.0000  2.0000
  -2   2 -21 -1.6000  1.8000
   2  -2  22 -2.4000  4.8000
  -2   2 -22 -0.2000  2.4000
   2  -2  23 -4.0000  3.4000
  -2   2 -23  2.7000  3.8000
   2  -2  24  9.7000  6.0000
  -2   2 -24 -0.4000  5.6000
   2  -1 -25  2.1000  3.9000
  -2   1  25  1.1000  5.3000
   2  -1 -24  5.7000  3.0000
  -2   1  24  5.8000  5.0000
   2  -1 -23  6.2000  3.8000
  -2   1  23 -0.6000  4.4000
   2  -1 -22 14.5000  6.0000
  -2   1  22 11.5000  2.6000
   2  -1 -21  6.7000  3.5000
  -2   1  21 -2.6000  2.1000
   2  -1 -20 -1.8000  2.1000
  -2   1  20 -1.4000  1.9000
   2  -1 -19  2.9000  2.4000
  -2   1  19  5.6000  1.6000
   2  -1 -18  1.5000  1.7000
  -2   1  18  1.1000  1.6000
   2  -1 -17  3.0000  1.7000
  -2   1  17  0.1000  2.5000
   2  -1 -16  3.3000  1.6000
  -2   1  16  5.9000  1.4000
   2  -1 -15 42.8000  2.8000
  -2   1  15 39.7000  2.6000
   2  -1 -14  0.7000  0.8000
  -2   1  14  1.9000  1.1000
   2  -1 -13 11.8000  1.2000
  -2   1  13 15.5000  2.3000
   2  -1 -12  8.7000  1.0000
  -2   1  12 12.8000  1.4000
   2  -1 -11  1.0000  0.7000
  -2   1  11  0.4000  0.7000
   2  -1 -10 24.7000  1.7000
  -2   1  10 26.0000  1.3000
   2  -1  -9 16.0000  1.2000
  -2   1   9 18.2000  1.1000
   2  -1  -8  4.0000  0.8000
  -2   1   8  5.0000  0.7000
   2  -1  -7 11.5000  0.8000
  -2   1   7  9.0000  0.9000
   2  -1  -6 241.100  6.7000
  -2   1   6 237.300  8.4000
   2  -1  -5 59.9000  2.7000
  -2   1   5 60.9000  2.1000
   2  -1  -4 104.400  3.9000
  -2   1   4 105.500  3.0000
   2  -1  -3 1618.90 53.4000
  -2   1   3 1611.40 50.0000
   2  -1  -2 228.900  7.8000
  -2   1   2 238.500  7.5000
   2  -1  -1 365.600 15.4000
  -2   1   1 371.300 11.7000
   2  -1   0 123.500  3.6000
  -2   1   0 119.900  3.1000
   2  -1   1 355.300  7.9000
  -2   1  -1 345.000  7.6000
   2  -1   2 43.8000  1.2000
  -2   1  -2 40.7000  1.8000
   2  -1   3 11.9000  0.6000
  -2   1  -3 12.1000  0.6000
   2  -1   4 46.4000  1.5000
  -2   1  -4 45.5000  1.4000
   2  -1   5 162.600  4.4000
  -2   1  -5 158.700  4.1000
   2  -1   6 242.000  8.9000
  -2   1  -6 229.100  5.2000
   2  -1   7 166.500  6.0000
  -2   1  -7 155.700  3.3000
   2  -1   8 -0.3000  1.1000
  -2   1  -8  0.4000  0.5000
   2  -1   9 175.500 12.2000
  -2   1  -9 152.600  3.8000
   2  -1  10 70.2000  4.5000
  -2   1 -10 74.9000  2.7000
   2  -1  11 21.3000  2.9000
  -2   1 -11 17.1000  1.2000
   2  -1  12 132.300  6.9000
  -2   1 -12 140.900  4.4000
   2  -1  13 28.1000  3.2000
  -2   1 -13 34.1000  2.1000
   2  -1  14 31.5000  2.6000
  -2   1 -14 30.7000  1.8000
   2  -1  15  4.3000  1.3000
  -2   1 -15  1.8000  1.0000
   2  -1  16  7.3000  1.8000
  -2   1 -16  9.3000  1.4000
   2  -1  17  1.9000  1.5000
  -2   1 -17 -0.1000  1.4000
   2  -1  18  8.9000  1.9000
  -2   1 -18 11.1000  1.7000
   2  -1  19  2.1000  1.3000
  -2   1 -19  6.2000  1.8000
   2  -1  20  0.2000  1.5000
  -2   1 -20 -0.2000  1.4000
   2  -1  21  3.1000  1.8000
  -2   1 -21  3.0000  2.3000
   2  -1  22 11.8000  5.5000
  -2   1 -22 12.1000  2.8000
   2  -1  23 -1.8000  3.3000
  -2   1 -23  8.9000  3.2000
   2  -1  24 -1.8000  4.2000
  -2   1 -24  1.2000  2.3000
   2  -1  25  0.1000  5.2000
  -2   1 -25 -0.9000  5.4000
   2   0 -25  0.7000  2.9000
  -2   0  25 -6.3000  5.2000
   2   0 -24  2.7000  2.8000
  -2   0  24  9.6000  6.2000
   2   0 -23 -3.1000  3.8000
  -2   0  23  0.0000  4.5000
   2   0 -22 -1.7000  5.5000
  -2   0  22  0.5000  2.1000
   2   0 -21 -2.1000  4.2000
  -2   0  21 -0.6000  1.8000
   2   0 -20 13.3000  3.2000
  -2   0  20 13.6000  2.3000
   2   0 -19  0.8000  2.3000
  -2   0  19 -0.9000  1.3000
   2   0 -18  6.8000  1.8000
  -2   0  18  6.2000  1.6000
   2   0 -17 64.5000  4.0000
  -2   0  17 67.3000  4.9000
   2   0 -16  3.6000  1.3000
  -2   0  16  2.1000  1.3000
   2   0 -15 -0.3000  1.1000
  -2   0  15  0.2000  1.0000
   2   0 -14 49.9000  3.4000
  -2   0  14 47.8000  2.9000
   2   0 -13  4.1000  1.5000
  -2   0  13  1.2000  1.0000
   2   0 -12 67.2000  4.4000
  -2   0  12 60.9000  2.6000
   2   0 -11 12.5000  1.6000
  -2   0  11 15.1000  1.2000
   2   0 -10 36.6000  1.9000
  -2   0  10 39.3000  1.8000
   2   0  -9  2.4000  0.9000
  -2   0   9  2.3000  0.9000
   2   0  -8 304.500  9.1000
  -2   0   8 304.400  8.4000
   2   0  -7 557.000 15.9000
  -2   0   7 550.300 15.5000
   2   0  -6 182.300  5.9000
  -2   0   6 179.100  4.9000
   2   0  -5  8.6000  0.9000
  -2   0   5  5.8000  0.7000
   2   0  -4  4.0000  1.1000
  -2   0   4  3.6000  0.7000
   2   0  -3 281.700  7.1000
  -2   0   3 280.600  9.4000
   2   0  -2 315.000  8.1000
  -2   0   2 301.200  8.3000
   2   0  -1 1014.40 29.3000
  -2   0   1 1002.50 43.2000
   2   0   0 56.4000  1.7000
   2   0   1 1921.00 56.2000
  -2   0  -1 1741.80 55.8000
   2   0   2 1070.30 24.5000
  -2   0  -2 1072.00 22.5000
   2   0   3 28.7000  0.9000
  -2   0  -3 28.0000  1.1000
   2   0   4 511.500 11.2000
  -2   0  -4 500.900 11.6000
   2   0   5 82.4000  2.1000
  -2   0  -5 83.4000  2.4000
   2   0   6 56.6000  2.7000
  -2   0  -6 55.7000  1.9000
   2   0   7 870.200 23.5000
  -2   0  -7 855.400 21.3000
   2   0   8 302.800 12.1000
  -2   0  -8 279.200  6.8000
   2   0   9 164.000  6.2000
  -2   0  -9 151.000  4.1000
   2   0  10 282.900  9.0000
  -2   0 -10 285.200  7.0000
   2   0  11 61.5000  2.9000
  -2   0 -11 54.6000  2.2000
   2   0  12 27.0000  2.1000
  -2   0 -12 28.9000  1.7000
   2   0  13 18.7000  1.8000
  -2   0 -13 17.6000  1.5000
   2   0  14 189.100  7.2000
  -2   0 -14 165.100  7.1000
   2   0  15 -0.3000  0.9000
  -2   0 -15  1.7000  1.1000
   2   0  16  1.5000  1.3000
  -2   0 -16  0.9000  1.2000
   2   0  17 109.000  6.5000
  -2   0 -17 104.600  4.9000
   2   0  18  0.2000  1.3000
  -2   0 -18 -0.7000  1.2000
   2   0  19 19.6000  2.8000
  -2   0 -19 18.2000  2.5000
   2   0  20  2.4000  1.4000
  -2   0 -20  0.0000  2.2000
   2   0  21  1.0000  4.1000
  -2   0 -21  0.0000  2.1000
   2   0  22  1.4000  3.0000
  -2   0 -22 -0.7000  2.6000
   2   0  23  4.2000  3.4000
  -2   0 -23  6.2000  3.5000
   2   0  24  4.2000  4.7000
  -2   0 -24  0.0000  3.3000
   2   0  25  4.5000  4.0000
  -2   0 -25 24.1000  4.8000
   2   1 -25 -1.8000  3.6000
  -2  -1  25 -4.9000  3.6000
   2   1 -24  3.4000  2.3000
  -2  -1  24  1.6000  3.3000
  -2  -1  23  3.0000  3.8000
   2   1 -22  6.9000  5.2000
  -2  -1  22  9.0000  4.1000
   2   1 -21 -2.5000  4.4000
  -2  -1  21  0.8000  2.3000
   2   1 -20  3.2000  2.6000
  -2  -1  20  0.2000  1.7000
   2   1 -19  7.0000  2.9000
  -2  -1  19  4.0000  1.7000
   2   1 -18  0.4000  2.0000
  -2  -1  18  0.0000  1.4000
   2   1 -17  0.8000  1.3000
  -2  -1  17  2.0000  1.5000
   2   1 -16  3.6000  1.4000
  -2  -1  16  5.1000  2.0000
   2   1 -15 46.0000  2.7000
  -2  -1  15 46.1000  3.1000
   2   1 -14 -0.4000  1.1000
  -2  -1  14  1.3000  0.9000
   2   1 -13  8.2000  1.6000
  -2  -1  13 12.8000  1.5000
   2   1 -12 10.7000  1.5000
  -2  -1  12 10.2000  1.4000
   2   1 -11  6.2000  1.6000
  -2  -1  11 -0.1000  1.2000
   2   1 -10 26.0000  2.1000
  -2  -1  10 26.8000  1.7000
   2   1  -9 15.6000  1.4000
  -2  -1   9 16.0000  1.4000
   2   1  -8  4.7000  0.8000
  -2  -1   8  4.7000  0.9000
   2   1  -7 12.0000  0.9000
  -2  -1   7  9.8000  0.9000
   2   1  -6 249.900  7.5000
  -2  -1   6 246.000  6.5000
   2   1  -5 65.4000  2.2000
  -2  -1   5 57.1000  2.1000
   2   1  -4 103.500  3.7000
  -2  -1   4 105.000  2.9000
   2   1  -3 1554.30 42.4000
  -2  -1   3 1589.50 40.1000
   2   1  -2 232.900  5.4000
  -2  -1   2 241.000  7.4000
   2   1  -1 378.500  8.3000
  -2  -1   1 372.000  8.3000
   2   1   0 120.700  4.1000
  -2  -1   0 127.000  3.3000
   2   1   1 350.600 10.7000
  -2  -1  -1 353.100 10.8000
   2   1   2 42.6000  1.8000
  -2  -1  -2 42.4000  1.6000
   2   1   3 10.7000  1.0000
  -2  -1  -3 11.2000  0.6000
   2   1   4 45.6000  1.6000
  -2  -1  -4 42.7000  1.5000
   2   1   5 159.000  4.4000
  -2  -1  -5 161.400  4.9000
   2   1   6 226.700  6.2000
  -2  -1  -6 226.400  6.1000
   2   1   7 157.200  4.0000
  -2  -1  -7 156.500  4.1000
   2   1   8  0.0000  0.3000
  -2  -1  -8 -0.7000  0.7000
   2   1   9 153.900  5.9000
  -2  -1  -9 145.900  4.2000
   2   1  10 81.8000  3.1000
  -2  -1 -10 77.6000  2.9000
   2   1  11 19.5000  1.2000
  -2  -1 -11 18.5000  1.3000
   2   1  12 149.100  4.6000
  -2  -1 -12 141.300  4.9000
   2   1  13 35.9000  1.7000
  -2  -1 -13 35.7000  2.0000
   2   1  14 36.4000  2.0000
  -2  -1 -14 31.3000  2.0000
   2   1  15  1.6000  0.9000
  -2  -1 -15  1.0000  1.4000
   2   1  16  7.1000  1.2000
  -2  -1 -16  8.2000  1.5000
   2   1  17  0.1000  0.9000
  -2  -1 -17 -0.3000  1.1000
   2   1  18  9.8000  1.7000
  -2  -1 -18  7.9000  1.9000
   2   1  19  2.7000  1.3000
  -2  -1 -19  4.0000  1.6000
   2   1  20  1.9000  1.4000
  -2  -1 -20 -1.7000  2.7000
   2   1  21  0.4000  2.5000
  -2  -1 -21  0.0000  2.3000
   2   1  22 14.5000  4.9000
  -2  -1 -22  8.3000  3.1000
   2   1  23  4.6000  3.4000
  -2  -1 -23  4.3000  3.2000
   2   1  24 -3.8000  4.8000
  -2  -1 -24  2.1000  4.4000
   2   1  25  0.9000  3.5000
  -2  -1 -25  3.7000  4.0000
   2   2 -25 -2.0000  5.6000
  -2  -2  25 -0.5000  4.2000
   2   2 -24  8.0000  2.7000
  -2  -2  24  3.9000  4.3000
   2   2 -23 14.5000  5.7000
  -2  -2  23  8.4000  4.3000
   2   2 -22 -4.6000  4.2000
  -2  -2  22  3.4000  3.7000
   2   2 -21  3.1000  2.4000
  -2  -2  21 10.1000  4.2000
   2   2 -20 -1.3000  2.1000
  -2  -2  20  1.9000  1.8000
   2   2 -19  0.7000  1.2000
  -2  -2  19  6.4000  2.0000
   2   2 -18  3.3000  1.4000
  -2  -2  18  2.3000  1.4000
   2   2 -17  1.3000  1.2000
  -2  -2  17  5.2000  1.5000
   2   2 -16 51.5000  2.7000
  -2  -2  16 49.3000  3.1000
   2   2 -15 23.6000  1.6000
  -2  -2  15 20.0000  2.6000
   2   2 -14  1.6000  1.1000
  -2  -2  14  4.7000  1.5000
   2   2 -13 16.6000  1.4000
  -2  -2  13 14.5000  1.5000
   2   2 -12  1.8000  0.8000
  -2  -2  12  2.0000  1.1000
   2   2 -11 75.8000  2.9000
  -2  -2  11 81.1000  3.6000
   2   2 -10 28.2000  1.6000
  -2  -2  10 24.1000  1.7000
   2   2  -9  0.6000  0.8000
  -2  -2   9  3.0000  1.0000
   2   2  -8 171.300  5.3000
  -2  -2   8 168.900  6.1000
   2   2  -7 38.5000  1.6000
  -2  -2   7 38.9000  2.6000
   2   2  -6 44.5000  1.6000
  -2  -2   6 47.8000  1.9000
   2   2  -5  6.3000  0.8000
  -2  -2   5  6.1000  0.9000
   2   2  -4 172.200  4.3000
  -2  -2   4 165.900  5.0000
   2   2  -3 222.800  6.5000
  -2  -2   3 229.100  6.3000
   2   2  -2 170.600  4.6000
  -2  -2   2 165.600  4.9000
   2   2  -1 157.900  4.7000
  -2  -2   1 152.300  4.1000
   2   2   0 218.800  7.0000
  -2  -2   0 227.400  6.5000
   2   2   1 45.3000  2.0000
  -2  -2  -1 39.7000  1.6000
   2   2   2 377.700 13.0000
  -2  -2  -2 356.200 12.1000
   2   2   3 35.2000  1.8000
  -2  -2  -3 34.7000  1.9000
   2   2   4 24.0000  1.5000
  -2  -2  -4 23.0000  0.9000
   2   2   5  1.5000  0.9000
  -2  -2  -5  0.5000  0.3000
  -2  -2  -6  1.0000  0.3000
   2   2   7 107.400  4.1000
  -2  -2  -7 98.5000  2.8000
   2   2   8 170.500  6.1000
  -2  -2  -8 163.800  4.0000
   2   2   9 43.2000  1.6000
  -2  -2  -9 43.0000  2.1000
   2   2  10 12.8000  0.8000
  -2  -2 -10 10.6000  1.2000
   2   2  11 11.9000  0.9000
  -2  -2 -11 10.2000  1.3000
   2   2  12 26.5000  1.4000
  -2  -2 -12 25.0000  1.8000
   2   2  13  9.9000  0.9000
  -2  -2 -13  8.2000  1.1000
   2   2  14  0.5000  0.6000
  -2  -2 -14 -0.8000  1.0000
   2   2  15 83.5000  3.7000
  -2  -2 -15 81.0000  3.7000
   2   2  16  6.5000  1.0000
  -2  -2 -16  8.3000  1.9000
   2   2  17  6.0000  1.0000
  -2  -2 -17  4.9000  1.3000
   2   2  18 21.9000  1.9000
  -2  -2 -18 24.7000  2.3000
   2   2  19  1.4000  0.9000
  -2  -2 -19  0.4000  1.5000
   2   2  20 13.4000  4.0000
  -2  -2 -20  9.6000  3.4000
   2   2  21  5.0000  2.9000
  -2  -2 -21  8.5000  2.8000
   2   2  22 -0.8000  2.8000
  -2  -2 -22  2.8000  3.5000
   2   2  23 -7.8000  4.0000
  -2  -2 -23 -2.7000  5.2000
   2   2  24 -1.4000  3.3000
  -2  -2 -24 -1.2000  3.4000
   2   3 -24  1.8000  3.4000
  -2  -3  24  2.3000  6.9000
   2   3 -23 -1.5000  3.1000
  -2  -3  23  7.7000  6.1000
   2   3 -22 -1.4000  3.1000
  -2  -3  22  3.2000  3.0000
   2   3 -21  5.8000  3.2000
  -2  -3  21  3.8000  3.2000
   2   3 -20 -0.2000  1.8000
  -2  -3  20  0.6000  2.4000
   2   3 -19 17.2000  2.4000
  -2  -3  19 13.5000  3.2000
   2   3 -18 28.5000  2.6000
  -2  -3  18 33.6000  3.5000
   2   3 -17  7.9000  1.7000
  -2  -3  17  3.6000  1.9000
   2   3 -16 17.4000  1.6000
  -2  -3  16 18.5000  2.2000
   2   3 -15  2.0000  1.1000
  -2  -3  15  0.1000  1.5000
   2   3 -14  6.1000  1.3000
  -2  -3  14  6.4000  1.6000
   2   3 -13 25.4000  1.8000
  -2  -3  13 21.9000  1.9000
   2   3 -12 18.7000  1.5000
  -2  -3  12 16.6000  2.1000
   2   3 -11 78.4000  2.8000
  -2  -3  11 76.4000  4.7000
   2   3 -10 42.2000  2.0000
  -2  -3  10 41.7000  2.6000
   2   3  -9 14.8000  1.1000
  -2  -3   9 11.3000  1.9000
   2   3  -8 99.5000  4.1000
  -2  -3   8 95.9000  4.4000
   2   3  -7 72.6000  2.8000
  -2  -3   7 70.0000  3.0000
   2   3  -6  4.6000  0.6000
  -2  -3   6  4.1000  0.9000
   2   3  -5 93.0000  2.9000
  -2  -3   5 96.4000  3.2000
   2   3  -4 22.6000  1.1000
  -2  -3   4 24.1000  1.3000
   2   3  -3 244.100  6.3000
  -2  -3   3 239.300  7.1000
   2   3  -2 56.7000  2.0000
  -2  -3   2 50.1000  1.6000
   2   3  -1 199.000  4.9000
  -2  -3   1 201.400  6.3000
   2   3   0 111.800  3.7000
  -2  -3   0 111.300  3.4000
   2   3   1  6.0000  0.9000
  -2  -3  -1  5.5000  0.7000
   2   3   2  2.5000  0.7000
  -2  -3  -2  1.7000  0.6000
   2   3   3 152.100  5.5000
  -2  -3  -3 164.000  5.5000
   2   3   4 25.7000  1.8000
  -2  -3  -4 25.8000  1.4000
   2   3   5 131.000  7.3000
  -2  -3  -5 131.800  2.9000
   2   3   6 207.700 11.5000
  -2  -3  -6 204.900  4.9000
   2   3   7 145.800  8.7000
  -2  -3  -7 139.400  3.8000
  -2  -3  -8 27.8000  1.2000
  -2  -3  -9 13.8000  0.8000
  -2  -3 -10 83.2000  2.7000
   2   3  11  5.2000  1.3000
  -2  -3 -11  5.7000  0.6000
   2   3  12 76.2000  4.8000
  -2  -3 -12 72.2000  3.6000
   2   3  13  6.2000  1.6000
  -2  -3 -13  6.2000  1.4000
   2   3  14  7.3000  0.8000
  -2  -3 -14  3.8000  1.2000
   2   3  15 -0.3000  2.2000
  -2  -3 -15  0.6000  1.1000
   2   3  16  6.2000  0.9000
  -2  -3 -16  3.4000  1.5000
   2   3  17  0.1000  0.6000
  -2  -3 -17  2.3000  1.6000
   2   3  18 25.4000  1.4000
  -2  -3 -18 21.7000  2.3000
   2   3  19  6.9000  0.7000
  -2  -3 -19  3.9000  1.8000
   2   3  20 10.3000  3.3000
  -2  -3 -20  7.9000  2.4000
   2   3  21  0.8000  3.4000
  -2  -3 -21  0.2000  2.5000
   2   3  22 -0.8000  3.6000
  -2  -3 -22  1.1000  2.8000
   2   3  23  7.5000  3.5000
  -2  -3 -23  2.4000  5.2000
   2   3  24 -1.7000  4.3000
  -2  -3 -24  0.4000  4.8000
   2   4 -23 -1.7000  3.9000
  -2  -4  23 -0.1000  6.5000
   2   4 -22 11.7000  4.3000
  -2  -4  22 -1.8000  5.1000
   2   4 -21 -0.6000  3.3000
  -2  -4  21 -0.2000  3.2000
   2   4 -20  1.7000  3.2000
  -2  -4  20 -0.3000  2.8000
   2   4 -19  3.0000  3.1000
  -2  -4  19  6.0000  3.4000
   2   4 -18 15.1000  1.8000
  -2  -4  18 12.6000  3.3000
   2   4 -17  1.9000  1.0000
  -2  -4  17  4.3000  2.6000
   2   4 -16 19.9000  1.6000
  -2  -4  16 13.0000  2.2000
   2   4 -15  0.6000  1.0000
  -2  -4  15  0.9000  1.8000
   2   4 -14  1.6000  0.8000
  -2  -4  14  2.5000  1.7000
   2   4 -13 27.5000  1.5000
  -2  -4  13 26.0000  4.3000
   2   4 -12 31.0000  1.8000
  -2  -4  12 24.2000  3.7000
   2   4 -11  5.3000  1.1000
  -2  -4  11  7.0000  1.7000
   2   4 -10 46.2000  2.1000
  -2  -4  10 43.6000  2.9000
   2   4  -9 11.4000  1.1000
  -2  -4   9 11.2000  1.9000
   2   4  -8  0.7000  0.6000
  -2  -4   8  1.1000  0.8000
   2   4  -7 118.000  3.3000
  -2  -4   7 120.500  3.9000
   2   4  -6 48.2000  1.8000
  -2  -4   6 51.2000  2.0000
   2   4  -5 141.700  4.4000
  -2  -4   5 145.200  4.4000
   2   4  -4 48.4000  2.2000
  -2  -4   4 47.3000  2.2000
   2   4  -3  6.5000  0.7000
  -2  -4   3  7.2000  0.7000
   2   4  -2 101.800  3.1000
  -2  -4   2 98.6000  3.0000
   2   4  -1 65.2000  2.2000
  -2  -4   1 64.7000  2.1000
   2   4   0  9.9000  0.9000
  -2  -4   0 12.2000  0.9000
   2   4   1 171.500  6.5000
  -2  -4  -1 171.900  6.0000
   2   4   2 26.5000  2.0000
  -2  -4  -2 28.0000  1.5000
   2   4   3  0.0000  1.0000
  -2  -4  -3 -0.1000  0.8000
  -2  -4  -4  3.1000  1.1000
   2   4   5  2.1000  1.2000
  -2  -4  -5  3.2000  0.6000
   2   4   6  5.6000  1.6000
  -2  -4  -6  3.3000  0.5000
   2   4   7 -0.2000  1.6000
  -2  -4  -7  0.7000  0.6000
  -2  -4  -8  2.4000  0.6000
  -2  -4  -9 40.9000  1.7000
  -2  -4 -10  9.1000  0.9000
  -2  -4 -11  3.4000  0.7000
  -2  -4 -12  7.6000  0.9000
  -2  -4 -13  8.3000  1.0000
  -2  -4 -14 -2.3000  1.4000
  -2  -4 -15  7.9000  1.4000
  -2  -4 -16  2.7000  1.5000
  -2  -4 -17 14.9000  1.9000
  -2  -4 -18  3.1000  2.0000
   2   4  19  0.2000  1.9000
  -2  -4 -19  0.7000  1.8000
   2   4  20  5.1000  2.5000
  -2  -4 -20  9.0000  4.0000
   2   4  21  1.5000  2.1000
  -2  -4 -21 -1.9000  3.0000
   2   4  22  1.9000  2.6000
  -2  -4 -22  9.9000  4.8000
  -2  -4 -23  1.2000  4.5000
  -2  -5  22  4.2000  5.4000
  -2  -5  21 -5.7000  4.6000
   2   5 -20  2.6000  2.2000
  -2  -5  20 -3.3000  2.6000
   2   5 -19 26.4000  4.0000
  -2  -5  19 31.3000  4.4000
   2   5 -18  2.8000  1.6000
  -2  -5  18  4.4000  2.7000
  -2  -5  17  1.6000  2.0000
   2   5 -16  1.8000  0.9000
  -2  -5  16  2.2000  2.1000
   2   5 -15 11.7000  1.2000
  -2  -5  15 11.1000  4.6000
   2   5 -14  2.7000  0.9000
  -2  -5  14 -0.1000  2.4000
   2   5 -13  4.3000  0.8000
  -2  -5  13  9.5000  3.6000
   2   5 -12 11.1000  1.1000
  -2  -5  12  7.1000  2.0000
   2   5 -11 180.600  4.7000
  -2  -5  11 173.400 10.0000
   2   5 -10  7.5000  0.7000
  -2  -5  10  4.8000  2.0000
   2   5  -9 -0.2000  0.5000
  -2  -5   9  1.0000  0.8000
   2   5  -8  0.7000  0.5000
  -2  -5   8 -0.4000  0.7000
   2   5  -7  0.6000  0.4000
  -2  -5   7  0.6000  0.9000
   2   5  -6 110.900  3.5000
  -2  -5   6 108.500  5.4000
   2   5  -5 -0.2000  0.5000
  -2  -5   5  0.4000  0.8000
   2   5  -4  6.9000  0.7000
  -2  -5   4  7.5000  1.1000
   2   5  -3  8.1000  0.9000
  -2  -5   3  8.0000  0.8000
   2   5  -2  5.9000  0.9000
  -2  -5   2  4.2000  0.7000
   2   5  -1 31.4000  2.7000
  -2  -5   1 30.1000  1.4000
   2   5   0  7.5000  1.4000
  -2  -5   0  4.6000  0.7000
   2   5   1  2.1000  1.3000
  -2  -5  -1  4.0000  0.7000
   2   5   2 15.6000  1.8000
  -2  -5  -2 10.6000  0.9000
   2   5   3  7.5000  1.8000
  -2  -5  -3  5.4000  0.8000
   2   5   4  3.0000  1.6000
  -2  -5  -4  2.5000  0.9000
  -2  -5  -5  0.5000  0.5000
  -2  -5  -6 -0.2000  0.6000
  -2  -5  -7  4.0000  0.7000
  -2  -5  -8 43.7000  1.8000
  -2  -5  -9  1.5000  0.7000
  -2  -5 -10  8.2000  1.0000
  -2  -5 -11 -0.8000  0.7000
  -2  -5 -12  4.0000  0.9000
  -2  -5 -13 12.0000  1.2000
  -2  -5 -14  0.1000  0.7000
  -2  -5 -15  5.2000  0.9000
  -2  -5 -16  4.4000  1.7000
  -2  -5 -17  1.1000  1.7000
  -2  -5 -18 -0.8000  2.6000
  -2  -5 -19  0.6000  2.8000
  -2  -5 -20 -1.7000  3.4000
  -2  -5 -21 -3.5000  5.2000
  -2  -5 -22  5.8000  5.4000
  -2  -6  21  5.4000  6.4000
  -2  -6  20 12.7000  6.3000
  -2  -6  19  0.7000  2.9000
  -2  -6  18 -3.0000  2.7000
  -2  -6  17  8.9000  2.6000
   2   6 -16  7.6000  1.8000
  -2  -6  16  8.1000  3.5000
   2   6 -15 -1.0000  0.8000
  -2  -6  15 -0.9000  2.4000
   2   6 -14 33.2000  1.9000
  -2  -6  14 38.9000  4.0000
   2   6 -13  3.3000  0.5000
  -2  -6  13  8.3000  3.0000
   2   6 -12  2.0000  0.4000
  -2  -6  12  0.2000  2.4000
   2   6 -11  6.4000  1.2000
  -2  -6  11  6.2000  3.4000
   2   6 -10 55.7000  3.0000
  -2  -6  10 56.6000  6.1000
   2   6  -9 22.4000  1.6000
  -2  -6   9 19.8000  1.9000
   2   6  -8 52.0000  3.1000
  -2  -6   8 53.4000  2.8000
   2   6  -7 11.3000  1.5000
  -2  -6   7 10.2000  1.3000
   2   6  -6 172.200  8.8000
  -2  -6   6 166.800  6.1000
   2   6  -5 31.1000  2.2000
  -2  -6   5 23.6000  2.0000
   2   6  -4 44.6000  4.4000
  -2  -6   4 42.3000  3.0000
   2   6  -3  3.6000  2.5000
  -2  -6   3  7.1000  1.3000
   2   6  -2 20.0000  3.0000
  -2  -6   2 14.0000  1.0000
  -2  -6   1 50.8000  2.1000
  -2  -6   0 11.4000  0.9000
  -2  -6  -1 27.6000  1.5000
  -2  -6  -2  0.2000  0.6000
  -2  -6  -3 90.8000  3.0000
  -2  -6  -4 21.9000  1.1000
  -2  -6  -5  1.4000  0.5000
  -2  -6  -6  1.8000  0.6000
  -2  -6  -7  2.1000  0.6000
  -2  -6  -8  5.7000  0.9000
  -2  -6  -9 11.0000  1.0000
  -2  -6 -10 25.4000  1.6000
  -2  -6 -11  7.2000  1.0000
  -2  -6 -12 16.9000  1.4000
  -2  -6 -13 17.9000  1.4000
  -2  -6 -14  2.0000  0.9000
  -2  -6 -15  3.6000  1.1000
  -2  -6 -16  1.9000  2.0000
  -2  -6 -17 -1.1000  2.6000
  -2  -6 -18 13.0000  2.8000
  -2  -6 -19  0.2000  4.6000
  -2  -6 -20 -2.9000  4.6000
  -2  -7  19  0.3000  4.9000
  -2  -7  18 -1.2000  4.4000
  -2  -7  17  3.1000  2.9000
  -2  -7  16  1.9000  5.2000
  -2  -7  15  4.8000  4.5000
  -2  -7  14 -1.0000  2.3000
   2   7 -13  0.4000  5.6000
  -2  -7  13  2.8000  2.7000
   2   7 -12  0.6000  4.9000
  -2  -7  12  3.1000  2.3000
   2   7 -11  9.9000  5.0000
  -2  -7  11 10.9000  3.1000
   2   7 -10 10.0000  3.4000
  -2  -7  10 11.0000  1.3000
   2   7  -9 15.4000  3.6000
  -2  -7   9 14.1000  1.7000
   2   7  -8 -2.7000  3.7000
  -2  -7   8  1.5000  1.1000
   2   7  -7 14.6000  4.2000
  -2  -7   7 13.1000  1.5000
   2   7  -6 -0.6000  3.2000
  -2  -7   6 -0.2000  1.2000
   2   7  -5 -0.4000  3.0000
  -2  -7   5  4.3000  1.2000
   2   7  -4 115.600  8.0000
  -2  -7   4 117.900  4.5000
   2   7  -3 59.9000  4.8000
  -2  -7   3 57.4000  2.7000
  -2  -7   2 72.0000  2.7000
  -2  -7   1 35.1000  1.8000
  -2  -7   0 -0.7000  0.8000
  -2  -7  -1  2.9000  0.8000
  -2  -7  -2 24.7000  1.4000
  -2  -7  -3  1.3000  0.7000
  -2  -7  -4  6.4000  0.9000
  -2  -7  -5 20.7000  1.1000
  -2  -7  -6  3.7000  0.6000
  -2  -7  -7 21.0000  1.0000
  -2  -7  -8 35.9000  1.3000
  -2  -7  -9  0.1000  0.4000
  -2  -7 -10  0.5000  0.5000
  -2  -7 -11  2.1000  0.6000
  -2  -7 -12 13.3000  1.9000
  -2  -7 -13 -1.7000  1.5000
  -2  -7 -14  4.1000  1.9000
  -2  -7 -15  7.6000  3.2000
  -2  -7 -16  1.2000  3.5000
  -2  -7 -17 -1.0000  3.3000
  -2  -7 -18 -1.5000  5.0000
  -2  -7 -19 -2.1000  5.0000
  -2  -8  17 11.5000  6.6000
  -2  -8  16 -2.4000  2.8000
  -2  -8  15 -0.8000  2.6000
  -2  -8  14  0.8000  3.8000
  -2  -8  13  3.2000  2.7000
  -2  -8  12  2.9000  2.5000
   2   8 -11 -0.6000  3.2000
  -2  -8  11 -2.4000  3.0000
   2   8 -10  0.9000  5.1000
  -2  -8  10  1.8000  2.0000
   2   8  -9  3.3000  4.5000
  -2  -8   9  3.8000  1.3000
   2   8  -8  0.0000  4.1000
  -2  -8   8  1.0000  1.5000
   2   8  -7 14.1000  4.0000
  -2  -8   7 14.9000  1.8000
   2   8  -6  3.6000  3.1000
  -2  -8   6  2.6000  1.5000
   2   8  -5  3.6000  2.9000
  -2  -8   5  0.0000  1.5000
   2   8  -4 11.4000  2.9000
  -2  -8   4  7.9000  1.6000
  -2  -8   3 -0.1000  1.3000
  -2  -8   2  1.6000  1.5000
  -2  -8   1 17.8000  1.4000
  -2  -8   0  7.1000  1.0000
  -2  -8  -1 54.6000  2.3000
  -2  -8  -2  0.2000  0.8000
  -2  -8  -3 11.3000  1.2000
  -2  -8  -4  4.8000  0.9000
  -2  -8  -5  8.1000  0.7000
  -2  -8  -6 -1.6000  1.3000
  -2  -8  -7 42.4000  2.5000
  -2  -8  -8 -0.7000  1.2000
  -2  -8  -9  0.6000  1.3000
  -2  -8 -10  4.7000  1.4000
  -2  -8 -11  2.3000  1.6000
  -2  -8 -12  2.4000  1.3000
  -2  -8 -13 -3.9000  2.2000
  -2  -8 -14  2.0000  3.6000
  -2  -8 -15  2.1000  4.4000
  -2  -8 -16  3.6000  7.5000
  -2  -9  13  1.4000  2.9000
  -2  -9  12  0.7000  3.0000
  -2  -9  11 -1.1000  4.5000
  -2  -9  10  0.4000  2.8000
  -2  -9   9  1.0000  2.5000
   2   9  -8  3.6000  3.3000
  -2  -9   8  6.0000  3.3000
   2   9  -7 -4.8000  4.4000
  -2  -9   7  2.0000  2.0000
   2   9  -6 -1.2000  4.6000
  -2  -9   6 -0.6000  1.7000
  -2  -9   5  0.1000  1.6000
  -2  -9   4  1.8000  1.3000
  -2  -9   3  9.2000  1.7000
  -2  -9   2  3.1000  1.5000
  -2  -9   1  9.2000  1.5000
  -2  -9   0 38.2000  2.4000
  -2  -9  -1  2.1000  1.0000
  -2  -9  -2 -0.2000  1.4000
  -2  -9  -3  8.9000  1.6000
  -2  -9  -4 16.0000  1.9000
  -2  -9  -5 19.2000  2.1000
  -2  -9  -6 10.4000  1.8000
  -2  -9  -7  8.9000  1.8000
  -2  -9  -8  1.2000  1.5000
  -2  -9  -9 -1.1000  1.5000
  -2  -9 -10  2.7000  1.7000
  -2  -9 -11  1.0000  3.3000
  -2  -9 -12  1.9000  3.7000
  -2  -9 -13  6.6000  4.3000
  -2 -10   9  3.1000  4.7000
  -2 -10   8  1.0000  2.7000
  -2 -10   7 -0.5000  2.6000
  -2 -10   6  4.1000  2.2000
  -2 -10   5  3.1000  2.8000
  -2 -10   4  4.6000  3.0000
  -2 -10   3  9.6000  2.3000
  -2 -10   2 15.8000  2.7000
  -2 -10   1  2.2000  2.5000
  -2 -10   0  1.9000  2.2000
  -2 -10  -1 -0.4000  2.6000
  -2 -10  -2  1.6000  2.7000
  -2 -10  -3 -1.6000  2.5000
  -2 -10  -4  0.0000  3.2000
  -2 -10  -5  9.2000  3.8000
  -2 -10  -6  0.0000  2.9000
  -2 -10  -7 -2.8000  3.0000
  -2 -10  -8  1.0000  3.6000
   3 -10  -8  6.8000  3.4000
   3 -10  -7  4.7000  2.7000
   3 -10  -6  0.6000  3.6000
   3 -10  -5  2.1000  2.8000
   3 -10  -4 -2.7000  3.0000
   3 -10  -3 -4.2000  2.5000
   3 -10  -2  6.1000  2.8000
   3 -10  -1  0.9000  2.1000
   3 -10   0 -1.1000  6.0000
   3 -10   1 -4.0000  6.3000
   3 -10   2 18.6000  7.2000
   3 -10   3 -1.6000  4.2000
   3 -10   4  2.0000  4.7000
   3 -10   5  3.4000  4.6000
   3 -10   6 10.8000  6.2000
   3 -10   7 -6.2000  4.1000
   3  -9 -13  5.3000  2.7000
   3  -9 -12 -0.4000  2.8000
   3  -9 -11 -1.0000  2.0000
   3  -9 -10  1.2000  1.9000
   3  -9  -9  0.2000  1.8000
   3  -9  -8  1.4000  2.2000
   3  -9  -7 -2.2000  1.8000
   3  -9  -6  1.4000  1.9000
   3  -9  -5  2.5000  1.7000
   3  -9  -4 -0.2000  1.7000
   3  -9  -3  1.3000  1.4000
   3  -9  -2  1.5000  2.3000
   3  -9  -1  2.0000  2.3000
   3  -9   0  3.7000  1.9000
   3  -9   1 10.7000  1.5000
   3  -9   2 -1.3000  1.2000
   3  -9   3 -1.7000  1.3000
   3  -9   4 -0.5000  1.2000
   3  -9   5  0.9000  1.6000
   3  -9   6  5.8000  1.9000
   3  -9   7  2.8000  1.9000
   3  -9   8  1.6000  1.8000
   3  -9   9  2.5000  1.8000
   3  -9  10  0.8000  2.6000
   3  -9  11  0.0000  2.6000
   3  -9  12  0.7000  2.9000
   3  -8 -17  1.4000  5.7000
   3  -8 -16  3.3000  3.3000
   3  -8 -15  0.9000  2.2000
   3  -8 -14 -0.4000  2.2000
   3  -8 -13 -0.5000  2.3000
   3  -8 -12  1.5000  1.9000
   3  -8 -11  2.3000  3.9000
   3  -8 -10 11.8000  2.0000
   3  -8  -9  3.7000  2.5000
   3  -8  -8  0.4000  1.7000
   3  -8  -7 15.0000  0.9000
   3  -8  -6  9.2000  0.6000
   3  -8  -5 10.9000  0.9000
   3  -8  -4  9.3000  0.9000
   3  -8  -3 13.3000  1.2000
   3  -8  -2  1.5000  0.9000
   3  -8  -1 16.0000  1.4000
   3  -8   0  7.9000  0.6000
   3  -8   1 45.2000  2.1000
   3  -8   2  0.9000  0.8000
   3  -8   3  6.6000  1.1000
  -3   8  -3  4.9000  1.7000
   3  -8   4 -1.7000  0.8000
  -3   8  -4  1.2000  1.5000
   3  -8   5 -0.4000  0.8000
  -3   8  -5 -0.6000  1.4000
   3  -8   6 10.0000  1.0000
  -3   8  -6 13.7000  2.4000
   3  -8   7 11.2000  1.9000
  -3   8  -7 10.2000  2.4000
   3  -8   8  0.1000  1.5000
  -3   8  -8  2.0000  2.0000
   3  -8   9 23.7000  2.6000
  -3   8  -9 20.2000  4.3000
   3  -8  10  4.2000  2.1000
  -3   8 -10 -1.7000  3.9000
   3  -8  11  2.4000  2.4000
  -3   8 -11  1.8000  4.2000
   3  -8  12  0.8000  2.2000
  -3   8 -12  1.6000  4.7000
   3  -8  13  8.2000  3.1000
   3  -8  14  2.6000  3.2000
   3  -8  15  4.2000  4.3000
   3  -8  16 -0.6000  3.3000
   3  -7 -19 -4.2000  6.9000
   3  -7 -18 14.6000  5.3000
   3  -7 -17  1.6000  2.3000
   3  -7 -16  9.6000  2.3000
   3  -7 -15  0.7000  2.7000
   3  -7 -14 11.9000  2.2000
   3  -7 -13  6.4000  1.7000
   3  -7 -12  1.8000  1.3000
   3  -7 -11  2.3000  1.0000
   3  -7 -10  1.0000  0.8000
   3  -7  -9 11.1000  1.0000
   3  -7  -8  0.6000  0.8000
   3  -7  -7  5.3000  0.9000
   3  -7  -6 59.3000  1.9000
   3  -7  -5 34.1000  1.7000
   3  -7  -4 13.9000  1.0000
   3  -7  -3  0.7000  0.6000
   3  -7  -2 47.3000  1.8000
   3  -7  -1  1.7000  0.8000
   3  -7   0 21.8000  1.1000
   3  -7   1  2.3000  0.5000
  -3   7  -1 -0.1000  1.5000
   3  -7   2 75.8000  2.6000
  -3   7  -2 80.7000  3.6000
   3  -7   3  7.7000  1.0000
  -3   7  -3  6.3000  1.6000
   3  -7   4 57.8000  2.6000
  -3   7  -4 59.6000  3.8000
   3  -7   5 31.4000  1.5000
  -3   7  -5 27.0000  2.4000
   3  -7   6 33.0000  1.2000
  -3   7  -6 30.9000  3.0000
   3  -7   7  1.2000  1.2000
  -3   7  -7  0.5000  1.6000
   3  -7   8 25.0000  2.4000
  -3   7  -8 24.1000  2.8000
   3  -7   9 15.8000  1.9000
  -3   7  -9 17.6000  3.1000
   3  -7  10  6.8000  1.6000
  -3   7 -10  1.4000  2.9000
   3  -7  11  1.9000  1.4000
  -3   7 -11 -0.2000  3.5000
   3  -7  12 19.4000  2.3000
  -3   7 -12 21.5000  4.8000
   3  -7  13 -0.2000  1.9000
  -3   7 -13 -2.9000  2.9000
   3  -7  14  1.3000  2.1000
   3  -7  15  2.6000  3.0000
   3  -7  16  3.9000  2.5000
   3  -7  17  0.3000  2.6000
   3  -7  18  5.4000  4.0000
   3  -6 -21-10.1000  7.7000
   3  -6 -20  6.0000  5.5000
   3  -6 -19  0.3000  2.0000
   3  -6 -18  7.0000  2.3000
   3  -6 -17  0.2000  1.9000
   3  -6 -16  9.0000  1.8000
  -3   6  16 12.4000  3.7000
   3  -6 -15 -2.2000  1.4000
  -3   6  15 -0.8000  2.3000
   3  -6 -14  1.0000  1.7000
  -3   6  14 -1.6000  2.1000
   3  -6 -13  5.0000  1.4000
  -3   6  13  4.0000  3.0000
   3  -6 -12  0.3000  1.2000
  -3   6  12 -0.7000  1.9000
   3  -6 -11  2.1000  1.2000
  -3   6  11  3.9000  2.7000
   3  -6 -10  2.2000  1.0000
  -3   6  10  2.5000  2.9000
   3  -6  -9 118.700  4.3000
  -3   6   9 115.600  9.3000
   3  -6  -8 44.7000  1.8000
   3  -6  -7 286.100  9.3000
   3  -6  -6 115.800  3.7000
   3  -6  -5  4.0000  0.8000
   3  -6  -4 19.5000  1.2000
   3  -6  -3 37.9000  1.8000
   3  -6  -2  6.8000  0.8000
   3  -6  -1  7.1000  0.7000
  -3   6   1 10.7000  1.4000
   3  -6   0  1.7000  0.5000
  -3   6   0  1.8000  1.1000
   3  -6   1 12.2000  0.7000
  -3   6  -1 10.7000  1.1000
   3  -6   2  1.5000  0.4000
  -3   6  -2  1.6000  1.0000
   3  -6   3  0.7000  0.8000
  -3   6  -3  1.2000  1.1000
   3  -6   4 29.4000  1.6000
  -3   6  -4 31.9000  2.5000
   3  -6   5 -0.1000  0.5000
  -3   6  -5  3.5000  1.4000
   3  -6   6  0.4000  0.3000
  -3   6  -6 -0.3000  1.0000
   3  -6   7  4.7000  2.5000
  -3   6  -7  2.4000  1.3000
   3  -6   8  5.0000  1.8000
  -3   6  -8  3.8000  1.7000
   3  -6   9 22.7000  1.9000
  -3   6  -9 21.8000  2.4000
   3  -6  10  5.1000  1.6000
  -3   6 -10  2.9000  1.5000
   3  -6  11  1.4000  1.7000
  -3   6 -11 -1.4000  2.0000
   3  -6  12  1.7000  1.8000
  -3   6 -12  4.6000  4.2000
   3  -6  13 -0.7000  2.5000
  -3   6 -13  4.8000  3.3000
   3  -6  14  2.5000  3.5000
  -3   6 -14  0.1000  0.8000
   3  -6  15  0.7000  2.9000
  -3   6 -15  3.8000  4.6000
   3  -6  16  0.3000  2.9000
   3  -6  17  4.0000  5.1000
   3  -6  18  4.4000  4.2000
   3  -6  19 -0.3000  4.4000
   3  -6  20  9.4000  7.2000
   3  -5 -22 13.8000  7.0000
   3  -5 -21 -0.6000  4.6000
   3  -5 -20 -1.9000  3.7000
   3  -5 -19  1.6000  1.7000
  -3   5  19  0.8000  1.8000
   3  -5 -18  1.5000  1.6000
  -3   5  18  0.8000  1.2000
   3  -5 -17  0.1000  2.3000
  -3   5  17  0.9000  1.3000
   3  -5 -16  3.0000  1.5000
  -3   5  16  0.0000  1.1000
   3  -5 -15  6.8000  1.7000
  -3   5  15  4.8000  1.2000
   3  -5 -14 69.1000  3.8000
  -3   5  14 66.2000  3.5000
   3  -5 -13 94.4000  5.5000
  -3   5  13 97.2000  3.9000
   3  -5 -12 114.800  6.4000
  -3   5  12 108.900  7.0000
   3  -5 -11 187.800  8.6000
  -3   5  11 191.000 10.2000
   3  -5 -10 23.2000  1.7000
  -3   5  10 24.6000  3.3000
   3  -5  -9  2.0000  0.8000
  -3   5   9  3.5000  1.7000
   3  -5  -8 -0.8000  1.7000
  -3   5   8  2.4000  1.7000
   3  -5  -7  3.0000  2.3000
  -3   5   7 -0.5000  1.5000
   3  -5  -6  2.3000  0.7000
  -3   5   6  1.7000  1.5000
   3  -5  -5 211.500  6.3000
  -3   5   5 212.400 10.9000
   3  -5  -4 109.400  5.0000
   3  -5  -3  0.4000  0.4000
   3  -5  -2 111.000  4.9000
  -3   5   2 115.900  9.1000
   3  -5  -1  1.0000  0.5000
  -3   5   1 -1.7000  0.9000
   3  -5   0  4.3000  0.7000
  -3   5   0  5.4000  0.7000
   3  -5   1 21.7000  1.0000
  -3   5  -1 21.7000  1.4000
   3  -5   2  0.0000  0.5000
  -3   5  -2  2.8000  0.9000
   3  -5   3  2.2000  0.4000
  -3   5  -3  2.3000  1.0000
   3  -5   4 67.9000  2.7000
  -3   5  -4 65.2000  3.7000
   3  -5   5 40.1000  1.3000
  -3   5  -5 41.9000  2.4000
   3  -5   6  0.4000  1.3000
  -3   5  -6 -0.8000  1.0000
   3  -5   7  8.9000  1.6000
  -3   5  -7 10.2000  1.7000
   3  -5   8  7.5000  1.5000
  -3   5  -8  7.0000  1.5000
   3  -5   9  1.1000  1.6000
  -3   5  -9  2.2000  1.5000
   3  -5  10 13.1000  2.2000
  -3   5 -10  9.9000  1.0000
   3  -5  11  8.5000  2.1000
  -3   5 -11  2.8000  0.9000
   3  -5  12 39.4000  5.7000
  -3   5 -12 26.1000  1.8000
   3  -5  13 32.6000  4.8000
  -3   5 -13 35.4000  2.5000
   3  -5  14  4.4000  2.8000
  -3   5 -14 -2.5000  1.3000
   3  -5  15  1.6000  3.5000
  -3   5 -15  2.4000  1.5000
   3  -5  16  9.7000  4.6000
  -3   5 -16  4.1000  1.8000
   3  -5  17  2.9000  3.5000
  -3   5 -17  4.8000  2.2000
   3  -5  18  3.7000  5.0000
  -3   5 -18 -2.6000  2.0000
   3  -5  19  5.0000  4.2000
   3  -5  20 -3.6000  5.7000
   3  -5  21  6.8000  4.2000
   3  -4 -23 -3.5000  5.1000
   3  -4 -22  3.6000  2.3000
  -3   4  22 -0.9000  1.9000
   3  -4 -21  5.1000  2.2000
  -3   4  21  4.5000  2.2000
   3  -4 -20  1.4000  1.9000
  -3   4  20  2.4000  2.4000
   3  -4 -19  8.2000  2.1000
  -3   4  19 12.7000  2.3000
   3  -4 -18 36.3000  3.5000
  -3   4  18 42.9000  3.4000
   3  -4 -17  3.6000  1.6000
  -3   4  17 -1.1000  1.4000
   3  -4 -16 94.1000  4.9000
  -3   4  16 106.200  4.9000
   3  -4 -15 76.8000  4.3000
  -3   4  15 72.7000  4.2000
   3  -4 -14 16.0000  1.9000
  -3   4  14 12.9000  1.5000
   3  -4 -13 15.6000  1.6000
  -3   4  13 13.8000  1.5000
   3  -4 -12  9.5000  1.4000
  -3   4  12  7.8000  1.1000
   3  -4 -11 21.7000  1.9000
  -3   4  11 26.8000  1.5000
   3  -4 -10 22.9000  1.9000
  -3   4  10 20.9000  1.4000
   3  -4  -9 70.2000  3.5000
  -3   4   9 69.3000  2.6000
   3  -4  -8  9.5000  1.3000
  -3   4   8 11.4000  0.7000
   3  -4  -7 56.3000  2.7000
  -3   4   7 61.4000  3.7000
   3  -4  -6  2.4000  0.7000
  -3   4   6 -0.9000  1.8000
   3  -4  -5 46.8000  1.7000
  -3   4   5 47.4000  3.4000
   3  -4  -4 19.6000  0.8000
  -3   4   4 14.8000  2.3000
   3  -4  -3 16.9000  2.5000
  -3   4   3 13.5000  0.9000
   3  -4  -2 38.0000  3.1000
  -3   4   2 41.1000  2.1000
   3  -4  -1 24.4000  3.0000
  -3   4   1 31.5000  2.3000
   3  -4   0 740.000 25.5000
  -3   4   0 754.500 29.2000
   3  -4   1 182.700  4.2000
  -3   4  -1 178.900  6.6000
   3  -4   2 297.900  7.0000
  -3   4  -2 288.800 12.4000
   3  -4   3 46.6000  1.6000
  -3   4  -3 43.2000  2.2000
   3  -4   4 18.9000  0.8000
  -3   4  -4 20.3000  1.7000
   3  -4   5  0.0000  0.3000
  -3   4  -5  1.4000  0.8000
   3  -4   6  0.8000  0.5000
  -3   4  -6  0.4000  0.6000
   3  -4   7 40.8000  1.9000
  -3   4  -7 39.4000  1.8000
   3  -4   8 162.900  6.8000
  -3   4  -8 164.700  5.6000
   3  -4   9 48.0000  3.0000
  -3   4  -9 45.0000  2.1000
   3  -4  10  7.1000  2.7000
  -3   4 -10  9.6000  1.1000
   3  -4  11  6.7000  2.9000
  -3   4 -11  2.3000  1.0000
   3  -4  12 10.7000  3.3000
  -3   4 -12  3.4000  1.1000
   3  -4  13 -0.1000  2.2000
  -3   4 -13 -1.1000  1.1000
   3  -4  14  5.1000  2.3000
  -3   4 -14  6.3000  1.3000
   3  -4  15 -0.6000  3.5000
  -3   4 -15  0.7000  1.2000
   3  -4  16 -0.6000  4.0000
  -3   4 -16 -1.5000  1.9000
   3  -4  17  7.7000  3.3000
  -3   4 -17 12.2000  2.3000
   3  -4  18  8.8000  4.5000
  -3   4 -18  8.4000  2.8000
   3  -4  19 -1.6000  3.1000
  -3   4 -19  4.1000  3.1000
   3  -4  20  5.8000  4.9000
  -3   4 -20  3.1000  3.3000
   3  -4  21  5.3000  3.9000
  -3   4 -21  7.1000  4.4000
   3  -4  22  1.6000  5.8000
   3  -4  23  1.5000  3.7000
  -3   3  24  5.0000  3.3000
  -3   3  23  0.7000  2.8000
   3  -3 -22 16.9000  7.1000
  -3   3  22 10.3000  3.6000
   3  -3 -21  3.4000  4.0000
  -3   3  21  6.8000  2.6000
   3  -3 -20 16.5000  2.4000
  -3   3  20 17.0000  2.5000
   3  -3 -19  5.9000  2.2000
  -3   3  19  6.2000  1.5000
   3  -3 -18 -0.1000  1.5000
  -3   3  18  2.3000  1.8000
   3  -3 -17  5.7000  1.2000
  -3   3  17  2.6000  1.4000
   3  -3 -16  6.5000  1.6000
  -3   3  16 12.6000  1.6000
   3  -3 -15 42.7000  3.0000
  -3   3  15 40.5000  2.6000
   3  -3 -14  3.0000  1.5000
  -3   3  14  3.2000  1.2000
   3  -3 -13  4.6000  1.2000
  -3   3  13 11.5000  1.8000
   3  -3 -12 41.5000  2.7000
  -3   3  12 41.4000  3.4000
   3  -3 -11  1.7000  1.0000
  -3   3  11  1.6000  0.8000
   3  -3 -10  2.0000  1.2000
  -3   3  10  2.7000  1.2000
   3  -3  -9  1.8000  1.0000
  -3   3   9  2.2000  0.8000
   3  -3  -8  4.0000  1.0000
  -3   3   8  4.5000  0.8000
   3  -3  -7 22.5000  1.6000
  -3   3   7 25.2000  1.4000
   3  -3  -6 -0.8000  0.6000
  -3   3   6 -0.2000  0.5000
   3  -3  -5 306.800 10.8000
  -3   3   5 321.200  9.9000
   3  -3  -4 527.400 19.0000
  -3   3   4 528.600 20.1000
   3  -3  -3 207.100  9.8000
  -3   3   3 208.200  6.2000
   3  -3  -2 82.6000  4.7000
  -3   3   2 81.0000  2.7000
   3  -3  -1 44.0000  3.3000
  -3   3   1 44.2000  2.0000
   3  -3   0 11.5000  1.7000
  -3   3   0 10.8000  0.7000
   3  -3   1  0.3000  0.5000
  -3   3  -1  1.1000  0.5000
   3  -3   2 95.0000  2.6000
  -3   3  -2 94.9000  3.2000
   3  -3   3  5.2000  0.6000
  -3   3  -3  5.1000  1.0000
   3  -3   4  1.4000  0.5000
  -3   3  -4 -0.8000  0.7000
   3  -3   5 233.400  6.0000
  -3   3  -5 236.100  7.3000
  -3   3  -6  9.5000  0.9000
   3  -3   7 201.300  9.5000
  -3   3  -7 191.400  5.1000
   3  -3   8 -0.3000  0.8000
  -3   3  -8  0.8000  0.8000
   3  -3   9  4.4000  1.1000
  -3   3  -9  4.1000  1.0000
   3  -3  10  1.9000  1.8000
  -3   3 -10  1.2000  1.0000
   3  -3  11 89.1000  6.9000
  -3   3 -11 86.7000  3.1000
   3  -3  12  3.3000  2.3000
  -3   3 -12  4.6000  0.7000
   3  -3  13 34.9000  4.4000
  -3   3 -13 33.6000  1.6000
   3  -3  14 34.5000  4.9000
  -3   3 -14 26.1000  1.5000
   3  -3  15  2.6000  2.6000
  -3   3 -15  3.7000  0.9000
   3  -3  16  2.0000  2.5000
  -3   3 -16 -0.9000  0.9000
   3  -3  17 -5.1000  3.6000
  -3   3 -17  0.9000  1.0000
   3  -3  18 -0.4000  2.7000
  -3   3 -18  4.1000  1.1000
   3  -3  19  6.2000  2.4000
  -3   3 -19  8.9000  1.4000
   3  -3  20  4.7000  2.4000
  -3   3 -20  1.4000  1.2000
   3  -3  21 -0.7000  4.6000
  -3   3 -21 -0.6000  3.8000
   3  -3  22 -1.5000  3.7000
  -3   3 -22 -0.1000  4.2000
   3  -3  23  7.9000  5.9000
  -3   3 -23  0.0000  2.8000
  -3   2  25  9.3000  5.4000
  -3   2  24 -0.3000  4.3000
   3  -2 -23 26.8000  7.7000
  -3   2  23 28.9000  5.2000
   3  -2 -22  3.4000  6.3000
  -3   2  22  0.1000  3.6000
   3  -2 -21  3.8000  2.6000
  -3   2  21  3.8000  2.3000
   3  -2 -20 11.9000  2.6000
  -3   2  20 17.5000  2.4000
   3  -2 -19  1.7000  2.3000
  -3   2  19  0.8000  1.8000
   3  -2 -18  0.3000  1.1000
  -3   2  18  0.8000  1.2000
   3  -2 -17  7.8000  1.3000
  -3   2  17  7.2000  1.5000
   3  -2 -16 -0.1000  1.2000
  -3   2  16  1.8000  1.2000
   3  -2 -15  5.9000  1.5000
  -3   2  15  6.1000  1.2000
   3  -2 -14 14.1000  1.6000
  -3   2  14 13.2000  1.6000
   3  -2 -13 59.9000  2.9000
  -3   2  13 66.7000  3.4000
   3  -2 -12  0.2000  0.9000
  -3   2  12 -0.7000  0.9000
   3  -2 -11 124.000  5.5000
  -3   2  11 127.400  4.8000
   3  -2 -10  6.5000  1.2000
  -3   2  10  6.9000  1.0000
   3  -2  -9 52.2000  3.0000
  -3   2   9 54.0000  2.6000
   3  -2  -8 70.3000  3.3000
  -3   2   8 68.6000  2.8000
   3  -2  -7 89.6000  3.9000
  -3   2   7 91.2000  3.5000
   3  -2  -6  6.2000  0.8000
  -3   2   6  7.1000  0.9000
   3  -2  -5 209.000  8.5000
  -3   2   5 208.300  6.7000
   3  -2  -4 18.9000  1.0000
  -3   2   4 18.9000  1.0000
   3  -2  -3  0.4000  0.4000
  -3   2   3  0.8000  0.9000
   3  -2  -2 196.000  9.6000
  -3   2   2 184.200  7.5000
   3  -2  -1 99.4000  5.4000
  -3   2   1 101.100  2.8000
   3  -2   0 42.9000  2.0000
  -3   2   0 47.3000  1.5000
   3  -2   1 28.2000  1.0000
  -3   2  -1 32.3000  1.7000
   3  -2   2 293.500  6.0000
  -3   2  -2 293.200  6.6000
   3  -2   3  0.7000  0.4000
  -3   2  -3  0.3000  0.5000
   3  -2   4  1.3000  0.4000
  -3   2  -4  2.8000  0.6000
   3  -2   5 10.8000  0.6000
  -3   2  -5 11.6000  0.8000
   3  -2   6 42.5000  1.5000
  -3   2  -6 46.1000  1.5000
   3  -2   7 185.800  6.4000
  -3   2  -7 177.800  5.0000
   3  -2   8 95.7000  3.6000
  -3   2  -8 98.5000  3.1000
   3  -2   9 18.2000  1.7000
  -3   2  -9 15.2000  1.0000
   3  -2  10  3.7000  1.0000
  -3   2 -10  5.9000  0.7000
   3  -2  11 99.7000  5.1000
  -3   2 -11 95.6000  3.4000
   3  -2  12 11.1000  2.3000
  -3   2 -12  8.9000  0.9000
   3  -2  13  1.7000  2.1000
  -3   2 -13  1.1000  0.8000
   3  -2  14 27.0000  4.0000
  -3   2 -14 17.1000  1.3000
   3  -2  15 10.0000  2.7000
  -3   2 -15  6.6000  1.1000
   3  -2  16 67.1000  6.2000
  -3   2 -16 60.3000  2.7000
   3  -2  17  0.7000  1.5000
  -3   2 -17  3.5000  1.3000
   3  -2  18  0.6000  1.5000
  -3   2 -18  0.1000  1.3000
   3  -2  19  4.2000  1.9000
  -3   2 -19  2.1000  1.7000
   3  -2  20  2.6000  1.7000
  -3   2 -20  2.7000  1.8000
   3  -2  21  3.0000  3.0000
  -3   2 -21  1.4000  1.7000
   3  -2  22  7.7000  5.1000
  -3   2 -22  3.5000  2.1000
   3  -2  23  6.4000  3.6000
  -3   2 -23  3.5000  5.4000
   3  -2  24  5.4000  4.5000
  -3   2 -24  3.2000  3.9000
  -3   1  25  3.1000  4.7000
   3  -1 -24  6.3000  4.9000
  -3   1  24  2.1000  3.8000
   3  -1 -23 -3.5000  3.9000
  -3   1  23  2.6000  3.4000
   3  -1 -22  6.7000  3.7000
  -3   1  22  3.0000  2.2000
   3  -1 -21 -0.5000  2.4000
  -3   1  21  1.2000  1.9000
   3  -1 -20  1.6000  2.2000
  -3   1  20  2.1000  1.7000
   3  -1 -19  6.5000  2.0000
  -3   1  19  9.1000  2.3000
   3  -1 -18 39.8000  3.4000
  -3   1  18 43.5000  3.3000
   3  -1 -17 11.4000  2.5000
  -3   1  17  8.6000  1.8000
   3  -1 -16 21.9000  2.0000
  -3   1  16 24.1000  2.8000
   3  -1 -15  5.6000  1.2000
  -3   1  15  4.0000  1.2000
   3  -1 -14  0.3000  1.2000
  -3   1  14 -0.3000  1.0000
   3  -1 -13  3.4000  1.1000
  -3   1  13  4.9000  1.0000
   3  -1 -12 69.7000  3.4000
  -3   1  12 73.0000  3.4000
   3  -1 -11 33.9000  1.9000
  -3   1  11 31.5000  1.9000
   3  -1 -10 21.6000  1.5000
  -3   1  10 22.6000  1.3000
   3  -1  -9 23.3000  1.6000
  -3   1   9 23.7000  1.5000
   3  -1  -8 46.3000  2.4000
  -3   1   8 54.2000  2.3000
   3  -1  -7 91.7000  3.9000
  -3   1   7 92.4000  3.6000
   3  -1  -6 139.200  5.7000
  -3   1   6 141.600  4.1000
   3  -1  -5 62.4000  2.6000
  -3   1   5 60.3000  2.2000
   3  -1  -4 298.400 11.9000
  -3   1   4 309.900  9.0000
   3  -1  -3 78.0000  3.0000
  -3   1   3 83.0000  3.3000
   3  -1  -2 233.300  5.8000
  -3   1   2 227.300  6.5000
   3  -1  -1 126.000  4.3000
  -3   1   1 125.900  4.5000
   3  -1   0 27.3000  1.2000
  -3   1   0 25.7000  1.5000
   3  -1   1 12.5000  0.8000
  -3   1  -1 13.5000  0.7000
   3  -1   2 17.4000  0.8000
  -3   1  -2 14.2000  0.7000
   3  -1   3 51.6000  1.5000
  -3   1  -3 53.1000  1.6000
   3  -1   4 26.4000  0.9000
  -3   1  -4 25.4000  1.1000
   3  -1   5 10.8000  0.7000
  -3   1  -5 12.3000  0.9000
   3  -1   6 180.000  4.4000
  -3   1  -6 180.200  4.2000
   3  -1   7 44.0000  1.7000
  -3   1  -7 43.9000  1.6000
   3  -1   8 40.7000  2.4000
  -3   1  -8 36.4000  1.4000
   3  -1   9  7.5000  1.3000
  -3   1  -9  4.9000  1.1000
   3  -1  10  1.6000  1.1000
  -3   1 -10 -0.2000  0.6000
   3  -1  11 33.5000  2.6000
  -3   1 -11 28.4000  1.4000
   3  -1  12 27.0000  2.9000
  -3   1 -12 25.4000  1.5000
   3  -1  13 114.500  8.7000
  -3   1 -13 101.600  3.7000
   3  -1  14  7.5000  2.6000
  -3   1 -14  7.7000  1.2000
   3  -1  15  0.4000  0.9000
  -3   1 -15  0.1000  0.9000
   3  -1  16 11.5000  1.9000
  -3   1 -16 10.9000  1.4000
   3  -1  17 20.6000  2.1000
  -3   1 -17 15.5000  1.8000
   3  -1  18  2.0000  1.5000
  -3   1 -18  2.8000  1.5000
   3  -1  19  1.8000  1.8000
  -3   1 -19  3.1000  1.6000
   3  -1  20 14.1000  2.3000
  -3   1 -20 15.5000  2.6000
   3  -1  21 -3.6000  4.8000
  -3   1 -21 -0.8000  1.6000
   3  -1  22  2.6000  3.4000
  -3   1 -22  1.4000  2.6000
   3  -1  23  8.6000  5.2000
  -3   1 -23  1.6000  2.0000
   3  -1  24  5.0000  3.8000
  -3   1 -24  8.4000  6.0000
  -3   0  25 -7.9000  4.1000
   3   0 -24  1.2000  4.5000
  -3   0  24  1.7000  3.6000
   3   0 -23 -0.3000  4.2000
  -3   0  23  1.7000  3.1000
   3   0 -22 -2.1000  3.4000
  -3   0  22 -0.5000  2.2000
   3   0 -21 -0.6000  3.0000
  -3   0  21  4.8000  2.9000
   3   0 -20  3.0000  3.3000
  -3   0  20  1.2000  1.9000
   3   0 -19 -0.4000  2.1000
  -3   0  19  1.8000  1.7000
   3   0 -18  1.3000  1.7000
  -3   0  18  1.0000  1.8000
   3   0 -17 -1.6000  1.9000
  -3   0  17  0.3000  1.2000
   3   0 -16  2.7000  1.8000
  -3   0  16  0.3000  1.1000
   3   0 -15 -0.8000  1.4000
  -3   0  15 -0.6000  1.0000
   3   0 -14  1.6000  1.3000
  -3   0  14 -0.6000  0.9000
   3   0 -13  1.9000  1.2000
  -3   0  13  0.6000  1.0000
   3   0 -12 -2.2000  1.0000
  -3   0  12  0.8000  0.9000
   3   0 -11  0.9000  0.9000
  -3   0  11 -0.3000  0.8000
   3   0 -10  0.1000  0.7000
  -3   0  10  1.1000  0.9000
   3   0  -9  0.1000  0.8000
  -3   0   9  0.2000  0.7000
   3   0  -8 -0.5000  0.7000
  -3   0   8  0.6000  0.8000
   3   0  -7 -0.8000  0.8000
  -3   0   7  0.0000  0.6000
   3   0  -6 -0.1000  0.8000
  -3   0   6  0.6000  0.7000
   3   0  -5 -0.8000  0.9000
  -3   0   5  0.3000  0.6000
   3   0  -4 -0.1000  0.7000
  -3   0   4 -0.8000  0.8000
   3   0  -3  2.5000  0.9000
  -3   0   3  3.7000  0.8000
   3   0  -2  1.4000  0.7000
  -3   0   2  0.6000  0.6000
   3   0  -1 -0.1000  0.6000
  -3   0   1  0.5000  0.5000
   3   0   0  0.2000  0.4000
  -3   0   0  1.7000  0.7000
   3   0   1  0.6000  0.6000
  -3   0  -1  0.5000  0.5000
   3   0   2  1.7000  0.6000
  -3   0  -2  1.8000  0.5000
   3   0   3 -0.3000  0.5000
  -3   0  -3  1.3000  0.5000
   3   0   4  0.2000  0.4000
  -3   0  -4 -1.0000  0.7000
   3   0   5  1.2000  0.4000
  -3   0  -5  1.0000  0.6000
   3   0   6  0.3000  0.4000
  -3   0  -6 -0.2000  0.5000
   3   0   7  1.1000  0.5000
  -3   0  -7  0.3000  0.6000
   3   0   8  2.2000  1.3000
  -3   0  -8  2.0000  0.8000
   3   0   9  2.2000  1.0000
  -3   0  -9  0.9000  0.8000
   3   0  10 -0.3000  1.0000
  -3   0 -10 -0.8000  0.6000
   3   0  11 -0.1000  0.6000
  -3   0 -11 -1.2000  0.7000
   3   0  12 -0.7000  0.8000
  -3   0 -12 -0.2000  0.8000
   3   0  13 -0.8000  0.8000
  -3   0 -13  0.1000  0.9000
   3   0  14 -0.2000  0.6000
  -3   0 -14  0.0000  1.3000
   3   0  15  0.5000  1.0000
  -3   0 -15 -1.3000  1.2000
   3   0  16  1.4000  1.3000
  -3   0 -16  0.2000  1.3000
   3   0  17  1.2000  1.2000
  -3   0 -17  1.1000  1.2000
   3   0  18  0.7000  1.2000
  -3   0 -18  2.7000  1.7000
   3   0  19 -0.2000  1.3000
  -3   0 -19  2.4000  2.3000
   3   0  20  0.7000  1.3000
  -3   0 -20  2.5000  1.7000
   3   0  21 -1.0000  2.7000
  -3   0 -21 -2.7000  2.4000
   3   0  22  7.5000  4.8000
  -3   0 -22  1.2000  3.1000
   3   0  23  0.8000  3.2000
  -3   0 -23 -1.2000  2.1000
   3   0  24  0.4000  5.0000
  -3   0 -24 -2.2000  3.6000
   3   1 -25 -3.4000  6.5000
  -3  -1  25 -4.4000  3.9000
   3   1 -24  3.6000  5.7000
  -3  -1  24  2.1000  3.8000
   3   1 -23  1.1000  3.9000
  -3  -1  23  1.6000  3.3000
   3   1 -22  3.2000  2.4000
  -3  -1  22  1.0000  4.7000
   3   1 -21  1.1000  2.2000
  -3  -1  21  2.8000  4.6000
   3   1 -20 -0.5000  1.6000
  -3  -1  20  1.9000  2.0000
   3   1 -19  8.0000  2.9000
  -3  -1  19  6.2000  1.9000
   3   1 -18 45.9000  3.5000
  -3  -1  18 40.5000  3.0000
   3   1 -17 14.4000  2.4000
  -3  -1  17 16.0000  1.8000
   3   1 -16 24.9000  2.8000
  -3  -1  16 25.3000  2.3000
   3   1 -15  1.8000  1.6000
  -3  -1  15  3.4000  1.2000
   3   1 -14  0.8000  1.3000
  -3  -1  14  2.6000  1.2000
   3   1 -13  3.2000  1.4000
  -3  -1  13  5.9000  1.3000
   3   1 -12 78.2000  3.1000
  -3  -1  12 71.7000  3.3000
   3   1 -11 32.2000  1.9000
  -3  -1  11 32.2000  1.9000
   3   1 -10 27.3000  1.7000
  -3  -1  10 22.6000  1.5000
   3   1  -9 24.1000  1.4000
  -3  -1   9 20.5000  1.4000
   3   1  -8 53.0000  2.3000
  -3  -1   8 48.1000  2.2000
   3   1  -7 98.3000  3.5000
  -3  -1   7 94.7000  3.2000
   3   1  -6 138.200  6.0000
  -3  -1   6 146.500  4.5000
   3   1  -5 67.4000  2.6000
  -3  -1   5 63.9000  1.9000
   3   1  -4 306.900  8.8000
  -3  -1   4 309.300  8.6000
   3   1  -3 80.1000  2.0000
  -3  -1   3 80.2000  2.5000
   3   1  -2 224.000  5.3000
  -3  -1   2 226.100  5.1000
   3   1  -1 127.000  2.9000
  -3  -1   1 121.200  3.1000
   3   1   0 25.1000  1.2000
  -3  -1   0 25.9000  1.2000
   3   1   1 13.8000  0.9000
  -3  -1  -1 16.4000  1.1000
   3   1   2 15.2000  0.8000
  -3  -1  -2 14.4000  0.9000
   3   1   3 53.9000  1.6000
  -3  -1  -3 49.2000  1.7000
   3   1   4 26.4000  1.0000
  -3  -1  -4 27.5000  1.0000
   3   1   5  8.5000  1.2000
  -3  -1  -5  9.2000  1.0000
   3   1   6 172.600  4.8000
  -3  -1  -6 164.000  5.4000
   3   1   7 45.8000  1.7000
  -3  -1  -7 41.8000  1.8000
   3   1   8 37.9000  1.1000
  -3  -1  -8 33.2000  1.5000
   3   1   9  7.6000  0.6000
  -3  -1  -9  6.4000  1.0000
   3   1  10  1.0000  0.5000
  -3  -1 -10  1.4000  0.8000
   3   1  11 25.4000  1.2000
  -3  -1 -11 26.2000  1.7000
   3   1  12 26.6000  1.3000
  -3  -1 -12 22.3000  1.5000
   3   1  13 114.000  4.1000
  -3  -1 -13 99.4000  3.9000
   3   1  14  7.8000  1.0000
  -3  -1 -14  6.9000  1.2000
   3   1  15  1.0000  0.7000
  -3  -1 -15  1.7000  1.4000
   3   1  16 10.5000  1.1000
  -3  -1 -16 11.9000  1.7000
   3   1  17 15.2000  1.5000
  -3  -1 -17 14.1000  1.9000
   3   1  18  5.8000  1.1000
  -3  -1 -18  0.3000  1.5000
   3   1  19  0.1000  0.9000
  -3  -1 -19 -0.6000  1.8000
   3   1  20 11.3000  3.5000
  -3  -1 -20 12.3000  2.3000
   3   1  21  6.7000  4.5000
  -3  -1 -21  4.7000  3.2000
   3   1  22  0.3000  3.4000
  -3  -1 -22  0.2000  2.7000
   3   1  23 -1.8000  3.4000
  -3  -1 -23  2.5000  3.9000
   3   1  24  5.9000  4.5000
  -3  -1 -24  3.5000  5.0000
   3   2 -25  7.0000  4.7000
  -3  -2  25  3.3000  4.7000
   3   2 -24 -3.8000  4.1000
  -3  -2  24  4.0000  4.6000
   3   2 -23  4.9000  4.7000
  -3  -2  23 19.0000  4.9000
   3   2 -22  5.5000  3.5000
  -3  -2  22  3.5000  2.7000
   3   2 -21  5.4000  2.5000
  -3  -2  21  1.0000  2.3000
   3   2 -20 12.2000  2.8000
  -3  -2  20 13.2000  3.5000
   3   2 -19  3.3000  1.7000
  -3  -2  19  3.0000  2.0000
   3   2 -18  1.6000  1.7000
  -3  -2  18 -1.0000  1.6000
   3   2 -17  9.9000  2.0000
  -3  -2  17  6.2000  1.6000
   3   2 -16  2.1000  1.5000
  -3  -2  16  3.2000  1.4000
   3   2 -15  7.1000  1.4000
  -3  -2  15  3.7000  1.3000
   3   2 -14 13.5000  1.7000
  -3  -2  14 16.3000  1.8000
   3   2 -13 66.8000  3.1000
  -3  -2  13 63.8000  3.2000
   3   2 -12  0.5000  0.9000
  -3  -2  12  0.5000  1.2000
   3   2 -11 129.500  4.8000
  -3  -2  11 124.700  5.2000
   3   2 -10  6.6000  1.0000
  -3  -2  10  6.3000  1.2000
   3   2  -9 55.4000  2.5000
  -3  -2   9 52.5000  2.3000
   3   2  -8 65.0000  2.9000
  -3  -2   8 69.4000  2.7000
   3   2  -7 97.8000  4.2000
  -3  -2   7 88.7000  2.8000
   3   2  -6  6.5000  1.1000
  -3  -2   6  5.6000  1.0000
   3   2  -5 204.400  6.2000
  -3  -2   5 202.800  5.9000
   3   2  -4 18.5000  1.0000
  -3  -2   4 20.1000  1.1000
   3   2  -3 -0.5000  0.6000
  -3  -2   3 -0.3000  0.7000
   3   2  -2 194.100  5.5000
  -3  -2   2 193.500  4.8000
   3   2  -1 110.400  3.2000
  -3  -2   1 103.900  3.3000
   3   2   0 46.8000  2.3000
  -3  -2   0 43.7000  1.7000
   3   2   1 30.4000  1.7000
  -3  -2  -1 30.3000  1.6000
   3   2   2 291.200  8.5000
  -3  -2  -2 298.200  9.4000
   3   2   3 -0.4000  0.7000
  -3  -2  -3  0.2000  0.5000
   3   2   4  3.9000  1.2000
  -3  -2  -4  2.0000  0.4000
   3   2   5 11.0000  1.4000
  -3  -2  -5 10.6000  0.4000
   3   2   6 43.0000  2.3000
  -3  -2  -6 43.0000  1.7000
   3   2   7 182.400  7.1000
  -3  -2  -7 173.200  4.9000
   3   2   8 101.300  5.6000
  -3  -2  -8 102.100  3.3000
   3   2   9 14.6000  1.7000
  -3  -2  -9 11.3000  1.3000
   3   2  10  4.8000  1.5000
  -3  -2 -10  4.4000  1.2000
   3   2  11 87.7000  4.2000
  -3  -2 -11 89.3000  3.8000
   3   2  12 11.1000  1.8000
  -3  -2 -12  9.5000  1.3000
   3   2  13  4.2000  2.3000
  -3  -2 -13  1.1000  1.2000
   3   2  14 19.6000  2.6000
  -3  -2 -14 19.0000  1.7000
   3   2  15  8.3000  2.2000
  -3  -2 -15  6.0000  1.4000
   3   2  16 57.3000  4.4000
  -3  -2 -16 53.9000  3.3000
   3   2  17  4.4000  3.1000
  -3  -2 -17  1.4000  1.6000
   3   2  18  0.9000  1.9000
  -3  -2 -18 -0.1000  1.6000
   3   2  19  4.9000  2.4000
  -3  -2 -19  2.9000  1.8000
   3   2  20  0.2000  2.3000
  -3  -2 -20 -0.5000  2.6000
   3   2  21  7.2000  3.3000
  -3  -2 -21  0.3000  2.6000
   3   2  22 12.1000  4.7000
  -3  -2 -22  1.6000  3.1000
   3   2  23  2.2000  3.0000
  -3  -2 -23  2.3000  3.7000
  -3  -2 -24  1.3000  5.5000
   3   3 -24  7.7000  5.8000
  -3  -3  24 -2.3000  7.1000
   3   3 -23 -3.8000  4.6000
  -3  -3  23  8.4000  5.7000
   3   3 -22  6.3000  3.3000
  -3  -3  22  9.1000  4.3000
   3   3 -21  4.1000  2.9000
  -3  -3  21  8.5000  3.3000
   3   3 -20 22.0000  3.0000
  -3  -3  20 15.4000  3.7000
   3   3 -19  9.8000  2.0000
  -3  -3  19  3.9000  2.1000
   3   3 -18  3.2000  1.4000
  -3  -3  18 -0.2000  2.3000
   3   3 -17  3.2000  1.5000
  -3  -3  17  4.3000  1.6000
   3   3 -16  8.4000  1.5000
  -3  -3  16 10.8000  1.8000
   3   3 -15 48.1000  2.9000
  -3  -3  15 42.5000  3.3000
   3   3 -14  2.9000  1.3000
  -3  -3  14  5.2000  1.5000
   3   3 -13  7.7000  1.2000
  -3  -3  13  6.4000  1.4000
   3   3 -12 47.7000  2.5000
  -3  -3  12 39.8000  2.6000
   3   3 -11  1.9000  1.0000
  -3  -3  11  0.5000  1.1000
   3   3 -10  2.3000  0.9000
  -3  -3  10  1.8000  1.2000
   3   3  -9  2.9000  0.9000
  -3  -3   9  3.7000  1.0000
   3   3  -8  5.9000  1.2000
  -3  -3   8  5.5000  1.1000
   3   3  -7 23.8000  1.3000
  -3  -3   7 21.7000  1.3000
   3   3  -6  1.0000  0.7000
  -3  -3   6 -0.7000  0.8000
   3   3  -5 304.200  8.1000
  -3  -3   5 299.300  8.5000
   3   3  -4 535.500 13.5000
  -3  -3   4 514.400 14.3000
   3   3  -3 214.200  6.7000
  -3  -3   3 205.800  5.1000
   3   3  -2 82.4000  3.1000
  -3  -3   2 77.3000  2.8000
   3   3  -1 41.7000  1.7000
  -3  -3   1 40.6000  1.6000
   3   3   0 11.2000  1.0000
  -3  -3   0 12.1000  1.1000
   3   3   1 -0.2000  0.7000
  -3  -3  -1  0.3000  0.6000
   3   3   2 88.3000  3.6000
  -3  -3  -2 89.2000  4.2000
   3   3   3  5.8000  1.3000
  -3  -3  -3  7.6000  1.4000
   3   3   4 -0.6000  0.8000
  -3  -3  -4  0.9000  1.0000
   3   3   5 235.200  8.5000
  -3  -3  -5 228.900  5.1000
   3   3   6 10.3000  1.6000
  -3  -3  -6  8.6000  0.7000
   3   3   7 200.300 11.4000
  -3  -3  -7 194.400  5.0000
   3   3   8  0.6000  2.2000
  -3  -3  -8  0.2000  0.3000
   3   3   9  3.8000  1.7000
  -3  -3  -9  4.7000  1.1000
   3   3  10  1.2000  2.3000
  -3  -3 -10  1.4000  1.0000
   3   3  11 96.5000  9.0000
  -3  -3 -11 84.5000  3.8000
  -3  -3 -12  6.2000  1.3000
   3   3  13 39.6000  3.5000
  -3  -3 -13 33.0000  2.3000
   3   3  14 25.9000  2.8000
  -3  -3 -14 26.7000  2.1000
   3   3  15 -1.0000  2.5000
  -3  -3 -15  2.9000  1.3000
   3   3  16 -0.2000  1.6000
  -3  -3 -16 -0.8000  1.6000
   3   3  17 -0.1000  2.0000
  -3  -3 -17  0.9000  1.6000
   3   3  18  5.9000  2.5000
  -3  -3 -18  4.6000  1.8000
   3   3  19 10.8000  3.6000
  -3  -3 -19  3.3000  2.0000
   3   3  20  2.4000  3.4000
  -3  -3 -20  5.1000  3.1000
   3   3  21  2.3000  2.9000
  -3  -3 -21  1.0000  2.7000
   3   3  22  5.0000  2.8000
  -3  -3 -22  9.5000  5.4000
  -3  -3 -23 -3.6000  4.0000
   3   4 -23 -1.5000  3.9000
  -3  -4  23 -2.6000  6.8000
   3   4 -22  0.6000  2.7000
  -3  -4  22  0.1000  5.4000
   3   4 -21  3.4000  3.2000
  -3  -4  21  9.6000  3.6000
   3   4 -20 -0.1000  3.3000
  -3  -4  20  5.8000  3.0000
   3   4 -19 10.7000  3.3000
  -3  -4  19  7.0000  3.5000
   3   4 -18 41.2000  3.1000
  -3  -4  18 40.1000  5.0000
   3   4 -17  1.6000  1.1000
  -3  -4  17  0.7000  2.1000
   3   4 -16 95.2000  4.0000
  -3  -4  16 73.1000  6.2000
   3   4 -15 71.0000  3.9000
  -3  -4  15 78.6000  5.1000
   3   4 -14 16.7000  1.6000
  -3  -4  14 15.8000  2.2000
   3   4 -13 14.1000  1.5000
  -3  -4  13 14.7000  2.0000
   3   4 -12  6.4000  1.3000
  -3  -4  12  7.6000  1.6000
   3   4 -11 25.2000  1.9000
  -3  -4  11 25.3000  2.3000
   3   4 -10 23.1000  1.9000
  -3  -4  10 17.9000  2.3000
   3   4  -9 70.3000  2.7000
  -3  -4   9 67.8000  3.2000
   3   4  -8 10.0000  0.9000
  -3  -4   8  9.3000  1.2000
   3   4  -7 57.4000  2.2000
  -3  -4   7 53.0000  2.4000
   3   4  -6  0.5000  0.7000
  -3  -4   6  1.4000  0.8000
   3   4  -5 44.7000  1.7000
  -3  -4   5 44.6000  2.0000
   3   4  -4 18.2000  1.2000
  -3  -4   4 15.5000  1.4000
   3   4  -3 13.7000  1.0000
  -3  -4   3 11.7000  0.9000
   3   4  -2 38.9000  1.6000
  -3  -4   2 38.6000  1.5000
   3   4  -1 28.7000  2.2000
  -3  -4   1 25.8000  1.5000
   3   4   0 724.600 23.5000
  -3  -4   0 737.200 22.6000
   3   4   1 181.300  6.8000
  -3  -4  -1 183.000  5.8000
   3   4   2 284.200 11.0000
  -3  -4  -2 297.800  8.9000
   3   4   3 48.5000  2.6000
  -3  -4  -3 44.9000  2.1000
   3   4   4 21.9000  2.1000
  -3  -4  -4 20.4000  2.0000
  -3  -4  -5 -1.1000  0.7000
   3   4   6 -0.3000  1.5000
  -3  -4  -6 -0.5000  0.7000
  -3  -4  -7 35.8000  1.5000
   3   4   8 160.600 10.4000
  -3  -4  -8 152.100  4.6000
   3   4   9 45.3000  5.0000
  -3  -4  -9 45.5000  1.8000
   3   4  10  5.7000  2.3000
  -3  -4 -10  6.3000  0.7000
  -3  -4 -11  2.3000  0.5000
  -3  -4 -12  3.1000  1.2000
  -3  -4 -13 -0.6000  1.1000
  -3  -4 -14  5.4000  1.5000
  -3  -4 -15  0.5000  1.4000
  -3  -4 -16  0.7000  1.4000
  -3  -4 -17 14.7000  2.1000
  -3  -4 -18  9.3000  1.9000
  -3  -4 -19  1.5000  2.8000
  -3  -4 -20  1.2000  2.7000
  -3  -4 -21  2.5000  3.8000
  -3  -4 -22 -6.3000  4.5000
  -3  -4 -23  0.1000  4.5000
  -3  -5  22  3.8000  4.8000
  -3  -5  21  4.0000  4.9000
   3   5 -20  7.8000  2.8000
  -3  -5  20  4.7000  2.9000
   3   5 -19  3.0000  2.9000
  -3  -5  19  1.3000  2.8000
   3   5 -18 -1.8000  2.3000
  -3  -5  18 -4.2000  2.8000
   3   5 -17 -0.8000  2.1000
  -3  -5  17 -1.1000  2.1000
   3   5 -16  2.7000  1.0000
  -3  -5  16  2.8000  2.1000
   3   5 -15  3.7000  1.1000
  -3  -5  15  3.7000  2.5000
   3   5 -14 68.1000  3.4000
  -3  -5  14 73.7000  6.7000
   3   5 -13 101.300  3.9000
  -3  -5  13 88.1000  9.7000
   3   5 -12 111.200  4.1000
  -3  -5  12 117.000 13.1000
   3   5 -11 184.000  5.9000
  -3  -5  11 186.800  9.5000
   3   5 -10 27.1000  1.6000
  -3  -5  10 27.3000  1.8000
   3   5  -9  3.9000  0.8000
  -3  -5   9  2.7000  1.0000
   3   5  -8  0.2000  0.7000
  -3  -5   8  0.9000  0.8000
   3   5  -7  1.2000  0.6000
  -3  -5   7  1.9000  1.0000
   3   5  -6  4.5000  0.7000
  -3  -5   6  2.3000  1.0000
   3   5  -5 214.100  7.3000
  -3  -5   5 212.800  7.0000
   3   5  -4 108.600  3.7000
  -3  -5   4 104.000  4.5000
   3   5  -3 -0.6000  0.8000
  -3  -5   3 -0.1000  0.6000
   3   5  -2 116.600  4.0000
  -3  -5   2 108.500  3.5000
   3   5  -1  1.5000  1.0000
  -3  -5   1  0.6000  0.7000
   3   5   0  3.3000  1.0000
  -3  -5   0  4.8000  0.8000
   3   5   1 24.4000  1.9000
  -3  -5  -1 19.8000  1.4000
   3   5   2  0.1000  1.0000
  -3  -5  -2  1.9000  0.9000
   3   5   3  0.7000  1.1000
  -3  -5  -3  1.3000  1.2000
  -3  -5  -4 66.1000  2.2000
  -3  -5  -5 35.8000  1.6000
   3   5   6  0.1000  1.6000
  -3  -5  -6 -0.1000  0.6000
   3   5   7 11.9000  2.4000
  -3  -5  -7  6.7000  0.9000
   3   5   8  9.8000  2.5000
  -3  -5  -8  7.2000  0.8000
  -3  -5  -9  3.4000  0.8000
  -3  -5 -10  8.6000  0.9000
  -3  -5 -11  4.7000  0.9000
  -3  -5 -12 28.7000  1.5000
  -3  -5 -13 31.0000  1.5000
  -3  -5 -14  2.0000  1.6000
  -3  -5 -15  2.7000  1.8000
  -3  -5 -16  2.8000  1.9000
  -3  -5 -17  4.2000  1.6000
  -3  -5 -18  1.3000  2.4000
  -3  -5 -19  3.4000  3.5000
  -3  -5 -20 -7.8000  5.6000
  -3  -5 -21  4.6000  5.7000
  -3  -6  21 -1.4000  7.5000
  -3  -6  20  5.6000  6.5000
  -3  -6  19  0.2000  4.3000
  -3  -6  18 14.8000  3.5000
  -3  -6  17  1.8000  2.7000
   3   6 -16  4.8000  1.8000
  -3  -6  16  7.0000  3.4000
   3   6 -15  0.2000  1.0000
  -3  -6  15  2.7000  2.1000
   3   6 -14  0.4000  0.6000
  -3  -6  14 -0.1000  2.4000
   3   6 -13  3.0000  0.7000
  -3  -6  13  4.6000  2.1000
   3   6 -12  0.1000  0.8000
  -3  -6  12  0.4000  2.2000
   3   6 -11  0.6000  0.7000
  -3  -6  11 -0.2000  1.9000
   3   6 -10  1.9000  1.2000
  -3  -6  10  0.7000  1.0000
   3   6  -9 117.900  3.9000
  -3  -6   9 120.200  5.1000
   3   6  -8 42.7000  2.0000
  -3  -6   8 40.0000  3.1000
   3   6  -7 283.400 10.5000
  -3  -6   7 263.000  9.4000
   3   6  -6 117.300  4.1000
  -3  -6   6 124.200  5.8000
   3   6  -5  3.5000  0.7000
  -3  -6   5  2.1000  1.4000
   3   6  -4 18.4000  1.2000
  -3  -6   4 16.8000  1.6000
   3   6  -3 36.3000  1.8000
  -3  -6   3 41.1000  1.8000
   3   6  -2  7.6000  1.1000
  -3  -6   2  6.6000  0.9000
   3   6  -1  8.5000  2.0000
  -3  -6   1  6.5000  1.0000
   3   6   0  1.7000  1.1000
  -3  -6   0 -0.9000  0.8000
   3   6   1  9.5000  2.4000
  -3  -6  -1 12.4000  1.2000
   3   6   2  0.8000  1.7000
  -3  -6  -2  3.4000  0.8000
   3   6   3  1.5000  1.8000
  -3  -6  -3  0.2000  0.9000
   3   6   4 30.0000  4.4000
  -3  -6  -4 26.5000  1.6000
  -3  -6  -5 -0.5000  0.8000
  -3  -6  -6  0.9000  0.8000
  -3  -6  -7  3.7000  0.8000
  -3  -6  -8  4.7000  1.0000
  -3  -6  -9 20.7000  1.4000
  -3  -6 -10  4.2000  0.9000
  -3  -6 -11  1.6000  0.9000
  -3  -6 -12  2.3000  1.0000
  -3  -6 -13  1.5000  1.0000
  -3  -6 -14  1.4000  0.8000
  -3  -6 -15  0.9000  2.8000
  -3  -6 -16  2.4000  2.8000
  -3  -6 -17  0.1000  3.2000
  -3  -6 -18  4.7000  3.6000
  -3  -6 -19  0.5000  4.8000
  -3  -6 -20  4.7000  6.5000
  -3  -7  19 -4.7000  4.6000
  -3  -7  18  3.7000  4.6000
  -3  -7  17 -0.5000  2.9000
  -3  -7  16  0.1000  4.2000
  -3  -7  15 10.0000  2.9000
  -3  -7  14 10.4000  3.3000
  -3  -7  13  2.7000  3.3000
   3   7 -12  2.3000  1.1000
  -3  -7  12 -1.4000  2.4000
   3   7 -11 -0.4000  1.3000
  -3  -7  11  4.7000  2.9000
   3   7 -10  2.9000  1.3000
  -3  -7  10  2.2000  1.2000
   3   7  -9  9.9000  1.7000
  -3  -7   9 11.6000  1.8000
   3   7  -8  2.0000  1.4000
  -3  -7   8  1.1000  1.1000
   3   7  -7  3.8000  1.7000
  -3  -7   7  6.8000  1.4000
   3   7  -6 56.4000  3.6000
  -3  -7   6 58.2000  3.1000
   3   7  -5 31.2000  4.0000
  -3  -7   5 37.5000  2.6000
   3   7  -4 22.6000  4.2000
  -3  -7   4 11.0000  1.7000
  -3  -7   3  3.6000  1.3000
  -3  -7   2 44.8000  2.0000
  -3  -7   1  1.2000  0.9000
  -3  -7   0 20.5000  1.5000
  -3  -7  -1  2.1000  1.1000
  -3  -7  -2 66.5000  2.5000
  -3  -7  -3  8.8000  1.0000
  -3  -7  -4 56.6000  2.1000
  -3  -7  -5 29.8000  1.4000
  -3  -7  -6 31.9000  1.4000
  -3  -7  -7  0.4000  0.8000
  -3  -7  -8 23.4000  1.5000
  -3  -7  -9 15.3000  1.3000
  -3  -7 -10  5.0000  1.0000
  -3  -7 -11  4.6000  1.6000
  -3  -7 -12 16.1000  1.9000
  -3  -7 -13 -0.9000  1.5000
  -3  -7 -14  1.7000  2.6000
  -3  -7 -15  0.9000  2.8000
  -3  -7 -16  4.1000  3.2000
  -3  -7 -17 -0.4000  4.4000
  -3  -7 -18 -0.7000  5.0000
  -3  -8  16  0.6000  6.6000
  -3  -8  15  1.0000  2.9000
  -3  -8  14 -0.7000  3.3000
  -3  -8  13 -1.0000  2.9000
  -3  -8  12  1.9000  3.3000
  -3  -8  11 -0.5000  2.2000
   3   8 -10 19.8000  4.6000
  -3  -8  10 11.2000  1.8000
   3   8  -9  6.0000  4.6000
  -3  -8   9  3.3000  1.5000
   3   8  -8 -0.4000  4.2000
  -3  -8   8  0.1000  1.4000
   3   8  -7 20.6000  5.4000
  -3  -8   7 16.9000  2.1000
   3   8  -6  7.4000  2.8000
  -3  -8   6  9.9000  1.7000
   3   8  -5  8.7000  3.5000
  -3  -8   5 10.8000  1.8000
  -3  -8   4  8.8000  1.8000
  -3  -8   3 13.5000  2.0000
  -3  -8   2  0.7000  0.9000
  -3  -8   1 12.1000  1.2000
  -3  -8   0  8.5000  1.2000
  -3  -8  -1 40.8000  2.1000
  -3  -8  -2  0.7000  0.9000
  -3  -8  -3  5.5000  1.1000
  -3  -8  -4  1.0000  1.0000
  -3  -8  -5 -0.5000  1.0000
  -3  -8  -6  8.6000  0.8000
  -3  -8  -7 11.0000  1.2000
  -3  -8  -8  0.2000  1.5000
  -3  -8  -9 20.1000  2.2000
  -3  -8 -10  3.2000  1.7000
  -3  -8 -11  0.6000  1.3000
  -3  -8 -12  3.7000  2.2000
  -3  -8 -13  9.2000  3.1000
  -3  -8 -14 -4.4000  3.8000
  -3  -8 -15  0.5000  3.8000
  -3  -8 -16  1.8000  6.1000
  -3  -9  13  2.5000  3.5000
  -3  -9  12  1.2000  2.9000
  -3  -9  11  7.2000  3.5000
  -3  -9  10 -4.3000  2.9000
  -3  -9   9  0.2000  2.9000
  -3  -9   8  0.0000  2.7000
  -3  -9   7 -0.5000  1.8000
  -3  -9   6 -0.7000  1.7000
  -3  -9   5  3.7000  2.0000
  -3  -9   4  0.2000  1.8000
  -3  -9   3 -1.3000  1.6000
  -3  -9   2  2.0000  1.7000
  -3  -9   1  1.1000  1.5000
  -3  -9   0  4.2000  1.4000
  -3  -9  -1 11.2000  1.5000
  -3  -9  -2  3.0000  1.1000
  -3  -9  -3  0.9000  1.6000
  -3  -9  -4  0.7000  1.5000
  -3  -9  -5 -0.7000  1.6000
  -3  -9  -6  5.9000  1.7000
  -3  -9  -7 -1.0000  1.5000
  -3  -9  -8  1.0000  2.0000
  -3  -9  -9  0.1000  1.9000
  -3  -9 -10  5.8000  2.9000
  -3  -9 -11  1.4000  2.1000
  -3  -9 -12 -4.1000  4.4000
  -3 -10   8 -0.1000  2.9000
  -3 -10   7  1.2000  2.4000
  -3 -10   6  0.5000  2.6000
  -3 -10   5  3.5000  4.7000
  -3 -10   4 -0.1000  2.3000
  -3 -10   3  3.3000  2.2000
  -3 -10   2  6.5000  1.9000
  -3 -10   1  3.8000  2.1000
  -3 -10   0  0.3000  2.7000
  -3 -10  -1  3.2000  2.1000
  -3 -10  -2  4.9000  2.1000
  -3 -10  -3 -0.1000  1.9000
  -3 -10  -4  4.0000  3.4000
  -3 -10  -5  5.6000  3.5000
  -3 -10  -6  3.2000  3.3000
  -3 -10  -7 -2.2000  2.8000
   4 -10  -8 -1.3000  4.0000
   4 -10  -7 -3.4000  2.7000
   4 -10  -6  3.0000  2.9000
   4 -10  -5 -1.7000  3.4000
   4 -10  -4 -2.5000  2.2000
   4 -10  -3  2.1000  2.5000
   4 -10  -2  1.5000  2.9000
   4 -10  -1 -2.6000  2.9000
   4 -10   0  0.1000  4.6000
   4 -10   1  4.2000  4.3000
   4 -10   2  2.5000  6.0000
   4 -10   3  4.5000  6.3000
   4 -10   4 -3.5000  6.1000
   4 -10   5  7.7000  5.6000
   4 -10   6  0.4000  4.7000
   4  -9 -13  3.0000  2.4000
   4  -9 -12  2.8000  2.4000
   4  -9 -11  0.8000  2.2000
   4  -9 -10  1.1000  2.2000
   4  -9  -9  3.9000  2.4000
   4  -9  -8 -2.3000  2.3000
   4  -9  -7  1.0000  1.9000
   4  -9  -6 -1.8000  1.7000
   4  -9  -5  4.0000  1.9000
   4  -9  -4  0.8000  1.6000
   4  -9  -3 -2.1000  1.9000
   4  -9  -2  8.9000  2.9000
   4  -9  -1  4.8000  2.6000
   4  -9   0  3.4000  2.2000
   4  -9   1 11.1000  2.5000
   4  -9   2  6.2000  2.2000
   4  -9   3  7.9000  1.6000
   4  -9   4  0.9000  1.6000
   4  -9   5  5.3000  2.4000
   4  -9   6 14.2000  2.9000
   4  -9   7  4.6000  2.1000
   4  -9   8 -2.9000  3.0000
   4  -9   9  1.3000  2.3000
   4  -9  10 -1.3000  3.2000
   4  -9  11  6.5000  2.8000
   4  -9  12  5.3000  2.9000
   4  -8 -16  6.8000  3.0000
   4  -8 -15 -0.7000  2.7000
   4  -8 -14 -1.0000  2.1000
   4  -8 -13  1.8000  1.9000
   4  -8 -12  0.7000  2.0000
   4  -8 -11  5.2000  2.9000
   4  -8 -10  3.1000  2.0000
   4  -8  -9  2.7000  2.0000
   4  -8  -8  4.6000  2.0000
   4  -8  -7  9.8000  1.8000
   4  -8  -6  3.5000  1.5000
   4  -8  -5 11.7000  1.8000
   4  -8  -4  1.9000  1.4000
   4  -8  -3 11.3000  1.6000
   4  -8  -2  2.3000  1.1000
   4  -8  -1  0.6000  0.8000
   4  -8   0 -1.6000  0.8000
   4  -8   1 16.1000  1.1000
   4  -8   2  4.3000  1.8000
  -4   8  -2  8.9000  2.1000
   4  -8   3  2.9000  1.1000
  -4   8  -3  2.1000  1.5000
   4  -8   4  1.0000  0.9000
  -4   8  -4  0.7000  1.5000
   4  -8   5  2.5000  0.9000
  -4   8  -5  3.0000  1.6000
   4  -8   6 11.7000  2.6000
  -4   8  -6  9.9000  2.1000
   4  -8   7  1.6000  1.7000
  -4   8  -7 -0.4000  2.1000
   4  -8   8  2.2000  2.4000
  -4   8  -8  0.4000  2.5000
   4  -8   9 -0.6000  2.1000
  -4   8  -9 -0.3000  3.7000
   4  -8  10 -1.7000  2.6000
  -4   8 -10  0.7000  4.0000
   4  -8  11  0.1000  2.7000
  -4   8 -11  6.8000  3.3000
   4  -8  12  2.7000  2.7000
  -4   8 -12  0.4000  3.3000
   4  -8  13  1.9000  2.4000
   4  -8  14 -1.9000  2.7000
   4  -8  15  1.1000  2.9000
   4  -7 -18 -1.6000  3.0000
   4  -7 -17  0.2000  2.5000
   4  -7 -16  1.3000  3.8000
   4  -7 -15 -0.8000  2.2000
   4  -7 -14  5.3000  2.9000
   4  -7 -13 -0.3000  2.1000
   4  -7 -12 -0.8000  1.1000
   4  -7 -11  2.5000  1.1000
   4  -7 -10 19.4000  1.1000
   4  -7  -9  3.5000  2.5000
   4  -7  -8 10.7000  2.1000
   4  -7  -7  4.9000  1.8000
   4  -7  -6  2.0000  2.1000
   4  -7  -5  0.9000  1.8000
   4  -7  -4 22.2000  2.5000
   4  -7  -3 -0.6000  2.3000
   4  -7  -2 54.8000  3.9000
   4  -7  -1  6.9000  1.3000
  -4   7   1 12.6000  1.9000
   4  -7   0  1.3000  0.7000
  -4   7   0 -0.8000  1.2000
   4  -7   1  1.2000  0.5000
  -4   7  -1 -0.9000  1.5000
   4  -7   2  3.0000  0.5000
  -4   7  -2  2.3000  1.1000
   4  -7   3  3.9000  0.9000
  -4   7  -3  6.7000  1.3000
   4  -7   4 14.9000  1.0000
  -4   7  -4 16.6000  1.8000
   4  -7   5  8.6000  0.9000
  -4   7  -5 11.6000  1.8000
   4  -7   6 10.3000  0.6000
  -4   7  -6  9.9000  2.1000
   4  -7   7  8.5000  2.3000
  -4   7  -7  5.3000  2.2000
   4  -7   8  1.7000  1.6000
  -4   7  -8 -1.3000  1.6000
   4  -7   9  9.9000  2.7000
  -4   7  -9 12.0000  2.6000
   4  -7  10 -0.5000  2.2000
  -4   7 -10  7.2000  3.8000
   4  -7  11  2.1000  2.2000
  -4   7 -11 -2.2000  3.8000
   4  -7  12 12.8000  2.6000
  -4   7 -12  8.4000  4.6000
   4  -7  13  0.7000  2.3000
  -4   7 -13 -2.8000  5.0000
   4  -7  14  3.0000  2.6000
  -4   7 -14 -1.3000  4.4000
   4  -7  15  2.4000  2.8000
   4  -7  16 -0.6000  3.6000
   4  -7  17 -3.2000  3.1000
   4  -7  18  0.1000  4.8000
   4  -6 -21  7.6000  5.5000
   4  -6 -20  5.1000  4.1000
   4  -6 -19  5.0000  2.7000
   4  -6 -18  1.0000  3.1000
   4  -6 -17 -1.2000  1.9000
   4  -6 -16 14.0000  2.5000
  -4   6  16 12.4000  4.3000
   4  -6 -15 -2.3000  1.8000
  -4   6  15  2.4000  3.5000
   4  -6 -14 -0.8000  1.5000
  -4   6  14  2.7000  2.7000
   4  -6 -13  3.0000  1.3000
  -4   6  13 -5.6000  3.3000
   4  -6 -12  1.6000  1.1000
  -4   6  12  3.5000  2.4000
   4  -6 -11  1.2000  0.9000
  -4   6  11  0.1000  3.1000
   4  -6 -10  9.0000  1.3000
  -4   6  10 16.4000  2.9000
   4  -6  -9  2.1000  0.6000
  -4   6   9  1.6000  1.7000
   4  -6  -8  4.6000  0.5000
  -4   6   8  6.4000  2.3000
   4  -6  -7 75.6000  5.4000
  -4   6   7 87.7000  8.0000
   4  -6  -6 17.1000  2.7000
   4  -6  -5  0.9000  2.5000
   4  -6  -4  4.0000  2.2000
   4  -6  -3 34.0000  4.2000
   4  -6  -2 22.5000  3.5000
  -4   6   2 26.5000  2.1000
   4  -6  -1  0.5000  1.8000
  -4   6   1  1.4000  1.1000
   4  -6   0 16.9000  1.5000
  -4   6   0 16.2000  1.9000
   4  -6   1  4.7000  0.8000
  -4   6  -1  7.3000  1.0000
   4  -6   2  7.3000  0.9000
  -4   6  -2  6.4000  1.3000
   4  -6   3 25.5000  1.1000
  -4   6  -3 24.0000  2.2000
   4  -6   4  1.5000  0.4000
  -4   6  -4  1.9000  1.2000
   4  -6   5  7.3000  0.7000
  -4   6  -5  8.6000  1.5000
   4  -6   6 19.1000  0.7000
  -4   6  -6 18.0000  2.0000
   4  -6   7 28.8000  3.5000
  -4   6  -7 35.0000  2.8000
   4  -6   8  0.1000  1.7000
  -4   6  -8  0.6000  1.4000
   4  -6   9 16.1000  2.1000
  -4   6  -9 11.9000  2.4000
   4  -6  10  4.6000  2.4000
  -4   6 -10  2.9000  1.9000
   4  -6  11 42.4000  3.6000
  -4   6 -11 41.2000  4.3000
   4  -6  12 29.9000  3.6000
  -4   6 -12 33.2000  5.6000
   4  -6  13  0.3000  2.3000
  -4   6 -13  3.6000  3.8000
   4  -6  14 -1.2000  2.0000
  -4   6 -14  0.9000  1.0000
   4  -6  15 -0.1000  2.5000
  -4   6 -15  2.8000  3.2000
   4  -6  16  1.0000  2.6000
   4  -6  17  1.4000  3.3000
   4  -6  18  3.7000  2.8000
   4  -6  19  2.0000  2.7000
   4  -6  20  2.6000  3.7000
   4  -5 -21  2.3000  3.8000
   4  -5 -20  3.2000  2.2000
   4  -5 -19  2.4000  2.4000
   4  -5 -18  1.6000  1.9000
  -4   5  18  2.6000  1.4000
   4  -5 -17 -0.8000  1.5000
  -4   5  17 -0.1000  1.2000
   4  -5 -16  0.2000  1.7000
  -4   5  16  2.6000  1.2000
   4  -5 -15 -0.4000  1.4000
  -4   5  15 -0.3000  0.8000
   4  -5 -14  1.3000  1.3000
  -4   5  14 -0.6000  0.8000
   4  -5 -13 44.3000  4.2000
  -4   5  13 55.1000  2.4000
   4  -5 -12 21.8000  2.3000
  -4   5  12 24.4000  1.4000
   4  -5 -11  1.0000  1.0000
  -4   5  11  2.2000  2.1000
   4  -5 -10  2.5000  0.9000
  -4   5  10  2.0000  1.6000
   4  -5  -9  9.4000  1.2000
   4  -5  -8 10.3000  1.1000
   4  -5  -7  5.4000  0.5000
  -4   5   7  8.6000  1.9000
   4  -5  -6  5.4000  1.9000
  -4   5   6  2.8000  1.9000
   4  -5  -5 151.300 10.1000
  -4   5   5 145.600  7.6000
   4  -5  -4 93.6000  7.0000
  -4   5   4 102.000  4.4000
   4  -5  -3 25.0000  2.8000
  -4   5   3 23.2000  1.4000
   4  -5  -2  0.9000  1.6000
  -4   5   2  0.7000  0.7000
   4  -5  -1  0.6000  2.1000
  -4   5   1  2.4000  1.0000
   4  -5   0 30.1000  1.9000
  -4   5   0 31.9000  1.7000
   4  -5   1  1.0000  0.7000
  -4   5  -1 -0.1000  0.6000
   4  -5   2  3.8000  0.8000
  -4   5  -2  2.9000  0.9000
   4  -5   3  2.8000  0.5000
  -4   5  -3  0.6000  0.9000
   4  -5   4  8.8000  0.7000
  -4   5  -4  8.9000  1.3000
   4  -5   5 56.8000  1.8000
  -4   5  -5 55.3000  2.9000
   4  -5   6  6.5000  0.3000
  -4   5  -6  5.0000  1.4000
   4  -5   7 26.9000  1.8000
  -4   5  -7 26.5000  2.6000
   4  -5   8  4.5000  1.9000
  -4   5  -8  0.4000  1.5000
   4  -5   9  5.5000  1.7000
  -4   5  -9  3.0000  0.8000
   4  -5  10  2.1000  1.6000
  -4   5 -10  0.1000  0.7000
   4  -5  11  3.3000  1.7000
  -4   5 -11  3.9000  0.9000
   4  -5  12 -2.1000  1.7000
  -4   5 -12  0.5000  1.1000
   4  -5  13  2.4000  1.6000
  -4   5 -13  0.5000  1.1000
   4  -5  14  0.2000  1.7000
  -4   5 -14 -0.9000  1.6000
   4  -5  15 13.3000  2.2000
  -4   5 -15 13.0000  1.9000
   4  -5  16 23.5000  3.6000
  -4   5 -16 19.3000  2.5000
   4  -5  17 12.3000  2.7000
  -4   5 -17 11.4000  2.8000
   4  -5  18 -2.7000  2.1000
   4  -5  19  2.3000  2.2000
   4  -5  20  1.1000  4.7000
   4  -5  21  1.5000  3.0000
  -4   4  22  0.3000  1.9000
   4  -4 -21 -0.1000  2.1000
  -4   4  21  4.1000  2.9000
   4  -4 -20 -3.6000  2.6000
  -4   4  20  2.0000  1.9000
   4  -4 -19  0.3000  1.6000
  -4   4  19  1.3000  1.6000
   4  -4 -18 17.4000  2.5000
  -4   4  18 21.7000  2.2000
   4  -4 -17 12.1000  2.0000
  -4   4  17 13.9000  1.8000
   4  -4 -16 -0.3000  1.3000
  -4   4  16  0.4000  1.2000
   4  -4 -15  6.0000  1.8000
  -4   4  15  6.6000  1.5000
   4  -4 -14 12.2000  1.5000
  -4   4  14 16.0000  1.6000
   4  -4 -13  0.1000  1.2000
  -4   4  13 -2.7000  2.2000
   4  -4 -12 29.0000  2.3000
  -4   4  12 34.3000  3.7000
   4  -4 -11  3.7000  1.2000
  -4   4  11  3.7000  2.3000
   4  -4 -10  2.5000  0.9000
  -4   4  10  3.3000  1.9000
   4  -4  -9  1.0000  0.8000
  -4   4   9  2.0000  2.2000
   4  -4  -8  3.4000  0.8000
  -4   4   8  2.4000  0.6000
   4  -4  -7 18.3000  1.2000
  -4   4   7 15.1000  1.0000
   4  -4  -6  3.5000  0.6000
  -4   4   6  4.1000  0.4000
   4  -4  -5  0.2000  1.4000
  -4   4   5  0.0000  0.4000
   4  -4  -4 25.9000  3.1000
  -4   4   4 21.8000  1.2000
   4  -4  -3 33.2000  3.6000
  -4   4   3 39.1000  1.7000
   4  -4  -2  9.5000  2.0000
  -4   4   2  9.3000  0.9000
   4  -4  -1 13.3000  2.5000
  -4   4   1 16.2000  1.3000
   4  -4   0 17.6000  1.5000
  -4   4   0 15.4000  1.1000
   4  -4   1  6.8000  0.9000
  -4   4  -1  9.6000  1.0000
   4  -4   2  5.8000  0.7000
  -4   4  -2  6.8000  0.9000
   4  -4   3 100.600  2.7000
  -4   4  -3 111.500  4.3000
   4  -4   4 57.4000  1.7000
  -4   4  -4 67.2000  2.8000
   4  -4   5 13.2000  0.8000
  -4   4  -5 10.9000  1.3000
   4  -4   6 28.9000  1.2000
  -4   4  -6 30.3000  1.5000
   4  -4   7 17.0000  1.3000
  -4   4  -7 17.3000  1.2000
   4  -4   8 11.7000  1.1000
  -4   4  -8  9.4000  1.1000
   4  -4   9  7.5000  1.1000
  -4   4  -9  6.8000  1.1000
   4  -4  10  0.6000  0.9000
  -4   4 -10  1.9000  0.9000
   4  -4  11  0.7000  1.3000
  -4   4 -11  1.6000  1.1000
   4  -4  12  4.6000  2.4000
  -4   4 -12  4.6000  1.4000
   4  -4  13  2.1000  2.4000
  -4   4 -13  0.3000  1.4000
   4  -4  14  4.5000  2.7000
  -4   4 -14  1.0000  1.5000
   4  -4  15  0.4000  2.6000
  -4   4 -15  1.0000  1.6000
   4  -4  16  0.0000  4.0000
  -4   4 -16 -3.2000  2.0000
   4  -4  17  5.3000  2.9000
  -4   4 -17  6.2000  2.3000
   4  -4  18 14.1000  4.0000
  -4   4 -18  7.1000  4.0000
   4  -4  19 -3.0000  4.8000
  -4   4 -19  3.1000  2.8000
   4  -4  20  0.2000  3.6000
   4  -4  21  5.8000  2.3000
  -4   4 -21 -0.9000  2.5000
   4  -4  22  1.9000  2.3000
  -4   3  24  0.4000  3.4000
  -4   3  23 21.6000  5.0000
   4  -3 -22 -4.0000  3.4000
  -4   3  22  8.8000  3.9000
   4  -3 -21  2.0000  2.2000
  -4   3  21 -1.0000  2.9000
   4  -3 -20  1.8000  3.0000
  -4   3  20  5.2000  2.1000
   4  -3 -19  3.7000  2.3000
  -4   3  19  5.3000  1.7000
   4  -3 -18  1.8000  1.8000
  -4   3  18  0.6000  1.5000
   4  -3 -17 16.4000  2.3000
  -4   3  17 16.5000  2.0000
   4  -3 -16  0.6000  1.6000
  -4   3  16  3.2000  1.4000
   4  -3 -15 18.5000  2.2000
  -4   3  15 21.6000  3.1000
   4  -3 -14 -0.3000  1.3000
  -4   3  14  0.0000  1.0000
   4  -3 -13 12.3000  1.5000
  -4   3  13 10.8000  1.4000
   4  -3 -12  1.4000  1.3000
  -4   3  12  4.6000  1.2000
   4  -3 -11  1.8000  1.0000
  -4   3  11  0.0000  0.9000
   4  -3 -10 -1.1000  0.7000
  -4   3  10  1.2000  0.8000
   4  -3  -9 -0.5000  0.7000
  -4   3   9  2.4000  0.8000
   4  -3  -8  6.8000  1.0000
  -4   3   8  8.5000  1.1000
   4  -3  -7 141.000  5.2000
  -4   3   7 137.000  5.7000
   4  -3  -6 182.200  7.6000
  -4   3   6 182.200  5.8000
   4  -3  -5 16.0000  1.1000
  -4   3   5 15.5000  1.9000
   4  -3  -4 292.800 14.5000
  -4   3   4 302.700 12.8000
   4  -3  -3 341.900 16.7000
  -4   3   3 351.700  9.3000
   4  -3  -2 48.3000  3.5000
  -4   3   2 47.0000  2.0000
   4  -3  -1 67.4000  4.0000
  -4   3   1 75.1000  3.3000
   4  -3   0 40.3000  2.1000
  -4   3   0 44.5000  1.6000
   4  -3   1  8.8000  0.8000
  -4   3  -1  8.4000  0.7000
   4  -3   2 87.5000  2.4000
  -4   3  -2 85.0000  3.2000
   4  -3   3 24.9000  1.1000
  -4   3  -3 25.9000  1.5000
   4  -3   4 111.700  3.0000
  -4   3  -4 114.100  3.5000
   4  -3   5 68.5000  2.2000
  -4   3  -5 75.3000  3.1000
   4  -3   6 59.9000  1.8000
  -4   3  -6 55.2000  2.3000
   4  -3   7 72.7000  2.1000
  -4   3  -7 75.4000  3.2000
   4  -3   8 17.3000  1.4000
  -4   3  -8 20.4000  1.0000
   4  -3   9 103.300  3.8000
  -4   3  -9 108.500  3.4000
   4  -3  10  2.2000  0.9000
  -4   3 -10  1.5000  0.5000
   4  -3  11  9.3000  1.6000
  -4   3 -11  9.3000  0.8000
   4  -3  12 17.6000  4.2000
  -4   3 -12 18.6000  1.2000
   4  -3  13 12.7000  3.6000
  -4   3 -13 10.1000  0.9000
   4  -3  14 13.1000  4.0000
  -4   3 -14 10.2000  1.1000
   4  -3  15 14.1000  3.4000
  -4   3 -15 14.5000  1.4000
   4  -3  16 -3.3000  2.2000
  -4   3 -16 -0.9000  1.0000
   4  -3  17 28.6000  4.1000
  -4   3 -17 24.4000  2.1000
   4  -3  18  4.2000  4.2000
  -4   3 -18 -0.4000  1.1000
   4  -3  19  0.7000  3.2000
  -4   3 -19  0.0000  1.2000
   4  -3  20  2.0000  3.3000
  -4   3 -20  6.8000  3.5000
   4  -3  21  0.5000  3.2000
  -4   3 -21  1.0000  4.6000
   4  -3  22  2.6000  3.8000
  -4   3 -22 -0.4000  5.6000
   4  -3  23  9.2000  3.4000
  -4   3 -23  2.1000  5.7000
  -4   2  25  3.4000  5.4000
  -4   2  24  0.2000  4.2000
   4  -2 -23 -5.1000  6.5000
  -4   2  23  0.9000  2.9000
   4  -2 -22 -4.1000  5.8000
  -4   2  22  2.6000  2.5000
   4  -2 -21 -6.4000  3.7000
  -4   2  21 -1.2000  2.0000
   4  -2 -20  3.2000  2.5000
  -4   2  20  5.6000  2.2000
   4  -2 -19  1.3000  1.9000
  -4   2  19  3.0000  2.1000
   4  -2 -18 41.2000  6.0000
  -4   2  18 44.1000  3.2000
   4  -2 -17  0.5000  1.4000
  -4   2  17  7.6000  1.6000
   4  -2 -16  1.1000  1.2000
  -4   2  16 -0.1000  1.2000
   4  -2 -15  7.1000  1.5000
  -4   2  15 11.1000  1.7000
   4  -2 -14  2.6000  2.1000
  -4   2  14  4.4000  1.3000
   4  -2 -13  9.7000  1.6000
  -4   2  13 11.5000  1.6000
   4  -2 -12  1.1000  1.1000
  -4   2  12  2.9000  1.0000
   4  -2 -11  9.0000  1.3000
  -4   2  11  9.6000  1.3000
   4  -2 -10 51.7000  3.3000
  -4   2  10 43.7000  2.8000
   4  -2  -9 42.0000  2.9000
  -4   2   9 47.0000  2.1000
   4  -2  -8 24.9000  1.8000
  -4   2   8 19.2000  1.2000
   4  -2  -7 124.600  5.3000
  -4   2   7 125.100  3.9000
   4  -2  -6  1.5000  0.7000
  -4   2   6  0.8000  0.7000
   4  -2  -5 231.900  7.7000
  -4   2   5 246.200  8.1000
   4  -2  -4  1.1000  0.6000
  -4   2   4  2.8000  0.5000
   4  -2  -3  1.5000  1.2000
  -4   2   3  1.4000  0.5000
   4  -2  -2 93.9000  4.7000
  -4   2   2 90.3000  3.1000
   4  -2  -1 502.500 16.3000
  -4   2   1 502.200 14.5000
   4  -2   0 39.2000  1.5000
  -4   2   0 40.5000  1.9000
   4  -2   1 158.700  4.2000
  -4   2  -1 171.000  5.7000
   4  -2   2 121.700  3.1000
  -4   2  -2 128.700  3.4000
   4  -2   3 10.4000  0.7000
  -4   2  -3 12.2000  0.6000
   4  -2   4 45.2000  1.6000
  -4   2  -4 45.5000  1.5000
   4  -2   5 16.6000  0.9000
  -4   2  -5 20.6000  0.9000
   4  -2   6 119.400  3.0000
  -4   2  -6 118.100  3.3000
   4  -2   7 115.400  3.2000
  -4   2  -7 115.700  3.2000
   4  -2   8  4.8000  0.9000
  -4   2  -8  4.5000  0.7000
   4  -2   9 34.1000  1.5000
  -4   2  -9 33.5000  1.4000
   4  -2  10  0.7000  0.8000
  -4   2 -10  1.8000  0.7000
   4  -2  11  5.3000  1.2000
  -4   2 -11  3.3000  0.8000
   4  -2  12 31.0000  2.4000
  -4   2 -12 29.2000  1.6000
   4  -2  13  0.3000  1.3000
  -4   2 -13  0.8000  0.9000
   4  -2  14 -0.5000  3.2000
  -4   2 -14  0.6000  1.0000
   4  -2  15 -0.1000  2.1000
  -4   2 -15  0.9000  1.0000
   4  -2  16 18.5000  3.9000
  -4   2 -16 22.4000  1.9000
   4  -2  17  9.2000  3.0000
  -4   2 -17  8.7000  1.4000
   4  -2  18 -0.6000  1.5000
  -4   2 -18  0.2000  1.5000
   4  -2  19  4.3000  2.2000
  -4   2 -19  3.2000  1.9000
   4  -2  20  2.2000  2.1000
  -4   2 -20  2.8000  1.6000
   4  -2  21  6.7000  5.2000
  -4   2 -21  7.5000  2.1000
   4  -2  22 18.2000  5.0000
  -4   2 -22 10.6000  4.2000
   4  -2  23 -6.0000  5.8000
  -4   2 -23 -0.7000  5.4000
   4  -2  24 -1.8000  4.7000
  -4   2 -24  6.6000  5.2000
  -4   1  25  2.0000  3.8000
  -4   1  24  5.2000  3.6000
   4  -1 -23 -0.8000  4.4000
  -4   1  23  6.5000  4.3000
   4  -1 -22 15.0000  5.1000
  -4   1  22  9.2000  4.2000
   4  -1 -21  1.8000  2.8000
  -4   1  21 -0.9000  1.8000
   4  -1 -20  1.3000  3.1000
  -4   1  20  0.6000  2.0000
   4  -1 -19  1.2000  3.2000
  -4   1  19  4.0000  2.2000
   4  -1 -18 -3.1000  2.6000
  -4   1  18  2.5000  1.6000
   4  -1 -17 12.2000  2.2000
  -4   1  17 13.8000  2.1000
   4  -1 -16  1.3000  2.9000
  -4   1  16  5.4000  1.6000
   4  -1 -15 31.5000  2.7000
  -4   1  15 34.8000  3.1000
   4  -1 -14  1.1000  0.9000
  -4   1  14  0.5000  0.9000
   4  -1 -13 -0.1000  1.0000
  -4   1  13  1.2000  0.9000
   4  -1 -12 253.100 13.4000
  -4   1  12 248.400  7.2000
   4  -1 -11  2.9000  1.2000
  -4   1  11  0.7000  0.9000
   4  -1 -10  0.0000  1.0000
  -4   1  10 -0.1000  0.7000
   4  -1  -9  4.9000  1.4000
  -4   1   9  8.7000  0.9000
   4  -1  -8 17.8000  1.5000
  -4   1   8 18.3000  1.2000
   4  -1  -7  0.3000  1.1000
  -4   1   7 -1.2000  0.8000
   4  -1  -6  6.7000  1.0000
  -4   1   6  4.7000  0.8000
   4  -1  -5 41.1000  1.9000
  -4   1   5 41.8000  1.9000
   4  -1  -4 147.500  4.4000
  -4   1   4 147.500  5.0000
   4  -1  -3  6.9000  0.8000
  -4   1   3  7.0000  0.7000
   4  -1  -2 71.4000  3.1000
  -4   1   2 70.7000  2.7000
   4  -1  -1 159.700  4.5000
  -4   1   1 161.200  4.2000
   4  -1   0 27.4000  1.3000
  -4   1   0 28.2000  1.3000
   4  -1   1 35.5000  1.4000
  -4   1  -1 35.7000  1.1000
   4  -1   2  4.0000  0.6000
  -4   1  -2  5.2000  0.7000
   4  -1   3 56.0000  1.6000
  -4   1  -3 54.9000  1.9000
   4  -1   4 79.6000  2.1000
  -4   1  -4 81.7000  2.3000
   4  -1   5 121.700  2.9000
  -4   1  -5 126.800  4.0000
   4  -1   6  0.7000  0.5000
  -4   1  -6  0.3000  0.7000
   4  -1   7 82.2000  2.2000
  -4   1  -7 78.2000  2.9000
   4  -1   8 73.8000  2.2000
  -4   1  -8 76.5000  2.4000
   4  -1   9 13.3000  0.8000
  -4   1  -9 14.5000  1.1000
   4  -1  10 17.6000  1.3000
  -4   1 -10 18.3000  1.3000
   4  -1  11  4.6000  0.9000
  -4   1 -11  4.1000  1.0000
   4  -1  12  0.1000  1.2000
  -4   1 -12  0.6000  0.7000
   4  -1  13  0.9000  1.8000
  -4   1 -13  0.2000  1.0000
   4  -1  14 14.0000  3.0000
  -4   1 -14 15.6000  1.6000
   4  -1  15  3.7000  3.4000
  -4   1 -15 -0.3000  1.1000
   4  -1  16  0.5000  1.2000
  -4   1 -16 -0.7000  1.1000
   4  -1  17 -1.6000  1.5000
  -4   1 -17 -0.8000  1.0000
   4  -1  18  0.2000  1.5000
  -4   1 -18 -1.1000  1.2000
   4  -1  19  6.7000  1.9000
  -4   1 -19 10.4000  2.6000
   4  -1  20  7.5000  4.9000
  -4   1 -20  6.3000  2.3000
   4  -1  21 12.2000  5.0000
  -4   1 -21  5.8000  2.1000
   4  -1  22  4.3000  3.5000
  -4   1 -22 -2.6000  2.6000
   4  -1  23  8.2000  6.0000
  -4   1 -23  3.4000  2.7000
   4  -1  24 -2.2000  3.9000
  -4   1 -24  7.6000  4.5000
  -4   0  25  0.3000  3.7000
   4   0 -24  4.7000  4.3000
  -4   0  24 -0.3000  3.9000
   4   0 -23 -0.8000  6.2000
  -4   0  23 -1.8000  3.4000
   4   0 -22  0.7000  6.0000
  -4   0  22  3.4000  4.6000
   4   0 -21  6.5000  4.6000
  -4   0  21  4.0000  3.8000
   4   0 -20  7.2000  2.6000
  -4   0  20  7.5000  2.2000
   4   0 -19 -0.3000  2.8000
  -4   0  19  0.3000  1.4000
   4   0 -18 39.1000  4.2000
  -4   0  18 41.6000  2.9000
   4   0 -17 115.100  7.4000
  -4   0  17 119.900  6.1000
   4   0 -16 13.6000  2.7000
  -4   0  16 18.0000  2.3000
   4   0 -15  1.2000  1.5000
  -4   0  15 -1.0000  0.9000
   4   0 -14 20.5000  1.8000
  -4   0  14 25.0000  1.8000
   4   0 -13  1.9000  1.6000
  -4   0  13  1.5000  1.0000
   4   0 -12 37.1000  2.5000
  -4   0  12 47.1000  2.5000
   4   0 -11 131.900  5.7000
  -4   0  11 135.000  4.3000
   4   0 -10 28.8000  2.1000
  -4   0  10 27.8000  1.6000
   4   0  -9  2.6000  0.8000
  -4   0   9  0.7000  0.7000
   4   0  -8 53.3000  2.2000
  -4   0   8 58.3000  2.2000
   4   0  -7 263.100 14.6000
  -4   0   7 258.200  7.0000
   4   0  -6  7.1000  0.9000
  -4   0   6  8.6000  0.9000
   4   0  -5 106.100  3.0000
  -4   0   5 106.800  4.7000
   4   0  -4 67.3000  2.5000
  -4   0   4 63.5000  2.1000
   4   0  -3 168.400  5.7000
  -4   0   3 155.000  6.0000
   4   0  -2  7.3000  0.9000
  -4   0   2  7.8000  1.0000
   4   0  -1 12.4000  0.9000
  -4   0   1 14.3000  0.9000
   4   0   0 12.4000  0.9000
  -4   0   0 12.6000  1.0000
   4   0   1 283.300  7.3000
  -4   0  -1 270.100  7.6000
   4   0   2 139.200  4.3000
  -4   0  -2 136.200  4.3000
   4   0   3 398.800  9.6000
  -4   0  -3 393.400  8.0000
   4   0   4 421.400 10.0000
  -4   0  -4 419.500  9.0000
   4   0   5 24.0000  1.0000
  -4   0  -5 22.6000  1.3000
   4   0   6 24.1000  1.0000
  -4   0  -6 22.9000  1.4000
   4   0   7  0.0000  0.5000
  -4   0  -7  1.0000  0.8000
   4   0   8 132.200  3.2000
  -4   0  -8 134.400  6.0000
   4   0   9 24.5000  1.1000
  -4   0  -9 22.5000  1.4000
   4   0  10 104.800  4.4000
  -4   0 -10 88.9000  3.0000
   4   0  11 61.0000  2.5000
  -4   0 -11 56.7000  2.1000
   4   0  12  8.5000  0.9000
  -4   0 -12 11.4000  1.2000
   4   0  13  2.7000  0.7000
  -4   0 -13  1.7000  1.0000
   4   0  14 22.6000  1.4000
  -4   0 -14 23.3000  1.8000
   4   0  15 140.400  7.0000
  -4   0 -15 130.900  5.3000
   4   0  16 12.9000  1.5000
  -4   0 -16 12.3000  1.6000
   4   0  17  1.1000  1.0000
  -4   0 -17  1.6000  1.2000
   4   0  18 -1.0000  1.1000
  -4   0 -18  2.4000  1.7000
   4   0  19  0.8000  0.9000
  -4   0 -19  4.5000  2.6000
   4   0  20  2.1000  3.0000
  -4   0 -20 -0.3000  2.1000
   4   0  21 10.9000  1.8000
  -4   0 -21 11.7000  3.0000
   4   0  22 12.7000  3.6000
  -4   0 -22  3.9000  3.1000
   4   0  23  0.8000  4.6000
  -4   0 -23 -4.5000  3.3000
   4   0  24  4.1000  4.0000
  -4   0 -24  1.8000  3.9000
   4   1 -25 -4.9000  5.1000
  -4  -1  25 -1.2000  4.2000
   4   1 -24 -0.3000  3.9000
  -4  -1  24  1.4000  3.7000
   4   1 -23 -2.3000  3.2000
  -4  -1  23 -2.7000  4.6000
   4   1 -22 12.0000  5.3000
  -4  -1  22  9.2000  3.2000
   4   1 -21  3.9000  2.9000
  -4  -1  21 -0.1000  2.4000
   4   1 -20  2.7000  1.9000
  -4  -1  20  1.8000  2.0000
   4   1 -19  1.5000  2.2000
  -4  -1  19  2.4000  1.9000
   4   1 -18  3.1000  1.8000
  -4  -1  18 10.5000  3.1000
   4   1 -17 12.7000  2.0000
  -4  -1  17 12.0000  1.8000
   4   1 -16  2.2000  1.4000
  -4  -1  16  3.5000  1.7000
   4   1 -15 34.4000  2.5000
  -4  -1  15 37.6000  2.4000
   4   1 -14  1.5000  1.3000
  -4  -1  14  0.4000  1.4000
   4   1 -13  2.5000  1.0000
  -4  -1  13  0.6000  1.0000
   4   1 -12 263.800 10.2000
  -4  -1  12 259.700 10.0000
   4   1 -11  3.5000  1.5000
  -4  -1  11  1.1000  0.9000
   4   1 -10  3.1000  1.4000
  -4  -1  10  1.7000  1.2000
   4   1  -9  8.1000  1.0000
  -4  -1   9  8.3000  1.0000
   4   1  -8 20.5000  1.3000
  -4  -1   8 20.2000  1.5000
   4   1  -7  1.1000  0.9000
  -4  -1   7  1.4000  0.8000
   4   1  -6  6.4000  1.2000
  -4  -1   6  5.3000  0.9000
   4   1  -5 44.9000  2.2000
  -4  -1   5 40.0000  1.7000
   4   1  -4 138.100  3.4000
  -4  -1   4 136.400  3.9000
   4   1  -3  7.3000  0.7000
  -4  -1   3  6.3000  1.0000
   4   1  -2 75.3000  2.3000
  -4  -1   2 71.9000  1.9000
   4   1  -1 153.000  4.1000
  -4  -1   1 156.000  3.9000
   4   1   0 28.0000  1.3000
  -4  -1   0 27.4000  1.2000
   4   1   1 38.4000  1.5000
  -4  -1  -1 38.2000  1.5000
   4   1   2  3.8000  0.6000
  -4  -1  -2  3.1000  0.6000
   4   1   3 53.1000  2.1000
  -4  -1  -3 56.9000  1.9000
   4   1   4 83.5000  2.6000
  -4  -1  -4 81.7000  2.3000
   4   1   5 123.900  3.5000
  -4  -1  -5 124.100  3.1000
   4   1   6  0.9000  0.4000
  -4  -1  -6  0.2000  0.8000
   4   1   7 73.7000  2.1000
  -4  -1  -7 74.2000  2.9000
   4   1   8 75.8000  2.0000
  -4  -1  -8 73.0000  3.0000
   4   1   9 15.9000  0.6000
  -4  -1  -9 14.3000  1.2000
   4   1  10 22.4000  0.7000
  -4  -1 -10 19.8000  1.5000
   4   1  11  4.9000  0.3000
  -4  -1 -11  3.5000  1.3000
   4   1  12  0.5000  0.3000
  -4  -1 -12 -0.5000  0.9000
   4   1  13  0.7000  0.3000
  -4  -1 -13  0.4000  1.4000
   4   1  14 18.0000  0.8000
  -4  -1 -14 22.1000  1.7000
   4   1  15  1.1000  0.4000
  -4  -1 -15  0.5000  1.2000
   4   1  16 -0.7000  0.5000
  -4  -1 -16  0.9000  1.3000
   4   1  17  1.1000  0.5000
  -4  -1 -17  1.8000  1.5000
   4   1  18  0.6000  0.5000
  -4  -1 -18 -1.1000  1.7000
   4   1  19  6.5000  0.7000
  -4  -1 -19  6.2000  2.2000
   4   1  20  0.8000  3.5000
  -4  -1 -20  2.6000  2.9000
   4   1  21  3.9000  2.7000
  -4  -1 -21 10.9000  2.6000
   4   1  22  2.6000  3.5000
  -4  -1 -22  2.2000  2.7000
   4   1  23  5.0000  5.1000
  -4  -1 -23 -1.1000  3.5000
   4   1  24  1.0000  3.3000
  -4  -1 -24 -4.3000  4.4000
   4   2 -25 -0.1000  4.1000
  -4  -2  25 -0.3000  4.3000
   4   2 -24 -3.3000  5.9000
  -4  -2  24  1.0000  4.5000
   4   2 -23 -4.9000  5.0000
  -4  -2  23 -0.6000  3.3000
   4   2 -22 -2.5000  3.7000
  -4  -2  22  4.9000  3.0000
   4   2 -21 -3.4000  2.0000
  -4  -2  21  2.6000  2.6000
   4   2 -20  8.1000  2.8000
  -4  -2  20  1.7000  2.7000
   4   2 -19  0.1000  2.2000
  -4  -2  19  1.9000  2.3000
   4   2 -18 47.3000  4.0000
  -4  -2  18 40.0000  3.1000
   4   2 -17  2.5000  1.4000
  -4  -2  17  5.4000  1.8000
   4   2 -16 -0.8000  1.7000
  -4  -2  16 -0.1000  1.3000
   4   2 -15  7.1000  1.6000
  -4  -2  15  7.5000  1.6000
   4   2 -14  4.2000  1.3000
  -4  -2  14  5.7000  1.5000
   4   2 -13  9.9000  1.7000
  -4  -2  13 10.0000  1.6000
   4   2 -12  5.0000  1.4000
  -4  -2  12  4.2000  1.2000
   4   2 -11 10.9000  1.7000
  -4  -2  11  9.4000  1.3000
   4   2 -10 47.4000  2.5000
  -4  -2  10 44.9000  2.2000
   4   2  -9 46.9000  2.7000
  -4  -2   9 47.6000  2.4000
   4   2  -8 20.0000  1.7000
  -4  -2   8 20.0000  1.6000
   4   2  -7 130.700  4.3000
  -4  -2   7 126.600  4.0000
   4   2  -6  1.2000  1.0000
  -4  -2   6  2.4000  0.8000
   4   2  -5 230.700  5.8000
  -4  -2   5 233.300  6.3000
   4   2  -4  1.3000  0.7000
  -4  -2   4  1.2000  0.8000
   4   2  -3  1.3000  0.7000
  -4  -2   3  1.1000  0.7000
   4   2  -2 94.7000  2.9000
  -4  -2   2 92.6000  2.5000
   4   2  -1 511.700 14.5000
  -4  -2   1 497.500 11.9000
   4   2   0 41.9000  2.3000
  -4  -2   0 36.1000  1.3000
   4   2   1 162.800  6.1000
  -4  -2  -1 149.600  4.4000
   4   2   2 124.100  4.7000
  -4  -2  -2 120.000  3.9000
   4   2   3  8.5000  1.2000
  -4  -2  -3 10.4000  0.8000
   4   2   4 40.9000  2.5000
  -4  -2  -4 42.4000  1.7000
   4   2   5 16.9000  1.8000
  -4  -2  -5 19.1000  0.9000
   4   2   6 112.600  4.2000
  -4  -2  -6 111.000  3.8000
   4   2   7 105.500  5.1000
  -4  -2  -7 109.700  4.0000
   4   2   8  3.5000  1.3000
  -4  -2  -8  6.2000  1.0000
  -4  -2  -9 34.8000  2.1000
   4   2  10  0.9000  1.8000
  -4  -2 -10  1.8000  1.1000
   4   2  11  2.6000  1.5000
  -4  -2 -11  3.2000  1.2000
   4   2  12 32.9000  3.1000
  -4  -2 -12 31.3000  2.2000
   4   2  13  1.9000  1.3000
  -4  -2 -13  0.2000  1.3000
   4   2  14  1.5000  1.8000
  -4  -2 -14 -1.3000  1.5000
   4   2  15 -0.6000  1.7000
  -4  -2 -15 -0.5000  1.2000
   4   2  16 27.4000  4.1000
  -4  -2 -16 21.3000  2.3000
   4   2  17  7.8000  3.6000
  -4  -2 -17  7.5000  1.7000
   4   2  18 -3.2000  2.9000
  -4  -2 -18 -1.3000  1.5000
   4   2  19  3.3000  3.9000
  -4  -2 -19 -0.2000  2.4000
   4   2  20 -1.0000  3.3000
  -4  -2 -20  8.4000  3.5000
   4   2  21 -3.3000  4.3000
  -4  -2 -21  8.9000  2.9000
   4   2  22 13.6000  3.7000
  -4  -2 -22 10.7000  3.6000
   4   2  23  3.6000  3.3000
  -4  -2 -23  0.7000  4.0000
   4   2  24 -2.0000  5.0000
  -4  -2 -24 -3.6000  5.5000
   4   3 -24 -2.2000  3.1000
  -4  -3  24 -1.3000  5.0000
   4   3 -23 15.4000  5.7000
  -4  -3  23 35.2000  8.1000
   4   3 -22  9.3000  5.3000
  -4  -3  22  1.2000  3.5000
   4   3 -21  1.8000  2.9000
  -4  -3  21  8.2000  3.6000
   4   3 -20  5.2000  2.6000
  -4  -3  20  4.9000  2.6000
   4   3 -19  5.1000  1.8000
  -4  -3  19  5.4000  2.4000
   4   3 -18  0.9000  2.0000
  -4  -3  18  0.2000  2.5000
   4   3 -17 14.3000  2.7000
  -4  -3  17 20.0000  3.1000
   4   3 -16 -0.5000  1.6000
  -4  -3  16  2.1000  1.8000
   4   3 -15 27.4000  2.7000
  -4  -3  15 22.5000  2.4000
   4   3 -14 -0.8000  1.5000
  -4  -3  14 -0.7000  1.7000
   4   3 -13 18.2000  2.1000
  -4  -3  13 12.4000  2.0000
   4   3 -12  1.1000  1.6000
  -4  -3  12  0.8000  1.3000
   4   3 -11  0.3000  1.2000
  -4  -3  11  0.9000  1.3000
   4   3 -10  1.5000  1.3000
  -4  -3  10 -0.8000  1.0000
   4   3  -9  0.2000  1.0000
  -4  -3   9  2.3000  0.8000
   4   3  -8  8.4000  1.0000
  -4  -3   8  8.3000  1.1000
   4   3  -7 141.200  4.5000
  -4  -3   7 140.100  3.9000
   4   3  -6 181.500  5.0000
  -4  -3   6 174.600  5.3000
   4   3  -5 17.1000  1.3000
  -4  -3   5 17.9000  1.2000
   4   3  -4 299.100  7.7000
  -4  -3   4 293.800  8.8000
   4   3  -3 322.000  9.8000
  -4  -3   3 328.300  8.2000
   4   3  -2 43.6000  1.7000
  -4  -3   2 46.6000  1.9000
   4   3  -1 75.7000  3.4000
  -4  -3   1 72.0000  2.8000
   4   3   0 45.6000  2.3000
  -4  -3   0 45.5000  2.0000
   4   3   1  6.7000  1.1000
  -4  -3  -1  6.2000  1.0000
   4   3   2 85.8000  3.5000
  -4  -3  -2 79.3000  3.4000
   4   3   3 22.3000  2.0000
  -4  -3  -3 22.7000  1.2000
   4   3   4 112.000  4.7000
  -4  -3  -4 108.900  3.7000
   4   3   5 69.9000  3.2000
  -4  -3  -5 69.9000  2.2000
   4   3   6 60.3000  3.1000
  -4  -3  -6 56.8000  1.5000
   4   3   7 68.9000  4.3000
  -4  -3  -7 69.4000  1.8000
  -4  -3  -8 15.2000  1.4000
   4   3   9 115.600  6.8000
  -4  -3  -9 100.900  3.7000
   4   3  10  6.2000  2.9000
  -4  -3 -10  2.5000  1.1000
   4   3  11  6.3000  2.4000
  -4  -3 -11  6.7000  1.2000
   4   3  12 26.3000  4.2000
  -4  -3 -12 19.4000  1.8000
   4   3  13 10.6000  2.9000
  -4  -3 -13  9.4000  1.8000
  -4  -3 -14  9.6000  1.9000
  -4  -3 -15 13.0000  2.1000
  -4  -3 -16  2.4000  1.9000
  -4  -3 -17 25.7000  2.4000
  -4  -3 -18 -0.4000  1.8000
   4   3  19  1.9000  2.4000
  -4  -3 -19  0.9000  2.4000
   4   3  20  2.3000  2.6000
  -4  -3 -20 -0.3000  3.0000
   4   3  21  0.9000  3.1000
  -4  -3 -21 -3.7000  3.5000
   4   3  22  3.0000  3.3000
  -4  -3 -22  6.1000  4.2000
  -4  -3 -23 15.2000  6.6000
   4   4 -23 -8.7000  4.7000
  -4  -4  23 -0.3000  7.3000
   4   4 -22 -0.3000  2.9000
  -4  -4  22  1.9000  5.5000
   4   4 -21  2.5000  4.0000
  -4  -4  21  5.6000  3.8000
   4   4 -20  0.5000  3.8000
  -4  -4  20  4.7000  3.2000
   4   4 -19  8.6000  3.3000
  -4  -4  19  2.8000  2.5000
   4   4 -18 27.8000  2.6000
  -4  -4  18 21.8000  4.2000
   4   4 -17 12.9000  2.2000
  -4  -4  17 10.3000  2.6000
   4   4 -16  0.4000  1.5000
  -4  -4  16  0.6000  2.2000
   4   4 -15  4.8000  1.7000
  -4  -4  15  4.3000  3.0000
   4   4 -14 17.5000  2.1000
  -4  -4  14 14.5000  2.0000
   4   4 -13  0.1000  1.5000
  -4  -4  13 -0.4000  1.9000
   4   4 -12 31.4000  2.3000
  -4  -4  12 36.6000  2.7000
   4   4 -11  3.2000  0.9000
  -4  -4  11  6.1000  1.4000
   4   4 -10  2.5000  1.0000
  -4  -4  10  1.4000  0.8000
   4   4  -9  1.5000  0.9000
  -4  -4   9 -0.1000  1.0000
   4   4  -8  1.0000  0.9000
  -4  -4   8  2.8000  1.0000
   4   4  -7 20.2000  1.4000
  -4  -4   7 14.6000  1.3000
   4   4  -6  2.5000  0.9000
  -4  -4   6  4.7000  1.0000
   4   4  -5  0.7000  0.6000
  -4  -4   5 -1.1000  1.2000
   4   4  -4 26.0000  1.7000
  -4  -4   4 20.5000  1.7000
   4   4  -3 33.7000  1.9000
  -4  -4   3 39.8000  1.7000
   4   4  -2  8.5000  1.0000
  -4  -4   2  8.5000  1.0000
   4   4  -1 18.7000  1.6000
  -4  -4   1 14.8000  1.1000
   4   4   0 13.1000  1.3000
  -4  -4   0 12.8000  1.4000
   4   4   1  7.7000  1.1000
  -4  -4  -1  6.0000  1.0000
   4   4   2  4.6000  0.9000
  -4  -4  -2  6.5000  0.9000
   4   4   3 108.800  4.7000
  -4  -4  -3 100.800  3.6000
   4   4   4 59.7000  3.5000
  -4  -4  -4 57.9000  3.5000
   4   4   5 13.2000  1.9000
  -4  -4  -5 13.3000  1.6000
   4   4   6 26.8000  2.5000
  -4  -4  -6 26.0000  1.3000
   4   4   7 23.4000  3.4000
  -4  -4  -7 17.1000  1.0000
   4   4   8  9.5000  3.1000
  -4  -4  -8  8.6000  0.8000
   4   4   9  8.4000  2.4000
  -4  -4  -9  5.9000  0.4000
   4   4  10  1.8000  3.1000
  -4  -4 -10  3.0000  1.2000
   4   4  11  0.8000  3.0000
  -4  -4 -11  0.5000  1.2000
   4   4  12  0.6000  2.3000
  -4  -4 -12  0.4000  1.3000
  -4  -4 -13  2.4000  1.4000
  -4  -4 -14  4.0000  1.6000
  -4  -4 -15  2.2000  1.9000
  -4  -4 -16 -1.1000  2.0000
  -4  -4 -17  1.8000  1.8000
  -4  -4 -18  8.7000  2.3000
  -4  -4 -19  0.8000  2.9000
  -4  -4 -20 -4.2000  3.3000
  -4  -4 -21  5.3000  5.2000
  -4  -4 -22  3.6000  4.5000
  -4  -5  22  2.5000  4.5000
  -4  -5  21  4.6000  4.4000
   4   5 -20  2.5000  2.2000
  -4  -5  20  3.9000  3.6000
   4   5 -19  5.9000  3.2000
  -4  -5  19  3.7000  3.0000
   4   5 -18  3.4000  1.9000
  -4  -5  18 -0.2000  2.6000
   4   5 -17  2.0000  2.5000
  -4  -5  17 -1.2000  2.7000
   4   5 -16  3.1000  1.6000
  -4  -5  16 -2.9000  3.5000
   4   5 -15  0.2000  1.0000
  -4  -5  15  1.7000  4.4000
   4   5 -14  0.3000  0.9000
  -4  -5  14  1.6000  2.1000
   4   5 -13 52.1000  2.5000
  -4  -5  13 48.3000  3.8000
   4   5 -12 23.9000  1.6000
  -4  -5  12 20.4000  2.6000
   4   5 -11  2.7000  0.9000
  -4  -5  11  0.7000  1.4000
   4   5 -10  4.4000  1.0000
  -4  -5  10  3.4000  1.2000
   4   5  -9 10.4000  1.1000
  -4  -5   9  6.7000  1.5000
   4   5  -8 13.6000  1.2000
  -4  -5   8 10.8000  1.2000
   4   5  -7  6.3000  1.0000
  -4  -5   7  5.1000  1.2000
   4   5  -6  3.2000  0.9000
  -4  -5   6  4.6000  1.3000
   4   5  -5 146.400  4.9000
  -4  -5   5 137.700  5.3000
   4   5  -4 99.5000  3.9000
  -4  -5   4 98.4000  4.1000
   4   5  -3 24.1000  1.5000
  -4  -5   3 24.0000  1.3000
   4   5  -2  0.9000  0.9000
  -4  -5   2  0.9000  0.9000
   4   5  -1  0.9000  1.0000
  -4  -5   1  2.6000  0.8000
   4   5   0 29.2000  1.9000
  -4  -5   0 31.1000  1.9000
   4   5   1  0.4000  0.9000
  -4  -5  -1  0.0000  0.9000
   4   5   2  6.9000  1.2000
  -4  -5  -2  4.4000  1.1000
   4   5   3  1.4000  1.1000
  -4  -5  -3  1.0000  0.9000
   4   5   4  5.7000  1.5000
  -4  -5  -4  7.8000  1.3000
   4   5   5 46.8000  3.4000
  -4  -5  -5 52.2000  2.1000
   4   5   6  5.1000  2.5000
  -4  -5  -6  4.8000  0.8000
   4   5   7 32.3000  3.7000
  -4  -5  -7 25.3000  1.4000
   4   5   8 -0.1000  1.9000
  -4  -5  -8  2.8000  0.8000
   4   5   9  4.6000  3.1000
  -4  -5  -9  2.5000  0.8000
   4   5  10 -4.1000  3.0000
  -4  -5 -10 -0.1000  0.8000
  -4  -5 -11  3.0000  0.5000
  -4  -5 -12  3.1000  1.7000
  -4  -5 -13 -1.1000  1.3000
  -4  -5 -14 -0.8000  1.7000
  -4  -5 -15 10.9000  2.3000
  -4  -5 -16 16.4000  2.6000
  -4  -5 -17  9.8000  2.6000
  -4  -5 -18  4.0000  4.0000
  -4  -5 -19 -0.5000  2.7000
  -4  -5 -20 -1.9000  4.2000
  -4  -5 -21 -3.5000  4.6000
  -4  -6  21 12.9000  7.6000
  -4  -6  20  7.2000  6.4000
  -4  -6  19 -0.5000  5.5000
  -4  -6  18  4.1000  3.7000
  -4  -6  17 -1.6000  2.7000
   4   6 -16 17.9000  2.7000
  -4  -6  16  9.6000  3.8000
   4   6 -15  0.0000  1.1000
  -4  -6  15  1.1000  2.4000
   4   6 -14 -1.0000  0.8000
  -4  -6  14 -2.6000  3.9000
   4   6 -13  1.2000  1.0000
  -4  -6  13  5.0000  2.9000
   4   6 -12  2.5000  1.0000
  -4  -6  12  5.3000  2.5000
   4   6 -11  3.5000  0.9000
  -4  -6  11  4.3000  1.3000
   4   6 -10 10.0000  1.2000
  -4  -6  10  9.2000  1.4000
   4   6  -9  2.4000  0.9000
  -4  -6   9  2.4000  1.3000
   4   6  -8  3.8000  1.0000
  -4  -6   8  6.8000  1.6000
   4   6  -7 83.1000  3.8000
  -4  -6   7 81.7000  3.6000
   4   6  -6 14.0000  1.4000
  -4  -6   6 17.2000  1.6000
   4   6  -5  1.4000  0.8000
  -4  -6   5  3.4000  1.3000
   4   6  -4  7.7000  1.2000
  -4  -6   4  9.5000  1.4000
   4   6  -3 29.6000  1.9000
  -4  -6   3 24.4000  1.4000
   4   6  -2 23.3000  1.9000
  -4  -6   2 21.5000  1.5000
   4   6  -1  2.7000  1.2000
  -4  -6   1  2.4000  0.8000
   4   6   0 14.6000  1.4000
  -4  -6   0 16.3000  1.2000
   4   6   1  7.9000  1.4000
  -4  -6  -1  5.4000  1.0000
   4   6   2  4.1000  1.5000
  -4  -6  -2  5.0000  1.3000
   4   6   3 29.0000  3.4000
  -4  -6  -3 24.9000  2.0000
   4   6   4 -5.5000  2.2000
  -4  -6  -4  2.9000  1.3000
   4   6   5  7.7000  2.7000
  -4  -6  -5  7.4000  1.3000
   4   6   6 17.2000  3.6000
  -4  -6  -6 16.5000  1.1000
   4   6   7 16.6000  3.3000
  -4  -6  -7 28.9000  1.6000
   4   6   8 -2.1000  2.0000
  -4  -6  -8 -0.4000  1.0000
  -4  -6  -9 12.4000  1.2000
  -4  -6 -10  2.2000  0.9000
  -4  -6 -11 43.2000  2.2000
  -4  -6 -12 25.1000  1.8000
  -4  -6 -13 -0.7000  1.7000
  -4  -6 -14  1.6000  1.7000
  -4  -6 -15  1.9000  2.7000
  -4  -6 -16 -0.8000  2.4000
  -4  -6 -17 -0.6000  2.7000
  -4  -6 -18 -6.1000  6.1000
  -4  -6 -19 -8.4000  6.8000
  -4  -6 -20  0.2000  5.3000
  -4  -7  19  1.8000  4.6000
  -4  -7  18  2.8000  5.3000
  -4  -7  17  2.2000  3.1000
  -4  -7  16 -0.8000  2.5000
  -4  -7  15 -1.4000  3.0000
  -4  -7  14  4.7000  2.4000
  -4  -7  13 -0.8000  2.5000
   4   7 -12  1.2000  0.6000
  -4  -7  12  0.9000  1.9000
   4   7 -11  2.6000  0.5000
  -4  -7  11  1.8000  1.6000
   4   7 -10 24.5000  2.7000
  -4  -7  10 22.5000  2.2000
   4   7  -9  2.9000  0.8000
  -4  -7   9  3.1000  1.4000
   4   7  -8 12.2000  1.2000
  -4  -7   8 10.4000  1.6000
   4   7  -7  5.4000  0.9000
  -4  -7   7  3.8000  1.4000
   4   7  -6 -0.7000  0.7000
  -4  -7   6  0.4000  1.4000
   4   7  -5  0.6000  0.9000
  -4  -7   5  1.7000  2.0000
   4   7  -4 21.2000  1.6000
  -4  -7   4 20.2000  2.0000
   4   7  -3  1.3000  1.1000
  -4  -7   3  2.6000  0.8000
   4   7  -2 49.8000  3.3000
  -4  -7   2 52.0000  3.1000
   4   7  -1  9.6000  1.5000
  -4  -7   1  6.1000  1.1000
   4   7   0  1.9000  1.6000
  -4  -7   0 -0.1000  0.9000
  -4  -7  -1 -1.3000  1.0000
   4   7   2  5.8000  1.9000
  -4  -7  -2  2.0000  1.0000
   4   7   3  3.3000  2.5000
  -4  -7  -3  6.3000  1.1000
   4   7   4 14.5000  3.3000
  -4  -7  -4 14.9000  1.3000
  -4  -7  -5  6.8000  1.5000
  -4  -7  -6  7.2000  1.2000
  -4  -7  -7  6.6000  1.2000
  -4  -7  -8  1.9000  1.0000
  -4  -7  -9  8.1000  1.2000
  -4  -7 -10  1.0000  1.2000
  -4  -7 -11  0.3000  1.2000
  -4  -7 -12  5.5000  1.4000
  -4  -7 -13  4.7000  2.9000
  -4  -7 -14 -0.5000  3.4000
  -4  -7 -15  2.6000  3.1000
  -4  -7 -16  1.6000  3.2000
  -4  -7 -17  4.2000  4.3000
  -4  -8  16  8.1000  6.1000
  -4  -8  15  3.7000  3.1000
  -4  -8  14 -0.7000  3.0000
  -4  -8  13  5.6000  2.9000
  -4  -8  12  3.2000  3.1000
  -4  -8  11  0.0000  2.9000
  -4  -8  10  2.9000  1.6000
   4   8  -9 -5.7000  4.7000
  -4  -8   9  2.0000  1.7000
   4   8  -8  8.9000  3.7000
  -4  -8   8  3.2000  2.1000
   4   8  -7  7.2000  3.4000
  -4  -8   7 11.7000  2.1000
   4   8  -6 10.7000  4.9000
  -4  -8   6  4.0000  1.4000
  -4  -8   5 19.9000  2.3000
  -4  -8   4 -0.8000  1.6000
  -4  -8   3  8.8000  1.9000
  -4  -8   2  1.5000  1.0000
  -4  -8   1 -0.1000  1.2000
  -4  -8   0  1.1000  1.1000
  -4  -8  -1 13.5000  1.5000
  -4  -8  -2  7.5000  1.2000
  -4  -8  -3  4.0000  1.2000
  -4  -8  -4 -0.6000  1.0000
  -4  -8  -5  1.1000  0.9000
  -4  -8  -6  9.0000  1.4000
  -4  -8  -7  2.2000  1.2000
  -4  -8  -8  0.4000  0.9000
  -4  -8  -9  2.4000  1.8000
  -4  -8 -10  3.2000  1.7000
  -4  -8 -11  3.5000  2.2000
  -4  -8 -12  2.5000  2.5000
  -4  -8 -13  4.3000  2.8000
  -4  -8 -14  6.9000  4.0000
  -4  -8 -15 -8.3000  6.8000
  -4  -9  13  2.2000  5.8000
  -4  -9  12  7.7000  3.7000
  -4  -9  11 -2.1000  3.3000
  -4  -9  10 -3.3000  2.3000
  -4  -9   9  4.6000  3.6000
  -4  -9   8  4.9000  2.7000
  -4  -9   7 -0.2000  1.7000
  -4  -9   6 -0.4000  1.5000
  -4  -9   5  8.8000  2.1000
  -4  -9   4  4.7000  1.7000
  -4  -9   3  1.9000  1.7000
  -4  -9   2  1.4000  1.7000
  -4  -9   1  1.4000  1.9000
  -4  -9   0  3.3000  1.8000
  -4  -9  -1 11.5000  1.4000
  -4  -9  -2  5.4000  1.4000
  -4  -9  -3  4.7000  1.6000
  -4  -9  -4 -0.1000  1.4000
  -4  -9  -5  1.1000  1.5000
  -4  -9  -6 11.2000  1.9000
  -4  -9  -7  5.3000  2.6000
  -4  -9  -8 -1.0000  2.0000
  -4  -9  -9  3.4000  2.3000
  -4  -9 -10 -2.1000  2.1000
  -4  -9 -11 -1.2000  2.8000
  -4  -9 -12 -2.3000  3.2000
  -4 -10   7 -0.5000  3.1000
  -4 -10   6  1.8000  2.7000
  -4 -10   5  2.9000  5.6000
  -4 -10   4 -3.0000  3.3000
  -4 -10   3  0.4000  1.9000
  -4 -10   2  0.4000  1.9000
  -4 -10   1  0.5000  2.3000
  -4 -10   0  0.2000  2.0000
  -4 -10  -1 -2.5000  2.5000
  -4 -10  -2  2.8000  2.3000
  -4 -10  -3  2.0000  2.0000
  -4 -10  -4  2.8000  2.8000
  -4 -10  -5 -3.1000  2.7000
  -4 -10  -6  4.9000  3.2000
   5 -10  -6 10.6000  3.4000
   5 -10  -5 -0.3000  3.0000
   5 -10  -4 -0.2000  2.5000
   5 -10  -3  0.8000  2.2000
   5 -10  -2  9.4000  4.1000
   5 -10  -1  8.5000  5.1000
   5 -10   0 -3.3000  4.6000
   5 -10   1  2.9000  4.5000
   5 -10   2 -2.4000  4.0000
   5 -10   3  3.3000  5.1000
   5 -10   4 -3.8000  6.3000
   5 -10   5 11.2000  5.1000
   5  -9 -12  5.3000  2.4000
   5  -9 -11 -0.3000  1.9000
   5  -9 -10  1.9000  1.9000
   5  -9  -9 -3.3000  1.9000
   5  -9  -8  1.2000  1.9000
   5  -9  -7  0.9000  2.6000
   5  -9  -6  0.8000  1.8000
   5  -9  -5  3.7000  2.6000
   5  -9  -4 -1.1000  1.9000
   5  -9  -3  0.7000  2.0000
   5  -9  -2  3.7000  2.4000
   5  -9  -1 -2.5000  1.8000
   5  -9   0 -1.7000  2.1000
   5  -9   1  0.4000  1.8000
   5  -9   2  1.9000  1.9000
   5  -9   3 -0.3000  3.4000
   5  -9   4 -1.7000  1.5000
   5  -9   5  6.6000  2.6000
   5  -9   6  2.4000  2.6000
   5  -9   7  0.1000  2.6000
   5  -9   8  4.0000  3.2000
   5  -9   9  4.6000  2.3000
   5  -9  10  3.6000  3.5000
   5  -9  11  0.9000  2.6000
   5  -8 -16  4.3000  4.8000
   5  -8 -15  0.0000  2.4000
   5  -8 -14 -4.1000  3.3000
   5  -8 -13  0.8000  2.7000
   5  -8 -12  5.4000  3.4000
   5  -8 -11 -2.2000  3.0000
   5  -8 -10  2.6000  2.4000
   5  -8  -9  2.6000  2.4000
   5  -8  -8  6.3000  2.5000
   5  -8  -7  5.7000  2.3000
   5  -8  -6 24.5000  3.1000
   5  -8  -5  2.2000  2.1000
   5  -8  -4 -1.0000  1.3000
   5  -8  -3  1.4000  1.4000
   5  -8  -2 -0.2000  0.9000
   5  -8  -1  2.0000  0.8000
   5  -8   0  0.8000  0.8000
  -5   8   0  1.5000  1.6000
   5  -8   1  7.6000  0.8000
  -5   8  -1  8.9000  2.0000
   5  -8   2 13.4000  1.7000
  -5   8  -2 14.0000  2.8000
   5  -8   3  5.7000  1.1000
  -5   8  -3  8.7000  1.7000
   5  -8   4 -0.2000  1.1000
  -5   8  -4  0.8000  1.6000
   5  -8   5  1.1000  0.8000
  -5   8  -5  1.4000  1.8000
   5  -8   6  4.3000  2.4000
  -5   8  -6 -0.4000  2.1000
   5  -8   7 19.5000  2.8000
  -5   8  -7 13.8000  2.2000
   5  -8   8 10.2000  2.9000
  -5   8  -8  2.4000  2.9000
   5  -8   9 -0.6000  2.0000
  -5   8  -9  1.9000  3.2000
   5  -8  10  2.7000  4.1000
  -5   8 -10  8.3000  2.8000
   5  -8  11  1.2000  3.0000
   5  -8  12  0.0000  2.7000
   5  -8  13  7.8000  3.7000
   5  -8  14 17.9000  3.7000
   5  -7 -18 -0.2000  4.6000
   5  -7 -17 -0.4000  3.6000
   5  -7 -16  2.8000  3.4000
   5  -7 -15 -3.2000  2.3000
   5  -7 -14  0.3000  2.3000
   5  -7 -13  0.0000  2.6000
   5  -7 -12 10.3000  2.7000
   5  -7 -11 10.3000  2.9000
   5  -7 -10  5.0000  2.3000
   5  -7  -9  2.5000  2.3000
   5  -7  -8  3.7000  1.9000
   5  -7  -7 21.3000  3.9000
   5  -7  -6  2.6000  2.3000
   5  -7  -5  3.8000  2.6000
   5  -7  -4  7.3000  3.6000
   5  -7  -3 63.5000  5.9000
   5  -7  -2  1.5000  3.4000
  -5   7   2  0.6000  0.8000
   5  -7  -1  1.3000  1.4000
  -5   7   1  2.6000  1.3000
   5  -7   0  9.2000  1.5000
  -5   7   0 11.8000  1.9000
   5  -7   1  6.5000  1.8000
  -5   7  -1 10.5000  2.2000
   5  -7   2 32.6000  1.5000
  -5   7  -2 35.3000  2.2000
   5  -7   3 17.7000  0.8000
  -5   7  -3 18.1000  1.8000
   5  -7   4 35.4000  1.9000
  -5   7  -4 32.0000  2.5000
   5  -7   5 10.3000  0.9000
  -5   7  -5 12.4000  1.9000
   5  -7   6  4.5000  0.5000
  -5   7  -6  4.6000  1.8000
   5  -7   7  2.9000  2.0000
  -5   7  -7  1.6000  2.0000
   5  -7   8  9.0000  2.1000
  -5   7  -8 12.2000  2.8000
   5  -7   9  6.6000  2.1000
  -5   7  -9  7.8000  2.5000
   5  -7  10  4.6000  2.5000
  -5   7 -10  5.2000  3.9000
   5  -7  11  0.0000  1.9000
  -5   7 -11  1.0000  2.6000
   5  -7  12  7.9000  2.5000
  -5   7 -12  9.0000  4.3000
   5  -7  13  0.4000  2.1000
  -5   7 -13  1.8000  4.3000
   5  -7  14  9.0000  2.9000
  -5   7 -14  6.9000  5.5000
   5  -7  15  3.1000  2.8000
   5  -7  16  5.0000  3.1000
   5  -7  17  2.1000  3.0000
   5  -6 -20  3.6000  4.4000
   5  -6 -19 -0.3000  2.8000
   5  -6 -18  5.2000  2.8000
   5  -6 -17  4.0000  2.8000
   5  -6 -16  1.1000  2.3000
   5  -6 -15 10.5000  2.8000
   5  -6 -14  0.7000  1.5000
  -5   6  14  5.6000  3.8000
   5  -6 -13  3.9000  1.3000
  -5   6  13  5.4000  2.5000
   5  -6 -12 13.7000  1.7000
  -5   6  12 20.9000  3.9000
   5  -6 -11  3.7000  0.9000
  -5   6  11  4.4000  2.7000
   5  -6 -10  0.7000  0.4000
  -5   6  10 -3.6000  3.2000
   5  -6  -9  1.0000  2.0000
  -5   6   9  9.2000  3.6000
   5  -6  -8  6.3000  2.6000
  -5   6   8  6.8000  2.6000
   5  -6  -7 11.7000  2.7000
  -5   6   7 10.1000  3.1000
   5  -6  -6 19.9000  3.9000
  -5   6   6 25.9000  3.6000
   5  -6  -5  6.5000  2.6000
  -5   6   5  7.8000  2.5000
   5  -6  -4  3.0000  2.2000
  -5   6   4  1.9000  0.4000
   5  -6  -3 12.9000  3.3000
  -5   6   3 10.0000  1.2000
   5  -6  -2  1.4000  2.2000
  -5   6   2  3.0000  1.0000
   5  -6  -1  0.3000  1.3000
  -5   6   1  1.2000  1.0000
   5  -6   0  6.8000  1.3000
  -5   6   0  5.6000  1.2000
   5  -6   1 41.5000  2.4000
  -5   6  -1 37.1000  2.3000
   5  -6   2 11.0000  1.0000
  -5   6  -2 12.3000  1.3000
   5  -6   3  0.8000  0.7000
  -5   6  -3  0.4000  1.0000
   5  -6   4 20.5000  1.1000
  -5   6  -4 18.4000  2.0000
   5  -6   5  0.7000  0.6000
  -5   6  -5 -1.7000  1.0000
   5  -6   6  5.3000  0.5000
  -5   6  -6  4.4000  1.6000
   5  -6   7 67.7000  3.4000
  -5   6  -7 71.7000  4.8000
   5  -6   8  2.8000  2.5000
  -5   6  -8  3.2000  1.7000
   5  -6   9  1.3000  2.1000
  -5   6  -9  2.0000  2.1000
   5  -6  10  2.2000  1.7000
  -5   6 -10  0.0000  1.8000
   5  -6  11 29.7000  3.2000
  -5   6 -11 26.1000  4.6000
   5  -6  12 -0.4000  2.0000
  -5   6 -12 -0.4000  2.4000
   5  -6  13 -2.3000  1.7000
  -5   6 -13  3.8000  3.8000
   5  -6  14 -2.4000  1.9000
  -5   6 -14  0.3000  4.2000
   5  -6  15  4.1000  2.3000
  -5   6 -15 -1.6000  5.0000
   5  -6  16  0.0000  2.5000
   5  -6  17 -0.5000  3.3000
   5  -6  18  1.5000  3.5000
   5  -6  19 -2.1000  2.7000
   5  -5 -21 -1.9000  3.1000
   5  -5 -20  1.3000  3.3000
   5  -5 -19 -0.7000  2.9000
   5  -5 -18 11.9000  2.5000
  -5   5  18 14.7000  2.2000
   5  -5 -17 -1.6000  2.0000
  -5   5  17 -0.7000  1.4000
   5  -5 -16  1.1000  1.4000
  -5   5  16  0.6000  1.1000
   5  -5 -15  3.0000  1.8000
  -5   5  15  2.0000  1.0000
   5  -5 -14  3.0000  1.5000
  -5   5  14  2.7000  1.0000
   5  -5 -13 16.8000  1.9000
  -5   5  13 16.2000  1.3000
   5  -5 -12  2.6000  1.4000
  -5   5  12  4.2000  0.7000
   5  -5 -11 -0.2000  1.0000
  -5   5  11  0.9000  0.5000
   5  -5 -10  5.0000  1.0000
  -5   5  10  3.4000  3.1000
   5  -5  -9  0.9000  0.7000
  -5   5   9 -1.3000  2.0000
   5  -5  -8  2.6000  2.0000
  -5   5   8  0.7000  1.7000
   5  -5  -7 21.7000  3.1000
  -5   5   7 18.9000  2.7000
   5  -5  -6 -0.6000  2.4000
  -5   5   6  1.4000  0.3000
   5  -5  -5  5.1000  2.6000
  -5   5   5  7.0000  0.8000
   5  -5  -4 35.1000  4.1000
  -5   5   4 43.0000  2.1000
   5  -5  -3  2.2000  2.7000
  -5   5   3  1.8000  0.8000
   5  -5  -2  5.5000  2.3000
  -5   5   2  2.9000  0.9000
   5  -5  -1 26.1000  2.9000
  -5   5   1 27.0000  2.3000
   5  -5   0 68.4000  3.4000
  -5   5   0 76.0000  3.0000
   5  -5   1 10.8000  1.1000
  -5   5  -1 12.4000  1.1000
   5  -5   2 23.6000  1.3000
  -5   5  -2 25.1000  1.6000
   5  -5   3  2.4000  0.7000
  -5   5  -3  5.8000  1.2000
   5  -5   4  0.7000  0.6000
  -5   5  -4  0.9000  0.9000
   5  -5   5 13.5000  1.2000
  -5   5  -5 11.0000  1.5000
   5  -5   6  8.7000  0.7000
  -5   5  -6  6.7000  1.5000
   5  -5   7  7.8000  1.2000
  -5   5  -7 10.7000  1.7000
   5  -5   8  7.9000  1.2000
  -5   5  -8  8.0000  1.9000
   5  -5   9 13.7000  1.4000
  -5   5  -9 14.4000  1.3000
   5  -5  10  7.4000  1.2000
  -5   5 -10  3.8000  0.9000
   5  -5  11  0.3000  1.2000
  -5   5 -11  2.6000  1.1000
   5  -5  12 -1.1000  1.7000
  -5   5 -12 -0.2000  1.2000
   5  -5  13  9.2000  2.1000
  -5   5 -13 12.1000  1.9000
   5  -5  14 14.4000  2.5000
  -5   5 -14 15.1000  2.1000
   5  -5  15 -0.5000  1.9000
  -5   5 -15 -0.1000  1.6000
   5  -5  16  1.0000  2.0000
  -5   5 -16  5.4000  2.4000
   5  -5  17  3.9000  2.0000
  -5   5 -17  1.1000  2.5000
   5  -5  18  3.1000  2.7000
   5  -5  19  1.3000  2.5000
   5  -5  20  9.5000  3.1000
   5  -4 -23  0.3000  3.1000
   5  -4 -22  0.3000  3.3000
   5  -4 -21  1.0000  2.4000
  -5   4  21 -3.7000  2.7000
   5  -4 -20 -2.7000  1.8000
  -5   4  20  1.7000  1.9000
   5  -4 -19  1.3000  3.7000
  -5   4  19  3.0000  1.8000
   5  -4 -18  2.3000  2.2000
  -5   4  18  0.6000  1.5000
   5  -4 -17  4.5000  2.3000
  -5   4  17  4.2000  1.6000
   5  -4 -16 -2.9000  3.0000
  -5   4  16  0.9000  2.3000
   5  -4 -15 11.5000  2.0000
  -5   4  15 23.8000  3.9000
   5  -4 -14 13.7000  2.1000
  -5   4  14 15.0000  1.6000
   5  -4 -13  5.7000  1.4000
  -5   4  13  5.9000  1.2000
   5  -4 -12 12.7000  1.6000
  -5   4  12 16.4000  1.6000
   5  -4 -11 -0.1000  0.9000
  -5   4  11  0.7000  1.0000
   5  -4 -10  8.4000  1.3000
  -5   4  10 11.1000  1.3000
   5  -4  -9 15.6000  1.4000
  -5   4   9 15.4000  1.2000
   5  -4  -8 63.8000  3.3000
  -5   4   8 68.9000  3.4000
   5  -4  -7  0.8000  0.5000
  -5   4   7  1.5000  0.8000
   5  -4  -6 -0.7000  2.1000
  -5   4   6  4.8000  0.9000
   5  -4  -5 21.8000  3.0000
  -5   4   5 25.9000  1.4000
   5  -4  -4  7.9000  2.1000
  -5   4   4  9.3000  1.2000
   5  -4  -3 26.7000  2.9000
  -5   4   3 28.8000  1.7000
   5  -4  -2  9.4000  2.7000
  -5   4   2  7.2000  1.1000
   5  -4  -1  1.3000  0.9000
  -5   4   1 -0.1000  0.9000
   5  -4   0  0.0000  0.6000
  -5   4   0  0.4000  0.4000
   5  -4   1 16.3000  1.2000
  -5   4  -1 17.0000  1.2000
   5  -4   2 49.1000  1.6000
  -5   4  -2 45.6000  2.1000
   5  -4   3 22.7000  1.2000
  -5   4  -3 24.4000  1.6000
   5  -4   4  6.1000  0.8000
  -5   4  -4  7.4000  1.2000
   5  -4   5 84.4000  2.5000
  -5   4  -5 94.1000  4.1000
   5  -4   6 12.7000  0.8000
  -5   4  -6 13.5000  1.1000
   5  -4   7 60.1000  2.0000
  -5   4  -7 58.2000  2.8000
   5  -4   8 29.0000  2.7000
  -5   4  -8 29.2000  1.9000
   5  -4   9 23.3000  1.6000
  -5   4  -9 24.9000  1.8000
   5  -4  10 23.3000  2.0000
  -5   4 -10 27.2000  1.8000
   5  -4  11  6.6000  1.2000
  -5   4 -11  5.8000  1.3000
   5  -4  12 27.3000  2.2000
  -5   4 -12 26.7000  2.2000
   5  -4  13  8.2000  2.2000
  -5   4 -13 10.2000  2.0000
   5  -4  14  2.3000  2.0000
  -5   4 -14  1.8000  1.6000
   5  -4  15  2.2000  1.6000
  -5   4 -15  7.1000  2.0000
   5  -4  16  4.3000  2.1000
  -5   4 -16  2.9000  2.2000
   5  -4  17  0.5000  1.9000
   5  -4  18  2.3000  5.0000
  -5   4 -18  0.9000  3.3000
   5  -4  19  2.4000  2.5000
  -5   4 -19  1.7000  3.0000
   5  -4  20  1.7000  2.5000
  -5   4 -20  1.5000  2.9000
   5  -4  21 -2.9000  2.5000
  -5   4 -21 -0.8000  3.5000
   5  -4  22  0.1000  2.7000
  -5   3  24 -5.6000  3.8000
  -5   3  23  4.9000  3.0000
   5  -3 -22  9.9000  2.6000
  -5   3  22  5.9000  4.2000
   5  -3 -21  0.5000  2.0000
  -5   3  21 -3.3000  2.9000
   5  -3 -20  7.6000  2.2000
  -5   3  20  3.5000  1.6000
   5  -3 -19 -3.4000  1.6000
  -5   3  19 -0.5000  1.7000
   5  -3 -18  0.4000  1.6000
  -5   3  18 -1.1000  2.2000
   5  -3 -17  0.8000  2.0000
  -5   3  17  2.4000  2.7000
   5  -3 -16  1.6000  1.5000
  -5   3  16 -0.2000  1.1000
   5  -3 -15  4.1000  1.5000
  -5   3  15  4.6000  1.4000
   5  -3 -14 47.4000  3.4000
  -5   3  14 50.1000  3.3000
   5  -3 -13 12.1000  2.1000
  -5   3  13 13.7000  1.8000
   5  -3 -12 14.0000  1.9000
  -5   3  12  9.4000  1.5000
   5  -3 -11 88.0000  4.5000
  -5   3  11 89.7000  4.8000
   5  -3 -10 12.5000  1.4000
  -5   3  10  8.5000  1.3000
   5  -3  -9 41.3000  2.4000
  -5   3   9 42.9000  2.7000
   5  -3  -8  0.9000  0.7000
  -5   3   8  3.0000  1.0000
   5  -3  -7  0.0000  0.7000
  -5   3   7  1.1000  0.9000
   5  -3  -6 31.0000  1.8000
  -5   3   6 35.7000  3.1000
   5  -3  -5  4.2000  0.6000
  -5   3   5  6.9000  1.6000
   5  -3  -4 134.600  7.1000
  -5   3   4 124.000  7.3000
   5  -3  -3 255.500 12.5000
  -5   3   3 246.100  7.3000
   5  -3  -2  2.7000  0.9000
  -5   3   2  4.3000  1.1000
   5  -3  -1 131.400  4.6000
  -5   3   1 136.400  3.3000
   5  -3   0  1.9000  0.8000
  -5   3   0 -0.9000  0.8000
   5  -3   1 22.5000  1.3000
  -5   3  -1 24.0000  1.7000
   5  -3   2  1.3000  0.6000
  -5   3  -2  1.5000  0.6000
   5  -3   3 17.1000  1.0000
  -5   3  -3 18.1000  1.3000
   5  -3   4 11.3000  0.8000
  -5   3  -4  9.7000  1.0000
   5  -3   5 12.3000  0.8000
  -5   3  -5 12.2000  1.1000
   5  -3   6 28.6000  1.3000
  -5   3  -6 29.9000  1.6000
   5  -3   7  5.0000  0.7000
  -5   3  -7  5.0000  0.7000
   5  -3   8  1.6000  0.5000
  -5   3  -8  2.4000  0.6000
   5  -3   9 -0.4000  0.6000
  -5   3  -9 -0.4000  0.6000
   5  -3  10  0.1000  1.3000
  -5   3 -10  0.4000  0.7000
   5  -3  11  1.5000  1.0000
  -5   3 -11  0.1000  0.7000
   5  -3  12 12.6000  1.6000
  -5   3 -12 11.8000  1.0000
   5  -3  13 12.6000  1.7000
  -5   3 -13 11.7000  1.1000
   5  -3  14 16.5000  2.5000
  -5   3 -14 15.0000  1.4000
   5  -3  15  1.6000  1.3000
  -5   3 -15  0.3000  0.9000
   5  -3  16  0.5000  1.4000
  -5   3 -16  2.1000  1.0000
   5  -3  17 14.9000  2.5000
  -5   3 -17 13.7000  1.6000
   5  -3  18  0.6000  1.6000
  -5   3 -18  0.3000  1.2000
   5  -3  19 -1.0000  2.1000
  -5   3 -19 -0.9000  3.7000
   5  -3  20 -1.4000  2.5000
  -5   3 -20  1.0000  4.2000
   5  -3  21 -1.4000  1.9000
  -5   3 -21 -3.0000  5.0000
   5  -3  22 -1.1000  2.7000
  -5   3 -22  0.8000  5.8000
   5  -3  23  3.4000  4.3000
  -5   3 -23 -0.2000  5.7000
  -5   2  24 16.9000  5.1000
  -5   2  23  0.4000  2.8000
   5  -2 -22  4.5000  6.2000
  -5   2  22  9.0000  4.3000
   5  -2 -21  6.2000  3.5000
  -5   2  21  1.9000  3.4000
   5  -2 -20  5.8000  2.6000
  -5   2  20 11.9000  3.2000
   5  -2 -19 30.8000  3.1000
  -5   2  19 22.8000  4.8000
   5  -2 -18 14.7000  2.5000
  -5   2  18 15.0000  2.3000
   5  -2 -17 22.6000  2.9000
  -5   2  17 24.7000  2.9000
   5  -2 -16 46.8000  3.5000
  -5   2  16 37.6000  3.0000
   5  -2 -15 29.4000  2.6000
  -5   2  15 29.4000  2.6000
   5  -2 -14 13.7000  2.2000
  -5   2  14 15.2000  1.7000
   5  -2 -13 13.4000  2.1000
  -5   2  13 13.8000  1.9000
   5  -2 -12 11.8000  1.9000
  -5   2  12 11.7000  1.1000
   5  -2 -11  5.4000  1.4000
  -5   2  11  5.8000  1.0000
   5  -2 -10 28.7000  2.0000
  -5   2  10 28.8000  1.7000
   5  -2  -9 19.7000  1.6000
  -5   2   9 15.7000  1.2000
   5  -2  -8 91.0000  3.9000
  -5   2   8 92.8000  2.9000
   5  -2  -7  2.8000  0.9000
  -5   2   7  0.9000  0.8000
   5  -2  -6 673.300 20.7000
  -5   2   6 709.500 19.9000
   5  -2  -5  2.2000  0.7000
  -5   2   5  2.8000  0.8000
   5  -2  -4  9.7000  0.8000
  -5   2   4  6.5000  0.8000
   5  -2  -3 66.2000  3.1000
  -5   2   3 61.5000  2.9000
   5  -2  -2 20.2000  1.6000
  -5   2   2 17.2000  1.2000
   5  -2  -1 78.2000  3.0000
  -5   2   1 78.2000  3.3000
   5  -2   0  2.5000  0.9000
  -5   2   0  5.7000  0.9000
   5  -2   1 19.8000  1.1000
  -5   2  -1 17.2000  1.2000
   5  -2   2 61.6000  2.2000
  -5   2  -2 58.9000  1.7000
   5  -2   3 88.7000  3.0000
  -5   2  -3 85.3000  2.4000
   5  -2   4 73.9000  2.3000
  -5   2  -4 70.5000  2.5000
   5  -2   5 24.6000  1.2000
  -5   2  -5 23.2000  1.4000
   5  -2   6 42.1000  1.7000
  -5   2  -6 41.9000  1.6000
   5  -2   7 15.1000  1.0000
  -5   2  -7 16.9000  1.0000
   5  -2   8  3.6000  0.7000
  -5   2  -8  3.5000  0.7000
   5  -2   9  1.8000  0.7000
  -5   2  -9  1.4000  0.7000
   5  -2  10 24.6000  1.7000
  -5   2 -10 22.7000  1.4000
   5  -2  11 61.3000  3.0000
  -5   2 -11 55.2000  2.5000
   5  -2  12  1.0000  1.1000
  -5   2 -12  0.2000  0.9000
   5  -2  13  0.6000  0.8000
  -5   2 -13  2.0000  1.0000
   5  -2  14 16.1000  1.5000
  -5   2 -14 15.3000  1.4000
   5  -2  15 40.1000  3.2000
  -5   2 -15 40.6000  2.6000
   5  -2  16  0.2000  1.4000
  -5   2 -16  3.3000  1.4000
   5  -2  17  0.4000  1.7000
  -5   2 -17  0.8000  1.3000
   5  -2  18  1.5000  1.6000
  -5   2 -18  3.5000  1.7000
   5  -2  19  0.3000  1.6000
  -5   2 -19  0.5000  1.8000
   5  -2  20  3.0000  4.7000
  -5   2 -20  4.2000  2.2000
   5  -2  21 -0.2000  2.0000
  -5   2 -21 -1.0000  2.0000
   5  -2  22  1.0000  3.4000
  -5   2 -22  1.5000  3.7000
   5  -2  23  1.3000  6.0000
  -5   2 -23  5.7000  4.8000
  -5   1  25  0.4000  3.8000
  -5   1  24  9.5000  5.6000
   5  -1 -23  0.8000  5.5000
  -5   1  23  6.8000  4.9000
   5  -1 -22  9.6000  5.9000
  -5   1  22  2.4000  3.5000
   5  -1 -21  2.7000  5.2000
  -5   1  21  1.1000  2.7000
   5  -1 -20 11.0000  6.2000
  -5   1  20 14.2000  2.5000
   5  -1 -19  5.2000  2.8000
  -5   1  19  8.9000  2.1000
   5  -1 -18  1.7000  1.8000
  -5   1  18  2.1000  1.8000
   5  -1 -17  9.6000  2.1000
  -5   1  17  7.4000  1.7000
   5  -1 -16 80.2000  5.4000
  -5   1  16 79.1000  4.1000
   5  -1 -15 20.0000  2.6000
  -5   1  15 18.4000  1.8000
   5  -1 -14 -0.4000  1.3000
  -5   1  14  0.3000  1.3000
   5  -1 -13 50.9000  3.1000
  -5   1  13 56.5000  2.8000
   5  -1 -12  0.5000  1.3000
  -5   1  12 -0.2000  0.7000
   5  -1 -11 170.100  6.6000
  -5   1  11 169.300  5.6000
   5  -1 -10 90.1000  4.7000
  -5   1  10 86.3000  3.5000
   5  -1  -9 54.7000  3.2000
  -5   1   9 57.7000  2.7000
   5  -1  -8 10.8000  1.5000
  -5   1   8  8.2000  0.9000
   5  -1  -7 -0.4000  0.9000
  -5   1   7 -0.9000  0.8000
   5  -1  -6 63.4000  2.4000
  -5   1   6 61.7000  2.9000
   5  -1  -5 115.700  3.6000
  -5   1   5 115.100  4.3000
   5  -1  -4 72.8000  2.6000
  -5   1   4 71.3000  2.8000
   5  -1  -3 83.9000  2.8000
  -5   1   3 76.0000  2.8000
   5  -1  -2 160.600  4.7000
  -5   1   2 148.900  4.1000
   5  -1  -1 146.300  3.8000
  -5   1   1 147.200  4.1000
   5  -1   0 -0.2000  0.7000
  -5   1   0  0.2000  0.7000
   5  -1   1 18.1000  1.1000
  -5   1  -1 16.2000  1.2000
   5  -1   2  5.2000  0.9000
  -5   1  -2  3.4000  0.6000
   5  -1   3  1.0000  0.8000
  -5   1  -3  1.0000  0.6000
   5  -1   4 16.8000  1.1000
  -5   1  -4 14.5000  0.9000
   5  -1   5 90.5000  3.0000
  -5   1  -5 84.9000  2.3000
   5  -1   6 141.900  3.8000
  -5   1  -6 139.800  4.1000
   5  -1   7 11.1000  0.8000
  -5   1  -7 12.3000  1.1000
   5  -1   8 20.2000  1.0000
  -5   1  -8 22.5000  1.4000
   5  -1   9  6.4000  0.8000
  -5   1  -9  5.1000  1.0000
   5  -1  10 25.0000  1.2000
  -5   1 -10 23.8000  1.5000
   5  -1  11 13.2000  1.3000
  -5   1 -11 15.5000  1.4000
   5  -1  12 44.0000  2.2000
  -5   1 -12 42.7000  2.1000
   5  -1  13  1.0000  1.0000
  -5   1 -13  2.2000  1.1000
   5  -1  14  1.2000  1.1000
  -5   1 -14 -0.6000  1.0000
   5  -1  15  2.5000  1.3000
  -5   1 -15  4.5000  1.3000
   5  -1  16 19.6000  2.2000
  -5   1 -16 21.0000  2.0000
   5  -1  17  1.6000  0.9000
  -5   1 -17  2.0000  1.5000
   5  -1  18  0.0000  1.5000
  -5   1 -18 -0.2000  2.2000
   5  -1  19  2.0000  1.3000
  -5   1 -19  6.0000  2.4000
   5  -1  20 12.2000  2.0000
  -5   1 -20 13.8000  3.0000
   5  -1  21  2.0000  1.5000
  -5   1 -21  2.3000  2.3000
   5  -1  22  1.8000  4.9000
  -5   1 -22 -0.6000  2.2000
   5  -1  23  2.6000  4.1000
  -5   1 -23 -0.1000  4.2000
  -5   0  25  7.4000  5.9000
   5   0 -24  5.4000  4.9000
  -5   0  24 -0.1000  3.4000
   5   0 -23  4.2000  6.2000
  -5   0  23 -4.9000  3.1000
   5   0 -22 -2.5000  3.3000
  -5   0  22 -0.7000  4.5000
  -5   0  21  2.6000  2.1000
   5   0 -20 -2.4000  4.9000
  -5   0  20  1.1000  2.1000
   5   0 -19 -1.3000  2.8000
  -5   0  19  1.7000  1.7000
   5   0 -18  2.9000  2.7000
  -5   0  18  0.0000  1.3000
   5   0 -17 -0.9000  1.7000
  -5   0  17  1.3000  1.4000
   5   0 -16  0.5000  1.5000
  -5   0  16  1.3000  1.4000
   5   0 -15 -0.1000  1.3000
  -5   0  15  0.2000  1.1000
   5   0 -14  0.1000  1.0000
  -5   0  14  0.8000  1.0000
   5   0 -13  1.1000  1.2000
  -5   0  13 -0.1000  1.0000
   5   0 -12  1.5000  1.1000
  -5   0  12  0.8000  1.0000
   5   0 -11  0.1000  1.0000
  -5   0  11  0.0000  1.1000
   5   0 -10  0.1000  1.0000
  -5   0  10 -0.3000  0.8000
   5   0  -9 -0.7000  1.2000
  -5   0   9  1.4000  0.8000
   5   0  -8 -0.1000  0.8000
  -5   0   8  1.4000  0.9000
   5   0  -7  0.2000  0.9000
  -5   0   7 -0.5000  0.8000
   5   0  -6 -1.1000  0.8000
  -5   0   6  0.5000  0.8000
   5   0  -5  1.7000  0.7000
  -5   0   5  1.4000  1.0000
   5   0  -4 -0.2000  0.7000
  -5   0   4 -0.1000  0.7000
   5   0  -3 -0.7000  0.6000
  -5   0   3  0.1000  0.6000
   5   0  -2 -0.9000  0.6000
  -5   0   2  0.1000  0.6000
   5   0  -1 -0.7000  0.7000
  -5   0   1  0.4000  0.6000
   5   0   0  0.7000  0.6000
  -5   0   0  0.1000  0.6000
   5   0   1 -1.0000  0.6000
  -5   0  -1  0.4000  0.6000
   5   0   2  1.2000  0.6000
  -5   0  -2  0.7000  0.7000
   5   0   3  1.2000  0.6000
  -5   0  -3  1.5000  0.6000
   5   0   4  0.5000  0.6000
  -5   0  -4  0.3000  0.5000
   5   0   5  0.1000  0.7000
  -5   0  -5 -0.2000  0.5000
   5   0   6  0.5000  0.6000
  -5   0  -6  1.5000  1.0000
   5   0   7 -0.3000  0.5000
  -5   0  -7 -1.1000  0.9000
   5   0   8 -0.1000  0.6000
  -5   0  -8  1.0000  1.0000
   5   0   9 -0.3000  0.6000
  -5   0  -9 -0.3000  0.8000
   5   0  10  0.3000  0.6000
  -5   0 -10 -0.6000  1.0000
   5   0  11  1.3000  0.7000
  -5   0 -11 -0.9000  1.1000
   5   0  12  1.2000  0.8000
  -5   0 -12  0.6000  1.0000
   5   0  13 -0.5000  0.8000
  -5   0 -13  0.7000  0.9000
   5   0  14  0.7000  0.6000
  -5   0 -14  0.0000  1.2000
   5   0  15  0.4000  0.6000
  -5   0 -15  0.1000  1.4000
   5   0  16  0.8000  0.7000
  -5   0 -16 -0.6000  1.1000
   5   0  17  0.5000  0.7000
  -5   0 -17 -1.4000  1.3000
   5   0  18  1.5000  0.7000
  -5   0 -18  1.7000  1.6000
   5   0  19 -0.2000  1.1000
  -5   0 -19  0.6000  2.2000
   5   0  20  0.7000  1.0000
  -5   0 -20  4.2000  3.0000
   5   0  21 -2.7000  2.8000
  -5   0 -21  0.3000  2.3000
   5   0  22  2.3000  3.5000
  -5   0 -22 -0.2000  2.1000
   5   0  23 -6.7000  5.1000
  -5   0 -23 -0.6000  3.0000
   5   0  24 -0.9000  3.9000
  -5   0 -24  3.4000  4.4000
  -5  -1  25  4.1000  4.8000
   5   1 -24  0.1000  4.6000
  -5  -1  24  5.0000  4.0000
   5   1 -23  7.8000  6.1000
  -5  -1  23  1.0000  3.3000
   5   1 -22  4.2000  4.0000
  -5  -1  22 12.9000  4.0000
  -5  -1  21  0.5000  2.5000
   5   1 -20 18.4000  4.6000
  -5  -1  20 19.0000  3.0000
   5   1 -19  9.8000  3.0000
  -5  -1  19  7.2000  2.1000
   5   1 -18  4.6000  2.6000
  -5  -1  18  0.4000  1.5000
   5   1 -17  8.7000  2.5000
  -5  -1  17  9.6000  1.9000
   5   1 -16 72.8000  4.3000
  -5  -1  16 81.7000  4.2000
   5   1 -15 18.4000  2.7000
  -5  -1  15 17.8000  1.9000
   5   1 -14 -1.0000  1.5000
  -5  -1  14  2.4000  1.3000
   5   1 -13 50.1000  3.9000
  -5  -1  13 56.6000  3.1000
   5   1 -12  1.5000  1.6000
  -5  -1  12 -0.6000  1.0000
   5   1 -11 159.700  5.6000
  -5  -1  11 170.500  6.4000
   5   1 -10 90.9000  3.2000
  -5  -1  10 100.100  3.6000
   5   1  -9 59.7000  3.7000
  -5  -1   9 55.7000  2.6000
   5   1  -8 13.9000  1.7000
  -5  -1   8 10.7000  1.2000
   5   1  -7  1.4000  1.1000
  -5  -1   7  0.1000  0.8000
   5   1  -6 64.2000  3.1000
  -5  -1   6 60.0000  2.4000
   5   1  -5 115.000  2.8000
  -5  -1   5 110.100  3.3000
   5   1  -4 73.1000  2.2000
  -5  -1   4 67.7000  2.4000
   5   1  -3 77.0000  2.3000
  -5  -1   3 80.4000  2.8000
   5   1  -2 153.600  3.8000
  -5  -1   2 150.200  3.9000
   5   1  -1 150.400  4.2000
  -5  -1   1 140.900  3.6000
   5   1   0 -1.3000  1.1000
  -5  -1   0  1.9000  1.0000
   5   1   1 17.9000  1.3000
  -5  -1  -1 15.2000  1.0000
   5   1   2  3.7000  0.7000
  -5  -1  -2  3.4000  0.7000
   5   1   3  1.0000  0.5000
  -5  -1  -3 -0.1000  0.4000
   5   1   4 17.7000  1.1000
  -5  -1  -4 18.7000  0.9000
   5   1   5 93.7000  2.9000
  -5  -1  -5 90.9000  3.0000
   5   1   6 141.300  4.5000
  -5  -1  -6 143.200  3.4000
   5   1   7  9.6000  0.7000
  -5  -1  -7  7.8000  1.1000
   5   1   8 22.9000  0.9000
  -5  -1  -8 24.8000  1.6000
   5   1   9  8.1000  0.5000
  -5  -1  -9  6.3000  1.3000
   5   1  10 26.5000  1.8000
  -5  -1 -10 24.4000  1.8000
   5   1  11 12.2000  1.8000
  -5  -1 -11 12.7000  1.5000
   5   1  12 37.2000  2.9000
  -5  -1 -12 42.0000  2.4000
   5   1  13 -0.6000  1.3000
  -5  -1 -13  0.7000  1.0000
   5   1  14  4.0000  2.3000
  -5  -1 -14  2.7000  1.5000
   5   1  15  1.9000  1.8000
  -5  -1 -15  2.5000  1.4000
   5   1  16 23.6000  3.4000
  -5  -1 -16 22.7000  2.1000
   5   1  17  0.5000  2.4000
  -5  -1 -17 -0.5000  1.5000
   5   1  18  5.6000  2.8000
  -5  -1 -18  1.1000  1.6000
   5   1  19  2.0000  2.8000
  -5  -1 -19  5.1000  2.8000
   5   1  20  6.5000  3.7000
  -5  -1 -20 16.3000  3.9000
   5   1  21 -0.1000  3.4000
  -5  -1 -21  4.3000  2.6000
   5   1  22 -0.1000  5.0000
  -5  -1 -22 -0.7000  3.2000
   5   1  23  5.3000  5.6000
  -5  -1 -23  1.9000  3.5000
   5   2 -24 20.0000  7.3000
  -5  -2  24 11.4000  6.0000
   5   2 -23  8.3000  4.3000
  -5  -2  23 -4.1000  2.9000
   5   2 -22 18.6000  6.2000
  -5  -2  22  7.2000  3.4000
   5   2 -21  0.2000  3.0000
  -5  -2  21  4.1000  4.0000
   5   2 -20  7.7000  3.9000
  -5  -2  20  8.5000  2.6000
   5   2 -19 32.7000  4.1000
  -5  -2  19 30.1000  3.8000
   5   2 -18 10.9000  2.4000
  -5  -2  18 12.6000  2.8000
   5   2 -17 25.1000  3.1000
  -5  -2  17 24.7000  2.3000
   5   2 -16 50.2000  4.2000
  -5  -2  16 53.0000  3.4000
   5   2 -15 29.1000  2.7000
  -5  -2  15 34.2000  2.6000
   5   2 -14 16.5000  2.3000
  -5  -2  14 16.6000  1.9000
   5   2 -13 12.1000  1.9000
  -5  -2  13  9.8000  1.7000
   5   2 -12 14.0000  2.0000
  -5  -2  12  9.8000  1.6000
   5   2 -11  6.3000  1.7000
  -5  -2  11  6.8000  1.3000
   5   2 -10 35.5000  2.2000
  -5  -2  10 34.6000  2.1000
   5   2  -9 18.9000  1.9000
  -5  -2   9 19.8000  1.5000
   5   2  -8 93.2000  4.7000
  -5  -2   8 89.5000  3.0000
   5   2  -7  1.4000  1.1000
  -5  -2   7  2.9000  0.9000
   5   2  -6 693.300 17.5000
  -5  -2   6 701.000 19.9000
   5   2  -5  2.0000  0.8000
  -5  -2   5  3.0000  1.1000
   5   2  -4  6.0000  1.0000
  -5  -2   4  8.0000  1.1000
   5   2  -3 65.9000  2.5000
  -5  -2   3 65.0000  2.3000
   5   2  -2 20.6000  1.3000
  -5  -2   2 17.7000  1.1000
   5   2  -1 78.9000  3.2000
  -5  -2   1 77.2000  2.6000
   5   2   0  2.4000  0.9000
  -5  -2   0  1.7000  0.7000
   5   2   1 17.1000  1.5000
  -5  -2  -1 16.1000  1.3000
   5   2   2 62.7000  2.7000
  -5  -2  -2 58.9000  2.3000
   5   2   3 79.1000  3.7000
  -5  -2  -3 81.8000  3.0000
   5   2   4 74.7000  3.6000
  -5  -2  -4 78.5000  2.9000
   5   2   5 30.8000  2.3000
  -5  -2  -5 23.4000  1.3000
   5   2   6 35.0000  2.7000
  -5  -2  -6 39.0000  1.4000
   5   2   7 15.8000  1.9000
  -5  -2  -7 17.4000  1.5000
   5   2   8  2.4000  1.3000
  -5  -2  -8  1.5000  1.1000
   5   2   9  1.9000  1.2000
  -5  -2  -9  1.5000  1.1000
   5   2  10 26.8000  2.4000
  -5  -2 -10 25.8000  2.1000
   5   2  11 56.5000  5.3000
  -5  -2 -11 60.9000  3.1000
   5   2  12  1.0000  2.3000
  -5  -2 -12 -0.6000  1.1000
   5   2  13  0.4000  2.9000
  -5  -2 -13  1.3000  1.5000
   5   2  14 16.2000  1.9000
  -5  -2 -14  9.9000  1.7000
   5   2  15 43.9000  3.6000
  -5  -2 -15 34.1000  2.7000
   5   2  16 -3.6000  2.7000
  -5  -2 -16  2.2000  1.4000
   5   2  17  2.8000  2.1000
  -5  -2 -17  1.8000  1.5000
   5   2  18 -0.4000  2.1000
  -5  -2 -18  2.4000  2.0000
   5   2  19 -0.3000  2.4000
  -5  -2 -19  0.0000  2.5000
   5   2  20  9.7000  3.9000
  -5  -2 -20  7.3000  3.2000
   5   2  21  2.3000  3.2000
  -5  -2 -21  2.2000  3.1000
   5   2  22 -2.8000  3.2000
  -5  -2 -22 -0.9000  3.2000
   5   2  23  2.4000  3.7000
  -5  -2 -23  4.0000  5.6000
   5   3 -24  4.2000  5.2000
  -5  -3  24 -6.6000  4.7000
   5   3 -23  9.4000  4.3000
  -5  -3  23 -2.2000  4.5000
   5   3 -22  4.2000  5.2000
  -5  -3  22  3.9000  3.5000
   5   3 -21 -0.2000  2.7000
  -5  -3  21  2.3000  3.3000
   5   3 -20  8.3000  2.6000
  -5  -3  20  7.9000  3.4000
   5   3 -19  0.9000  2.6000
  -5  -3  19  2.1000  2.6000
   5   3 -18  4.1000  2.4000
  -5  -3  18  1.0000  3.0000
   5   3 -17  1.9000  1.9000
  -5  -3  17  1.1000  2.1000
   5   3 -16 -3.0000  1.9000
  -5  -3  16 -0.2000  2.0000
   5   3 -15  3.0000  1.5000
  -5  -3  15  2.5000  1.7000
   5   3 -14 50.5000  3.2000
  -5  -3  14 46.5000  3.0000
   5   3 -13 10.8000  1.7000
  -5  -3  13 11.2000  1.8000
   5   3 -12 11.1000  2.1000
  -5  -3  12  8.9000  1.9000
   5   3 -11 94.6000  5.1000
  -5  -3  11 86.7000  4.1000
   5   3 -10  7.2000  1.3000
  -5  -3  10  8.1000  1.2000
   5   3  -9 43.9000  2.1000
  -5  -3   9 45.0000  2.0000
   5   3  -8  1.4000  0.8000
  -5  -3   8  0.0000  0.9000
   5   3  -7 -0.2000  0.7000
  -5  -3   7  0.7000  0.9000
   5   3  -6 31.6000  1.5000
  -5  -3   6 29.2000  1.9000
   5   3  -5  6.0000  1.1000
  -5  -3   5  6.6000  1.1000
   5   3  -4 124.800  4.1000
  -5  -3   4 114.500  3.5000
   5   3  -3 230.400  7.0000
  -5  -3   3 235.400  6.4000
   5   3  -2  2.7000  0.8000
  -5  -3   2  2.7000  0.8000
   5   3  -1 146.300  5.9000
  -5  -3   1 136.100  4.2000
   5   3   0 -0.2000  0.8000
  -5  -3   0  2.1000  0.9000
   5   3   1 24.4000  2.1000
  -5  -3  -1 21.6000  1.3000
   5   3   2  2.0000  1.1000
  -5  -3  -2  1.9000  0.6000
   5   3   3 15.5000  1.8000
  -5  -3  -3 17.0000  1.2000
   5   3   4  8.5000  1.5000
  -5  -3  -4  9.8000  1.0000
   5   3   5 14.9000  1.7000
  -5  -3  -5 11.5000  1.0000
   5   3   6 26.8000  2.1000
  -5  -3  -6 27.2000  1.3000
   5   3   7  6.7000  1.6000
  -5  -3  -7  4.1000  0.3000
   5   3   8  5.0000  1.6000
  -5  -3  -8  1.1000  1.3000
   5   3   9 -1.5000  1.7000
  -5  -3  -9  0.9000  1.1000
   5   3  10  2.0000  1.9000
  -5  -3 -10  1.2000  1.2000
   5   3  11  2.0000  3.0000
  -5  -3 -11 -1.6000  1.3000
   5   3  12 14.4000  3.1000
  -5  -3 -12 12.2000  1.8000
  -5  -3 -13 10.7000  1.9000
   5   3  14  9.7000  3.6000
  -5  -3 -14  9.3000  2.0000
   5   3  15  0.7000  2.9000
  -5  -3 -15 -0.6000  1.6000
  -5  -3 -16 -3.0000  1.8000
  -5  -3 -17 14.4000  2.7000
  -5  -3 -18  0.3000  2.7000
  -5  -3 -19 -0.3000  2.5000
  -5  -3 -20 -0.5000  2.7000
  -5  -3 -21  5.1000  5.7000
  -5  -3 -22  0.9000  4.3000
  -5  -3 -23  1.4000  4.3000
   5   4 -23  0.5000  4.5000
  -5  -4  23 11.0000  5.2000
   5   4 -22  5.5000  4.6000
  -5  -4  22  5.4000  6.4000
   5   4 -21 -0.9000  4.3000
  -5  -4  21  0.3000  3.5000
   5   4 -20  0.4000  2.8000
  -5  -4  20  3.4000  4.2000
  -5  -4  19 -1.0000  2.8000
   5   4 -18  2.2000  2.2000
  -5  -4  18  3.0000  2.9000
   5   4 -17  4.7000  2.4000
  -5  -4  17  3.7000  2.1000
   5   4 -16  0.2000  1.7000
  -5  -4  16  0.0000  4.1000
   5   4 -15 14.6000  2.3000
  -5  -4  15 16.1000  2.6000
   5   4 -14 13.9000  2.2000
  -5  -4  14 13.2000  2.1000
   5   4 -13  6.6000  1.9000
  -5  -4  13 11.9000  2.0000
   5   4 -12 14.2000  1.6000
  -5  -4  12 18.9000  2.4000
   5   4 -11  0.4000  1.0000
  -5  -4  11  1.9000  1.3000
   5   4 -10 10.8000  1.2000
  -5  -4  10  7.1000  1.1000
   5   4  -9 12.4000  1.3000
  -5  -4   9 13.0000  1.4000
   5   4  -8 67.4000  3.0000
  -5  -4   8 67.3000  2.8000
   5   4  -7  1.1000  0.9000
  -5  -4   7  0.8000  0.9000
   5   4  -6  6.8000  0.9000
  -5  -4   6  5.5000  1.1000
   5   4  -5 25.8000  1.6000
  -5  -4   5 25.3000  1.5000
   5   4  -4  6.8000  1.0000
  -5  -4   4  7.0000  1.0000
   5   4  -3 28.4000  1.8000
  -5  -4   3 30.3000  1.6000
   5   4  -2  8.5000  1.5000
  -5  -4   2  6.5000  0.9000
   5   4  -1  0.8000  0.9000
  -5  -4   1 -0.2000  0.7000
   5   4   0  1.4000  1.1000
  -5  -4   0  0.5000  0.7000
   5   4   1 18.0000  1.8000
  -5  -4  -1 14.4000  1.2000
   5   4   2 50.3000  3.6000
  -5  -4  -2 41.7000  1.9000
   5   4   3 19.6000  1.9000
  -5  -4  -3 21.7000  1.3000
   5   4   4  4.2000  1.5000
  -5  -4  -4  4.7000  0.8000
   5   4   5 88.3000  4.4000
  -5  -4  -5 85.9000  3.3000
   5   4   6 16.0000  2.1000
  -5  -4  -6 11.5000  1.0000
   5   4   7 67.7000  4.5000
  -5  -4  -7 62.8000  2.0000
   5   4   8 27.4000  2.4000
  -5  -4  -8 28.9000  1.1000
   5   4   9 22.9000  3.9000
  -5  -4  -9 19.9000  2.3000
   5   4  10 19.5000  3.7000
  -5  -4 -10 23.4000  2.0000
  -5  -4 -11  4.2000  1.5000
   5   4  12 26.1000  4.0000
  -5  -4 -12 27.1000  2.1000
   5   4  13 10.0000  3.5000
  -5  -4 -13 10.2000  1.8000
   5   4  14  4.7000  3.1000
  -5  -4 -14  0.5000  1.5000
  -5  -4 -15  2.4000  1.9000
  -5  -4 -16  2.5000  2.0000
  -5  -4 -17  0.2000  2.0000
  -5  -4 -18  3.8000  2.9000
  -5  -4 -19  5.6000  3.3000
  -5  -4 -20 -5.7000  3.5000
  -5  -4 -21 -5.8000  6.9000
  -5  -4 -22 11.0000  8.1000
  -5  -5  22  1.3000  5.4000
  -5  -5  21  1.2000  4.6000
   5   5 -20  4.3000  3.7000
  -5  -5  20 -3.3000  3.8000
   5   5 -19 -1.2000  3.2000
  -5  -5  19  0.5000  3.1000
  -5  -5  18  7.6000  3.3000
   5   5 -17  0.7000  2.1000
  -5  -5  17  5.6000  5.2000
   5   5 -16  2.8000  1.6000
  -5  -5  16  5.7000  2.5000
   5   5 -15  0.7000  1.3000
  -5  -5  15  1.1000  2.7000
   5   5 -14  0.4000  1.2000
  -5  -5  14 -0.8000  2.2000
   5   5 -13 19.5000  2.0000
  -5  -5  13 27.3000  3.8000
   5   5 -12  4.4000  1.3000
  -5  -5  12  5.6000  2.1000
   5   5 -11 -0.7000  1.1000
  -5  -5  11  0.6000  1.0000
   5   5 -10  6.0000  1.1000
  -5  -5  10  4.4000  1.3000
   5   5  -9  0.5000  1.0000
  -5  -5   9 -0.8000  1.2000
   5   5  -8  1.0000  0.9000
  -5  -5   8  1.4000  1.2000
   5   5  -7 20.8000  1.6000
  -5  -5   7 19.4000  1.6000
   5   5  -6 -0.2000  1.0000
  -5  -5   6  1.0000  1.2000
   5   5  -5  5.8000  1.0000
  -5  -5   5  5.6000  1.1000
   5   5  -4 40.4000  2.1000
  -5  -5   4 45.5000  2.3000
   5   5  -3  1.8000  1.0000
  -5  -5   3  0.5000  0.9000
   5   5  -2  1.1000  1.1000
  -5  -5   2  3.7000  1.0000
   5   5  -1 28.8000  2.1000
  -5  -5   1 21.1000  1.7000
   5   5   0 66.9000  3.4000
  -5  -5   0 68.8000  3.3000
   5   5   1 12.4000  1.9000
  -5  -5  -1 13.4000  1.5000
   5   5   2 22.2000  2.0000
  -5  -5  -2 23.1000  1.9000
   5   5   3  5.0000  1.5000
  -5  -5  -3  2.7000  1.4000
   5   5   4 -0.3000  1.2000
  -5  -5  -4 -0.6000  1.4000
   5   5   5 12.3000  2.0000
  -5  -5  -5 11.3000  1.7000
   5   5   6  5.7000  1.8000
  -5  -5  -6  5.6000  0.9000
   5   5   7  4.1000  2.3000
  -5  -5  -7  7.2000  0.8000
   5   5   8 13.4000  3.7000
  -5  -5  -8  6.2000  0.7000
   5   5   9 10.7000  2.5000
  -5  -5  -9 12.5000  0.8000
   5   5  10  8.4000  2.9000
  -5  -5 -10  4.7000  0.4000
   5   5  11  0.3000  4.0000
  -5  -5 -11 -1.2000  1.5000
   5   5  12  3.7000  4.2000
  -5  -5 -12 -1.8000  1.7000
  -5  -5 -13  8.8000  1.7000
  -5  -5 -14 13.3000  2.3000
  -5  -5 -15  0.8000  1.9000
  -5  -5 -16  0.8000  2.0000
  -5  -5 -17  2.5000  2.8000
  -5  -5 -18  5.6000  3.2000
  -5  -5 -19  3.4000  4.4000
  -5  -5 -20 -2.9000  6.8000
  -5  -6  20 -3.1000  4.7000
  -5  -6  19  7.1000  5.1000
  -5  -6  18  1.5000  3.0000
  -5  -6  17 -2.5000  3.8000
  -5  -6  16  0.6000  3.8000
   5   6 -15  4.5000  2.0000
  -5  -6  15 10.6000  5.3000
   5   6 -14  1.9000  1.2000
  -5  -6  14  4.1000  2.3000
   5   6 -13  5.2000  1.3000
  -5  -6  13  4.8000  2.2000
   5   6 -12 12.6000  1.7000
  -5  -6  12 13.4000  3.2000
   5   6 -11  5.1000  1.5000
  -5  -6  11  0.9000  1.6000
   5   6 -10  1.4000  1.0000
  -5  -6  10  0.4000  1.3000
   5   6  -9  1.0000  1.0000
  -5  -6   9  3.4000  1.5000
   5   6  -8  5.4000  1.3000
  -5  -6   8  9.6000  1.7000
   5   6  -7 12.0000  1.4000
  -5  -6   7 11.1000  1.8000
   5   6  -6 21.3000  1.7000
  -5  -6   6 19.5000  2.1000
   5   6  -5  7.9000  1.1000
  -5  -6   5  6.5000  1.4000
   5   6  -4  1.5000  1.1000
  -5  -6   4  2.4000  1.5000
   5   6  -3  8.7000  1.6000
  -5  -6   3  7.6000  1.2000
   5   6  -2  3.8000  1.3000
  -5  -6   2  3.9000  1.1000
   5   6  -1  1.3000  1.3000
  -5  -6   1  0.4000  1.0000
   5   6   0  6.6000  1.7000
  -5  -6   0  5.4000  1.0000
   5   6   1 39.3000  2.7000
  -5  -6  -1 33.1000  2.2000
   5   6   2 12.0000  2.2000
  -5  -6  -2 11.7000  1.5000
   5   6   3  0.7000  1.1000
  -5  -6  -3  1.1000  1.3000
   5   6   4 30.2000  4.5000
  -5  -6  -4 20.7000  2.1000
   5   6   5  2.9000  2.1000
  -5  -6  -5  2.2000  1.0000
   5   6   6  3.3000  2.0000
  -5  -6  -6  6.1000  1.0000
   5   6   7 64.2000  6.7000
  -5  -6  -7 63.5000  2.4000
  -5  -6  -8  4.9000  1.1000
   5   6   9 -0.8000  3.1000
  -5  -6  -9 -0.1000  0.9000
   5   6  10  6.6000  4.1000
  -5  -6 -10  0.6000  0.9000
  -5  -6 -11 24.5000  1.1000
  -5  -6 -12  0.0000  1.7000
  -5  -6 -13 -0.2000  1.4000
  -5  -6 -14  1.2000  3.0000
  -5  -6 -15 -0.1000  3.9000
  -5  -6 -16 -1.2000  3.4000
  -5  -6 -17  2.6000  3.6000
  -5  -6 -18 12.1000  7.7000
  -5  -6 -19 -7.0000  4.8000
  -5  -7  18 -1.3000  4.5000
  -5  -7  17  0.5000  3.7000
  -5  -7  16  4.6000  3.0000
  -5  -7  15  3.9000  3.0000
  -5  -7  14 -2.3000  2.7000
  -5  -7  13  3.4000  3.0000
  -5  -7  12  8.0000  1.5000
   5   7 -11 14.7000  1.5000
  -5  -7  11 12.3000  2.4000
   5   7 -10  1.8000  0.8000
  -5  -7  10  2.0000  1.8000
   5   7  -9  4.2000  1.1000
  -5  -7   9  3.9000  2.0000
   5   7  -8  1.7000  0.9000
  -5  -7   8  0.6000  1.5000
   5   7  -7 29.8000  1.8000
  -5  -7   7 32.4000  2.7000
   5   7  -6  0.9000  0.9000
  -5  -7   6  2.7000  1.8000
   5   7  -5  3.1000  1.2000
  -5  -7   5  3.4000  1.6000
   5   7  -4  8.4000  1.5000
  -5  -7   4  8.3000  1.7000
   5   7  -3 55.0000  3.8000
  -5  -7   3 59.9000  2.7000
   5   7  -2 -1.2000  1.4000
  -5  -7   2  0.3000  1.0000
   5   7  -1  1.7000  1.2000
  -5  -7   1  4.8000  1.3000
   5   7   0 11.6000  2.0000
  -5  -7   0  9.6000  1.3000
   5   7   1  7.9000  2.0000
  -5  -7  -1  8.9000  1.3000
   5   7   2 41.5000  4.8000
  -5  -7  -2 34.8000  2.1000
   5   7   3 24.5000  3.5000
  -5  -7  -3 16.5000  2.1000
   5   7   4 39.3000  5.2000
  -5  -7  -4 32.9000  2.1000
   5   7   5 19.5000  3.9000
  -5  -7  -5 10.0000  1.7000
   5   7   6  2.0000  3.3000
  -5  -7  -6  4.9000  1.3000
   5   7   7  5.7000  4.0000
  -5  -7  -7  4.0000  1.3000
  -5  -7  -8  7.0000  1.2000
  -5  -7  -9  5.2000  1.2000
  -5  -7 -10  5.1000  1.2000
  -5  -7 -11  0.9000  1.2000
  -5  -7 -12 11.7000  3.3000
  -5  -7 -13  1.0000  3.2000
  -5  -7 -14 11.1000  3.3000
  -5  -7 -15  1.9000  3.8000
  -5  -7 -16  6.0000  7.1000
  -5  -7 -17 -7.3000  7.0000
  -5  -8  16 -3.4000  5.7000
  -5  -8  15  8.8000  4.1000
  -5  -8  14 -0.2000  3.0000
  -5  -8  13 -1.0000  3.0000
  -5  -8  12  4.0000  2.8000
  -5  -8  11 -1.0000  1.5000
  -5  -8  10 -0.8000  1.6000
  -5  -8   9  9.1000  2.0000
   5   8  -8  7.1000  3.0000
  -5  -8   8  4.6000  1.8000
   5   8  -7 15.2000  2.4000
  -5  -8   7  6.2000  1.7000
   5   8  -6 21.5000  2.0000
  -5  -8   6 22.0000  2.3000
   5   8  -5  0.2000  1.1000
  -5  -8   5  0.7000  1.6000
   5   8  -4  0.1000  1.6000
  -5  -8   4  2.0000  2.0000
   5   8  -3  1.0000  1.4000
  -5  -8   3  1.7000  1.9000
   5   8  -2  1.5000  2.0000
  -5  -8   2  0.5000  1.1000
   5   8  -1 -0.5000  2.1000
  -5  -8   1  2.2000  1.3000
  -5  -8   0  0.7000  1.1000
   5   8   1  4.2000  2.9000
  -5  -8  -1  6.0000  1.4000
   5   8   2 22.8000  3.6000
  -5  -8  -2 18.7000  1.7000
   5   8   3  6.1000  2.6000
  -5  -8  -3  5.7000  1.3000
  -5  -8  -4 -0.3000  1.0000
  -5  -8  -5  4.1000  1.6000
  -5  -8  -6  1.7000  1.1000
  -5  -8  -7 12.5000  1.4000
  -5  -8  -8  3.0000  1.6000
  -5  -8  -9  0.5000  1.3000
  -5  -8 -10  6.1000  2.3000
  -5  -8 -11  1.8000  2.7000
  -5  -8 -12 -1.8000  2.7000
  -5  -8 -13  2.0000  2.7000
  -5  -8 -14 13.1000  3.8000
  -5  -9  12 13.8000  6.2000
  -5  -9  11  3.2000  3.5000
  -5  -9  10  0.5000  3.5000
  -5  -9   9 -0.6000  2.7000
  -5  -9   8  0.5000  2.9000
  -5  -9   7  2.8000  2.1000
  -5  -9   6 -2.9000  1.9000
  -5  -9   5  6.7000  2.4000
  -5  -9   4 -1.8000  2.0000
  -5  -9   3 -2.7000  1.7000
  -5  -9   2  3.3000  1.7000
  -5  -9   1  1.6000  1.6000
  -5  -9   0  0.8000  2.0000
  -5  -9  -1  0.7000  1.3000
  -5  -9  -2 -0.8000  1.3000
  -5  -9  -3  1.2000  1.3000
  -5  -9  -4 -1.3000  1.5000
  -5  -9  -5  2.7000  1.9000
  -5  -9  -6  3.4000  1.6000
  -5  -9  -7 -0.2000  1.9000
  -5  -9  -8  6.4000  2.9000
  -5  -9  -9  6.0000  3.0000
  -5  -9 -10 -1.0000  3.1000
  -5  -9 -11  2.3000  3.2000
  -5 -10   6 15.4000  3.6000
  -5 -10   5  2.9000  3.2000
  -5 -10   4  7.1000  3.7000
  -5 -10   3  1.6000  2.8000
  -5 -10   2  3.7000  3.4000
  -5 -10   1  4.1000  2.9000
  -5 -10   0  2.4000  2.2000
  -5 -10  -1  1.0000  2.5000
  -5 -10  -2 -0.8000  2.3000
  -5 -10  -3  2.6000  3.7000
  -5 -10  -4 -0.5000  2.2000
  -5 -10  -5  0.8000  2.5000
   6 -10  -4  2.7000  5.1000
   6 -10  -3  0.4000  2.4000
   6 -10  -2 -4.8000  6.0000
   6 -10  -1 13.4000  7.6000
   6 -10   0 11.4000  6.9000
   6 -10   1 -1.7000  6.2000
   6 -10   2  2.2000  4.3000
   6  -9 -11 34.3000  3.7000
   6  -9 -10 -0.8000  2.9000
   6  -9  -9  5.4000  2.7000
   6  -9  -8  3.9000  2.4000
   6  -9  -7 -0.8000  2.3000
   6  -9  -6 -0.5000  2.2000
   6  -9  -5  6.5000  2.8000
   6  -9  -4 14.1000  3.2000
   6  -9  -3  4.6000  2.5000
   6  -9  -2 -2.5000  2.2000
   6  -9  -1 -2.0000  2.3000
   6  -9   0  2.3000  1.6000
   6  -9   1 -2.9000  2.0000
   6  -9   2  6.9000  4.4000
   6  -9   3  8.2000  4.7000
   6  -9   4  5.5000  4.6000
   6  -9   5  4.8000  5.8000
   6  -9   6 -1.2000  1.9000
   6  -9   7 -1.5000  2.3000
   6  -9   8 -3.4000  3.1000
   6  -9   9 -1.2000  2.4000
   6  -9  10  6.7000  2.9000
   6  -8 -15 -2.7000  2.5000
   6  -8 -14 10.3000  3.4000
   6  -8 -13  2.3000  2.6000
   6  -8 -12  4.6000  3.6000
   6  -8 -11  1.9000  2.8000
   6  -8 -10  1.8000  4.1000
   6  -8  -9  1.0000  2.2000
   6  -8  -8  8.2000  3.0000
   6  -8  -7 27.9000  3.7000
   6  -8  -6 11.5000  2.8000
   6  -8  -5  2.4000  1.7000
   6  -8  -4  6.3000  3.0000
   6  -8  -3  2.8000  1.8000
   6  -8  -2  0.8000  1.3000
   6  -8  -1  1.7000  1.2000
   6  -8   0  7.6000  1.1000
   6  -8   1  1.3000  1.0000
  -6   8  -1  0.9000  2.0000
   6  -8   2  3.9000  1.8000
  -6   8  -2  5.8000  2.7000
   6  -8   3  4.5000  1.5000
  -6   8  -3  4.2000  2.9000
   6  -8   4  1.8000  1.5000
  -6   8  -4  0.6000  3.0000
   6  -8   5  0.5000  2.6000
  -6   8  -5  1.9000  2.1000
   6  -8   6  7.7000  2.4000
  -6   8  -6  5.9000  4.5000
   6  -8   7  1.8000  2.0000
  -6   8  -7  0.6000  4.4000
   6  -8   8 10.1000  2.9000
   6  -8   9  1.7000  2.8000
   6  -8  10  1.4000  3.0000
   6  -8  11  1.6000  2.1000
   6  -8  12  2.4000  2.6000
   6  -8  13  0.3000  3.9000
   6  -8  14  4.3000  4.0000
   6  -7 -18  4.0000  5.3000
   6  -7 -17  7.7000  5.0000
   6  -7 -16  4.4000  4.5000
   6  -7 -15 -3.6000  2.8000
   6  -7 -14  6.2000  3.3000
   6  -7 -13  1.0000  3.0000
   6  -7 -12 -0.1000  2.3000
   6  -7 -11  8.0000  4.8000
   6  -7 -10 -2.1000  3.8000
   6  -7  -9  0.0000  2.3000
   6  -7  -8  6.4000  2.9000
   6  -7  -7  3.3000  3.8000
   6  -7  -6 11.3000  4.5000
   6  -7  -5  3.4000  3.0000
   6  -7  -4  2.9000  3.8000
   6  -7  -3  0.3000  2.6000
  -6   7   3  1.2000  0.8000
   6  -7  -2  2.6000  1.5000
  -6   7   2  1.1000  1.1000
   6  -7  -1  2.1000  1.4000
  -6   7   1  1.3000  1.2000
   6  -7   0  2.8000  1.2000
  -6   7   0  3.3000  1.5000
   6  -7   1 -0.8000  1.1000
  -6   7  -1  0.9000  1.5000
   6  -7   2  6.6000  1.3000
  -6   7  -2 10.7000  1.3000
   6  -7   3 -1.3000  0.9000
  -6   7  -3  0.0000  1.1000
   6  -7   4  2.7000  0.9000
  -6   7  -4 -0.4000  1.3000
   6  -7   5  4.1000  0.6000
  -6   7  -5  6.4000  1.7000
   6  -7   6  0.5000  0.5000
  -6   7  -6 -0.2000  1.5000
   6  -7   7  3.5000  1.9000
  -6   7  -7  5.8000  2.1000
   6  -7   8  5.0000  2.1000
  -6   7  -8  7.1000  2.1000
   6  -7   9  0.6000  1.6000
  -6   7  -9 -1.1000  2.9000
   6  -7  10 -0.7000  2.8000
  -6   7 -10  0.4000  3.0000
   6  -7  11  3.9000  2.1000
  -6   7 -11  1.6000  3.8000
   6  -7  12  2.4000  2.3000
  -6   7 -12 -1.8000  4.1000
   6  -7  13  1.6000  3.3000
  -6   7 -13  2.0000  4.4000
   6  -7  14  2.4000  3.5000
   6  -7  15  1.9000  3.3000
   6  -7  16  3.8000  3.2000
   6  -6 -19 -1.8000  4.1000
   6  -6 -18 -4.8000  2.9000
   6  -6 -17 -0.7000  2.9000
   6  -6 -16  3.1000  2.8000
   6  -6 -15 -0.7000  2.7000
   6  -6 -14  0.7000  2.7000
   6  -6 -13  1.1000  1.0000
   6  -6 -12  1.6000  0.7000
   6  -6 -11  8.4000  3.2000
  -6   6  11 16.5000  4.5000
   6  -6 -10  0.8000  2.5000
  -6   6  10  1.2000  2.9000
   6  -6  -9  1.3000  2.0000
  -6   6   9 -0.2000  2.6000
   6  -6  -8 13.1000  4.1000
  -6   6   8  0.3000  2.5000
   6  -6  -7  1.4000  3.3000
  -6   6   7 -0.1000  3.2000
   6  -6  -6 40.3000  5.4000
  -6   6   6 40.5000  4.8000
   6  -6  -5 18.5000  3.9000
  -6   6   5 17.5000  1.3000
   6  -6  -4 -0.5000  2.2000
  -6   6   4  1.9000  0.8000
   6  -6  -3 -2.9000  3.1000
  -6   6   3  0.0000  1.0000
   6  -6  -2  1.6000  1.3000
  -6   6   2  1.8000  1.0000
   6  -6  -1  1.3000  1.3000
  -6   6   1  1.1000  1.1000
   6  -6   0  3.2000  1.1000
  -6   6   0  5.0000  1.7000
   6  -6   1  0.8000  1.0000
  -6   6  -1  3.8000  0.7000
   6  -6   2  6.1000  1.1000
  -6   6  -2  3.9000  1.0000
   6  -6   3  2.2000  0.8000
  -6   6  -3  3.6000  1.1000
   6  -6   4  6.2000  0.8000
  -6   6  -4  7.2000  1.5000
   6  -6   5  2.1000  0.8000
  -6   6  -5  2.2000  1.3000
   6  -6   6 29.2000  1.3000
  -6   6  -6 24.9000  2.5000
   6  -6   7  9.8000  1.2000
  -6   6  -7  9.8000  1.9000
   6  -6   8  3.1000  1.0000
  -6   6  -8  0.4000  2.1000
   6  -6   9  5.6000  1.2000
  -6   6  -9  3.1000  2.1000
   6  -6  10  8.2000  2.2000
  -6   6 -10 13.1000  2.9000
   6  -6  11 -4.0000  2.4000
  -6   6 -11 -1.3000  3.3000
   6  -6  12  4.1000  2.3000
  -6   6 -12  2.9000  2.5000
   6  -6  13  4.3000  2.0000
  -6   6 -13  1.4000  2.3000
   6  -6  14  8.7000  3.0000
  -6   6 -14  4.1000  3.1000
   6  -6  15  5.6000  3.1000
   6  -6  16 -1.5000  2.7000
   6  -6  17  4.0000  2.8000
   6  -6  18  2.7000  3.0000
   6  -5 -21  2.3000  3.6000
   6  -5 -20 -1.5000  3.5000
   6  -5 -19  1.6000  2.2000
   6  -5 -18  2.6000  2.9000
   6  -5 -17  6.9000  2.0000
  -6   5  17  3.7000  1.5000
   6  -5 -16  5.8000  2.0000
  -6   5  16  4.0000  1.7000
   6  -5 -15  9.2000  2.2000
  -6   5  15 14.4000  1.8000
   6  -5 -14  2.1000  1.6000
  -6   5  14  2.0000  1.0000
   6  -5 -13  2.5000  1.5000
  -6   5  13 -0.3000  3.4000
   6  -5 -12 -0.3000  1.2000
  -6   5  12 -3.0000  2.3000
   6  -5 -11 18.8000  1.7000
  -6   5  11 22.3000  1.7000
   6  -5 -10  2.7000  0.8000
  -6   5  10  3.8000  0.8000
   6  -5  -9  2.2000  3.0000
  -6   5   9  4.3000  0.6000
   6  -5  -8 78.4000  8.1000
  -6   5   8 77.6000  2.5000
   6  -5  -7 -1.8000  2.7000
  -6   5   7  1.0000  0.5000
   6  -5  -6  2.1000  2.8000
  -6   5   6  4.7000  0.8000
   6  -5  -5 26.1000  3.8000
  -6   5   5 24.1000  1.6000
   6  -5  -4 15.1000  3.3000
  -6   5   4  9.8000  1.3000
   6  -5  -3  3.3000  1.8000
  -6   5   3  2.1000  1.0000
   6  -5  -2  4.0000  1.9000
  -6   5   2  2.9000  0.8000
   6  -5  -1  6.9000  1.3000
  -6   5   1 13.3000  1.6000
   6  -5   0  5.4000  1.0000
  -6   5   0  6.9000  1.8000
   6  -5   1  1.0000  1.0000
  -6   5  -1  0.1000  0.6000
   6  -5   2  0.3000  0.9000
  -6   5  -2  1.4000  0.8000
   6  -5   3 32.0000  1.8000
  -6   5  -3 33.9000  2.1000
   6  -5   4  8.1000  0.9000
  -6   5  -4  9.3000  1.3000
   6  -5   5 37.6000  1.7000
  -6   5  -5 39.9000  2.5000
   6  -5   6  3.3000  0.9000
  -6   5  -6  5.2000  1.5000
   6  -5   7  3.6000  0.7000
  -6   5  -7  1.8000  1.6000
   6  -5   8  1.3000  0.9000
  -6   5  -8  1.7000  1.6000
   6  -5   9 16.8000  1.7000
  -6   5  -9 12.6000  1.4000
   6  -5  10  3.9000  1.3000
  -6   5 -10  3.5000  1.2000
   6  -5  11 12.3000  1.6000
  -6   5 -11 10.1000  1.8000
   6  -5  12  2.0000  1.0000
  -6   5 -12  2.8000  1.5000
   6  -5  13  6.1000  2.3000
  -6   5 -13  0.5000  1.3000
   6  -5  14  0.4000  1.9000
  -6   5 -14  1.4000  1.9000
   6  -5  15  2.6000  2.3000
  -6   5 -15  1.3000  1.9000
   6  -5  16  1.6000  2.0000
  -6   5 -16  1.7000  2.4000
   6  -5  17  0.1000  1.9000
   6  -5  18  4.5000  2.3000
   6  -5  19 -1.5000  2.3000
   6  -5  20 -1.2000  2.3000
   6  -4 -21  2.3000  3.5000
  -6   4  21  2.3000  2.9000
   6  -4 -20  1.9000  2.1000
  -6   4  20  7.3000  2.4000
   6  -4 -19  0.3000  2.1000
  -6   4  19  1.8000  2.3000
   6  -4 -18 19.0000  2.9000
  -6   4  18 11.8000  3.2000
   6  -4 -17 -1.3000  1.9000
  -6   4  17 -0.7000  1.7000
   6  -4 -16  0.4000  1.7000
  -6   4  16  2.3000  1.6000
   6  -4 -15  3.7000  1.7000
  -6   4  15  8.9000  1.8000
   6  -4 -14  3.8000  1.6000
  -6   4  14  3.7000  1.3000
   6  -4 -13  0.7000  1.5000
  -6   4  13  2.2000  1.3000
   6  -4 -12  0.8000  1.3000
  -6   4  12  0.8000  1.0000
   6  -4 -11  3.4000  1.4000
  -6   4  11  2.2000  1.1000
   6  -4 -10 14.9000  1.7000
  -6   4  10 15.9000  1.7000
   6  -4  -9  1.3000  0.9000
  -6   4   9 -0.7000  0.9000
   6  -4  -8 14.0000  1.2000
  -6   4   8 15.2000  1.5000
   6  -4  -7  0.4000  1.4000
  -6   4   7  0.5000  2.1000
   6  -4  -6 36.7000  4.1000
  -6   4   6 34.6000  3.5000
   6  -4  -5 57.3000  4.3000
  -6   4   5 58.9000  2.7000
   6  -4  -4  5.6000  2.0000
  -6   4   4  1.6000  1.0000
   6  -4  -3 -0.3000  1.7000
  -6   4   3  0.6000  0.9000
   6  -4  -2 64.3000  2.9000
  -6   4   2 69.8000  3.0000
   6  -4  -1 12.9000  1.3000
  -6   4   1 10.2000  1.5000
   6  -4   0  3.1000  0.8000
  -6   4   0  4.6000  0.6000
   6  -4   1 14.9000  1.3000
  -6   4  -1 16.4000  1.1000
   6  -4   2 149.900  5.0000
  -6   4  -2 156.900  5.3000
   6  -4   3  6.7000  0.9000
  -6   4  -3  5.9000  1.1000
   6  -4   4  4.1000  0.9000
  -6   4  -4  2.3000  0.9000
   6  -4   5 16.3000  1.1000
  -6   4  -5 14.9000  1.5000
   6  -4   6  0.6000  0.6000
  -6   4  -6  1.4000  0.8000
   6  -4   7  7.7000  0.9000
  -6   4  -7  8.4000  1.1000
   6  -4   8  1.8000  0.6000
  -6   4  -8  1.7000  0.8000
   6  -4   9  4.3000  0.7000
  -6   4  -9  3.9000  1.2000
   6  -4  10  3.2000  1.0000
  -6   4 -10  4.1000  1.4000
   6  -4  11 20.1000  1.9000
  -6   4 -11 15.3000  1.8000
   6  -4  12 -1.6000  1.4000
  -6   4 -12  0.2000  1.2000
   6  -4  13  6.7000  1.8000
  -6   4 -13  9.0000  1.9000
   6  -4  14  0.9000  1.6000
  -6   4 -14 -0.4000  1.4000
   6  -4  15  2.0000  1.8000
  -6   4 -15  0.7000  2.0000
   6  -4  16 14.0000  3.1000
  -6   4 -16 13.8000  2.5000
   6  -4  17  4.9000  2.4000
  -6   4 -17  7.9000  3.3000
   6  -4  18  0.7000  2.4000
  -6   4 -18  3.5000  3.1000
   6  -4  19 -0.1000  2.1000
  -6   4 -19  6.4000  3.9000
   6  -4  20  0.9000  2.3000
  -6   4 -20 -0.2000  4.4000
   6  -4  21  3.2000  2.9000
   6  -3 -23 -0.5000  4.4000
  -6   3  23  1.7000  4.0000
   6  -3 -22  0.6000  4.4000
  -6   3  22  6.5000  3.7000
   6  -3 -21  8.7000  4.0000
  -6   3  21 11.4000  3.9000
   6  -3 -20  0.9000  2.2000
  -6   3  20  0.0000  2.8000
   6  -3 -19 17.4000  2.9000
   6  -3 -18  8.1000  2.4000
  -6   3  18  3.1000  1.9000
   6  -3 -17 12.8000  2.2000
  -6   3  17 10.5000  2.3000
   6  -3 -16  5.4000  2.2000
  -6   3  16  4.4000  2.0000
   6  -3 -15  0.9000  2.0000
  -6   3  15 -0.4000  1.4000
   6  -3 -14  1.5000  1.8000
  -6   3  14 -0.2000  1.3000
   6  -3 -13  0.7000  1.5000
  -6   3  13  0.0000  1.2000
   6  -3 -12  1.1000  1.3000
  -6   3  12  1.3000  1.1000
   6  -3 -11 19.4000  2.2000
  -6   3  11 17.5000  1.8000
   6  -3 -10 37.3000  2.4000
  -6   3  10 37.1000  2.1000
   6  -3  -9  0.3000  0.9000
  -6   3   9  0.6000  1.0000
   6  -3  -8 28.4000  2.0000
  -6   3   8 26.5000  2.0000
   6  -3  -7 97.0000  4.3000
  -6   3   7 100.100  4.0000
   6  -3  -6  1.1000  0.7000
  -6   3   6 -0.1000  0.6000
  -6   3   5 44.6000  2.2000
   6  -3  -4 163.100  8.2000
  -6   3   4 167.600  6.6000
   6  -3  -3  0.5000  1.5000
  -6   3   3  2.5000  0.5000
   6  -3  -2  5.2000  1.0000
  -6   3   2  6.9000  0.7000
   6  -3  -1  4.4000  1.0000
  -6   3   1  2.4000  0.6000
   6  -3   0 85.6000  3.7000
  -6   3   0 88.5000  3.6000
   6  -3   1 17.2000  1.3000
  -6   3  -1 18.9000  1.9000
   6  -3   2 26.5000  1.5000
  -6   3  -2 24.8000  1.4000
   6  -3   3 118.600  4.2000
  -6   3  -3 124.300  4.7000
   6  -3   4 19.5000  1.2000
  -6   3  -4 16.0000  1.5000
   6  -3   5  7.9000  0.9000
  -6   3  -5  7.3000  0.8000
   6  -3   6 21.6000  1.3000
  -6   3  -6 21.8000  1.2000
   6  -3   7 62.9000  2.1000
  -6   3  -7 69.1000  2.5000
   6  -3   8  0.5000  0.7000
  -6   3  -8  1.2000  0.7000
   6  -3   9 -0.1000  0.6000
  -6   3  -9  0.5000  0.7000
   6  -3  10  8.4000  1.2000
  -6   3 -10  7.3000  1.0000
   6  -3  11 36.3000  2.3000
  -6   3 -11 34.3000  1.7000
   6  -3  12  4.2000  1.3000
  -6   3 -12  7.1000  1.0000
   6  -3  13 -0.5000  1.1000
  -6   3 -13 -0.7000  0.8000
   6  -3  14  2.5000  1.5000
  -6   3 -14  3.8000  1.0000
   6  -3  15  0.8000  1.4000
  -6   3 -15 -0.5000  0.9000
   6  -3  16 19.0000  2.9000
  -6   3 -16 18.2000  1.7000
   6  -3  17  8.5000  2.2000
  -6   3 -17  8.7000  1.4000
   6  -3  18  7.2000  2.4000
  -6   3 -18  1.6000  1.4000
   6  -3  19  1.7000  2.3000
  -6   3 -19 -0.6000  4.1000
   6  -3  20  1.9000  2.1000
  -6   3 -20  1.4000  3.7000
   6  -3  21  2.8000  2.2000
  -6   3 -21 -1.2000  4.0000
   6  -3  22 -3.9000  5.6000
  -6   3 -22  6.0000  4.3000
  -6   2  24  2.9000  3.4000
  -6   2  23  6.5000  4.0000
  -6   2  22  2.7000  3.0000
   6  -2 -21 -0.5000  2.2000
  -6   2  21 -3.5000  3.4000
   6  -2 -20 -1.4000  3.0000
  -6   2  20  7.8000  2.9000
   6  -2 -19 17.6000  3.4000
  -6   2  19 14.5000  2.7000
   6  -2 -18 -0.6000  1.9000
  -6   2  18  3.8000  1.7000
   6  -2 -17 -2.6000  1.6000
  -6   2  17  3.2000  1.7000
   6  -2 -16  6.4000  2.1000
  -6   2  16  5.6000  1.6000
   6  -2 -15  0.7000  2.7000
  -6   2  15  1.3000  1.2000
   6  -2 -14  7.9000  1.7000
  -6   2  14  8.8000  1.3000
   6  -2 -13  7.0000  1.6000
  -6   2  13  3.3000  1.2000
   6  -2 -12  1.6000  1.2000
  -6   2  12  0.0000  0.8000
   6  -2 -11 51.4000  3.4000
  -6   2  11 50.0000  2.5000
   6  -2 -10  0.8000  1.1000
  -6   2  10  0.7000  0.9000
   6  -2  -9 45.9000  2.6000
  -6   2   9 51.9000  2.2000
   6  -2  -8  5.8000  1.1000
  -6   2   8  7.1000  1.2000
   6  -2  -7 81.8000  3.2000
  -6   2   7 71.8000  3.3000
   6  -2  -6 53.5000  2.2000
  -6   2   6 62.9000  3.1000
   6  -2  -5 42.2000  1.7000
  -6   2   5 35.1000  1.9000
   6  -2  -4 -2.2000  1.3000
  -6   2   4  2.3000  0.7000
   6  -2  -3  3.7000  1.4000
  -6   2   3  4.5000  0.8000
   6  -2  -2 83.2000  3.0000
  -6   2   2 77.2000  3.3000
   6  -2  -1 52.2000  2.3000
  -6   2   1 53.2000  2.5000
   6  -2   0 62.5000  2.4000
  -6   2   0 60.4000  3.2000
   6  -2   1  3.3000  0.8000
  -6   2  -1  2.4000  0.7000
   6  -2   2 175.100  5.2000
  -6   2  -2 174.100  3.9000
   6  -2   3 10.6000  1.0000
  -6   2  -3  9.5000  0.9000
   6  -2   4 10.6000  1.0000
  -6   2  -4 12.0000  1.0000
   6  -2   5 11.2000  0.9000
  -6   2  -5 13.6000  1.1000
   6  -2   6 93.1000  3.0000
  -6   2  -6 88.0000  3.2000
   6  -2   7 29.3000  1.5000
  -6   2  -7 30.1000  1.9000
   6  -2   8  3.1000  0.7000
  -6   2  -8  3.1000  0.9000
   6  -2   9  5.3000  0.9000
  -6   2  -9  5.7000  1.0000
   6  -2  10 -0.5000  0.8000
  -6   2 -10  1.2000  0.9000
   6  -2  11 14.4000  1.2000
  -6   2 -11 11.1000  1.2000
   6  -2  12 71.3000  3.3000
  -6   2 -12 77.1000  3.2000
   6  -2  13 17.4000  2.2000
  -6   2 -13 16.3000  1.5000
   6  -2  14  0.6000  0.9000
  -6   2 -14  1.5000  1.2000
   6  -2  15  0.7000  1.3000
  -6   2 -15 -0.4000  1.2000
   6  -2  16  2.1000  1.4000
  -6   2 -16  1.1000  1.4000
   6  -2  17  1.1000  1.7000
  -6   2 -17 -0.3000  1.4000
   6  -2  18 -0.2000  1.8000
  -6   2 -18 -1.7000  1.8000
   6  -2  19 19.0000  2.7000
  -6   2 -19 10.4000  2.6000
   6  -2  20  4.8000  1.8000
  -6   2 -20  0.2000  2.1000
   6  -2  21 -2.5000  3.8000
  -6   2 -21  0.1000  5.6000
   6  -2  22 10.5000  6.1000
  -6   2 -22 -0.8000  6.6000
   6  -2  23 -1.0000  3.8000
  -6   2 -23  3.8000  7.7000
  -6   1  24 -1.9000  5.3000
   6  -1 -23  1.7000  5.5000
  -6   1  23 -2.5000  4.7000
  -6   1  22 -1.1000  2.9000
   6  -1 -21 10.4000  6.0000
  -6   1  21 11.9000  4.6000
   6  -1 -20 31.0000  6.5000
  -6   1  20 15.1000  2.8000
   6  -1 -19 -0.7000  2.5000
  -6   1  19 -1.5000  1.9000
   6  -1 -18  3.5000  2.0000
  -6   1  18  2.1000  2.0000
   6  -1 -17  2.0000  1.9000
  -6   1  17 -0.3000  1.4000
   6  -1 -16  0.2000  2.1000
  -6   1  16 -0.3000  1.1000
   6  -1 -15 18.2000  2.5000
  -6   1  15 20.0000  1.7000
   6  -1 -14  1.9000  1.5000
  -6   1  14  1.9000  1.1000
   6  -1 -13 -0.3000  1.0000
  -6   1  13  0.7000  1.1000
   6  -1 -12  1.4000  1.0000
  -6   1  12  1.2000  0.9000
   6  -1 -11 59.6000  2.9000
  -6   1  11 60.8000  2.8000
   6  -1 -10  0.5000  1.0000
  -6   1  10  2.8000  1.1000
   6  -1  -9  0.2000  0.9000
  -6   1   9  1.2000  0.8000
   6  -1  -8 91.8000  3.8000
  -6   1   8 91.3000  4.3000
   6  -1  -7 55.1000  2.5000
  -6   1   7 50.8000  2.9000
   6  -1  -6  2.9000  0.9000
  -6   1   6  3.8000  0.9000
   6  -1  -5 118.000  4.2000
  -6   1   5 118.100  5.3000
   6  -1  -4  1.8000  0.9000
  -6   1   4  1.2000  0.8000
   6  -1  -3 305.800  8.3000
  -6   1   3 294.800  9.0000
   6  -1  -2 60.9000  2.3000
  -6   1   2 69.5000  2.6000
   6  -1  -1 13.1000  1.1000
  -6   1   1 12.7000  1.0000
   6  -1   0 63.5000  2.3000
  -6   1   0 63.2000  2.2000
   6  -1   1 60.4000  2.3000
  -6   1  -1 58.1000  2.2000
   6  -1   2 170.000  5.1000
  -6   1  -2 165.200  4.6000
   6  -1   3 13.9000  1.1000
  -6   1  -3 13.4000  0.9000
   6  -1   4  4.1000  0.7000
  -6   1  -4  2.9000  0.7000
   6  -1   5  3.5000  0.9000
  -6   1  -5  4.0000  0.7000
   6  -1   6 232.400  7.1000
  -6   1  -6 233.000  8.1000
   6  -1   7 -0.5000  0.6000
  -6   1  -7  1.1000  0.8000
   6  -1   8 70.9000  2.7000
  -6   1  -8 66.2000  2.7000
   6  -1   9  3.5000  0.8000
  -6   1  -9  4.6000  1.0000
   6  -1  10 18.4000  1.3000
  -6   1 -10 14.8000  1.4000
   6  -1  11 33.4000  1.8000
  -6   1 -11 37.5000  1.8000
   6  -1  12  1.6000  1.2000
  -6   1 -12  1.1000  1.2000
   6  -1  13 42.1000  2.4000
  -6   1 -13 41.3000  2.4000
   6  -1  14 10.9000  1.6000
  -6   1 -14 11.4000  1.5000
   6  -1  15 -0.3000  1.0000
  -6   1 -15  2.1000  1.7000
   6  -1  16  7.5000  1.4000
  -6   1 -16  6.2000  1.7000
   6  -1  17  5.4000  1.6000
  -6   1 -17 11.5000  2.2000
   6  -1  18 -1.3000  1.0000
  -6   1 -18 -0.5000  2.0000
   6  -1  19 17.2000  2.1000
  -6   1 -19 19.1000  3.5000
   6  -1  20  3.7000  1.6000
  -6   1 -20  2.1000  2.7000
   6  -1  21  5.0000  5.4000
  -6   1 -21 -3.9000  2.7000
   6  -1  22 10.5000  4.6000
  -6   1 -22 13.0000  3.3000
   6  -1  23  7.2000  4.5000
  -6   1 -23  6.5000  5.6000
  -6   0  24  5.9000  4.3000
  -6   0  23  3.2000  4.7000
  -6   0  22  5.6000  3.8000
  -6   0  21  1.4000  2.5000
   6   0 -20 13.7000  5.3000
  -6   0  20 14.5000  2.8000
   6   0 -19 -0.4000  4.5000
  -6   0  19  0.8000  2.4000
   6   0 -18 -2.0000  2.1000
  -6   0  18  0.1000  1.7000
   6   0 -17 -1.6000  1.8000
  -6   0  17  1.2000  1.6000
   6   0 -16 90.3000  4.5000
  -6   0  16 87.9000  4.2000
   6   0 -15 44.1000  2.9000
  -6   0  15 40.6000  3.2000
   6   0 -14  5.9000  1.6000
  -6   0  14  4.8000  1.2000
   6   0 -13  9.6000  1.4000
  -6   0  13 12.0000  1.5000
   6   0 -12 37.3000  2.7000
  -6   0  12 41.7000  2.4000
   6   0 -11  5.0000  1.3000
  -6   0  11  4.2000  1.3000
   6   0 -10  8.9000  1.3000
  -6   0  10 10.7000  1.2000
   6   0  -9  1.4000  0.9000
  -6   0   9  1.1000  0.8000
   6   0  -8 25.2000  1.7000
  -6   0   8 21.2000  1.8000
   6   0  -7 14.4000  1.3000
  -6   0   7 16.0000  1.6000
   6   0  -6  2.1000  1.0000
  -6   0   6  1.6000  1.1000
   6   0  -5 12.7000  1.2000
  -6   0   5 15.2000  1.2000
   6   0  -4 240.800  5.4000
  -6   0   4 239.800  7.2000
   6   0  -3 436.400 11.4000
  -6   0   3 433.400 12.7000
   6   0  -2  7.4000  1.0000
  -6   0   2  8.4000  1.0000
   6   0  -1 19.9000  1.2000
  -6   0   1 17.9000  1.1000
   6   0   0  1.0000  0.8000
  -6   0   0  1.3000  0.7000
   6   0   1 490.400 12.8000
  -6   0  -1 462.800 11.3000
   6   0   2 28.2000  1.6000
  -6   0  -2 25.2000  1.3000
   6   0   3 287.400  8.5000
  -6   0  -3 289.000  7.0000
   6   0   4 42.2000  1.8000
  -6   0  -4 47.9000  1.7000
   6   0   5 213.000  6.6000
  -6   0  -5 211.500  5.3000
   6   0   6 378.600 11.5000
  -6   0  -6 376.900 10.1000
   6   0   7 111.600  3.7000
  -6   0  -7 106.700  3.8000
   6   0   8 35.3000  1.6000
  -6   0  -8 30.0000  1.8000
   6   0   9 10.9000  0.9000
  -6   0  -9 11.7000  1.4000
   6   0  10  8.1000  0.9000
  -6   0 -10  7.5000  1.1000
   6   0  11 50.5000  1.9000
  -6   0 -11 50.0000  2.6000
   6   0  12 -1.1000  1.0000
  -6   0 -12  2.8000  1.1000
   6   0  13 44.7000  2.2000
  -6   0 -13 40.7000  2.7000
   6   0  14 100.900  4.8000
  -6   0 -14 94.9000  4.0000
   6   0  15  0.4000  0.6000
  -6   0 -15  2.5000  1.5000
   6   0  16  0.6000  0.7000
  -6   0 -16  0.7000  1.6000
   6   0  17 12.7000  1.1000
  -6   0 -17 14.9000  2.0000
   6   0  18 16.7000  1.3000
  -6   0 -18 14.0000  2.8000
   6   0  19 -3.8000  2.4000
  -6   0 -19  1.8000  1.9000
   6   0  20  6.5000  3.8000
  -6   0 -20 -0.3000  2.0000
   6   0  21 10.0000  4.1000
  -6   0 -21 20.2000  3.4000
   6   0  22  0.8000  5.6000
  -6   0 -22 -3.7000  3.5000
   6   0  23 20.4000  6.4000
  -6   0 -23  5.1000  3.6000
   6   1 -24  3.4000  5.0000
  -6  -1  24 -1.4000  4.1000
  -6  -1  23  2.9000  3.9000
  -6  -1  22  3.3000  3.1000
  -6  -1  21  8.2000  2.8000
  -6  -1  20 25.2000  4.3000
   6   1 -19  1.4000  2.1000
  -6  -1  19 -2.1000  1.9000
   6   1 -18 -0.6000  2.1000
  -6  -1  18  2.3000  2.7000
   6   1 -17  2.7000  2.1000
  -6  -1  17 -0.6000  1.4000
   6   1 -16 -0.2000  2.1000
  -6  -1  16  3.6000  1.5000
   6   1 -15 26.9000  3.2000
  -6  -1  15 17.9000  2.2000
   6   1 -14  0.6000  1.5000
  -6  -1  14  4.0000  1.6000
   6   1 -13  1.0000  1.2000
  -6  -1  13  0.7000  1.2000
   6   1 -12  2.3000  1.1000
  -6  -1  12  1.2000  1.1000
   6   1 -11 58.3000  2.7000
  -6  -1  11 61.7000  3.1000
   6   1 -10  3.8000  1.1000
  -6  -1  10  1.5000  1.1000
   6   1  -9  1.6000  1.0000
  -6  -1   9  0.7000  1.6000
   6   1  -8 97.1000  3.5000
  -6  -1   8 90.5000  4.1000
   6   1  -7 58.3000  2.4000
  -6  -1   7 56.0000  2.3000
   6   1  -6  2.7000  0.9000
  -6  -1   6  1.6000  1.0000
   6   1  -5 118.300  3.1000
  -6  -1   5 116.100  3.8000
   6   1  -4  1.2000  0.9000
  -6  -1   4  1.6000  0.8000
   6   1  -3 304.000  7.3000
  -6  -1   3 290.500  8.4000
   6   1  -2 62.2000  2.8000
  -6  -1   2 65.1000  2.3000
   6   1  -1 11.9000  1.3000
  -6  -1   1 13.5000  1.1000
   6   1   0 66.2000  3.2000
  -6  -1   0 68.9000  2.3000
   6   1   1 50.4000  2.7000
  -6  -1  -1 53.9000  2.4000
   6   1   2 169.000  6.6000
  -6  -1  -2 168.100  4.6000
   6   1   3 12.7000  1.0000
  -6  -1  -3 11.3000  1.1000
   6   1   4  2.9000  0.7000
  -6  -1  -4  4.0000  0.7000
   6   1   5  4.4000  0.8000
  -6  -1  -5  4.4000  0.7000
   6   1   6 240.000  6.2000
  -6  -1  -6 223.100  6.3000
   6   1   7 -0.7000  0.6000
  -6  -1  -7 -2.2000  1.2000
   6   1   8 65.7000  2.4000
  -6  -1  -8 69.1000  2.9000
   6   1   9  3.9000  0.6000
  -6  -1  -9  7.8000  1.5000
   6   1  10 18.0000  0.9000
  -6  -1 -10 16.0000  1.7000
   6   1  11 34.5000  2.8000
  -6  -1 -11 36.3000  2.3000
   6   1  12  3.7000  2.3000
  -6  -1 -12  0.5000  1.2000
   6   1  13 38.2000  3.2000
  -6  -1 -13 41.5000  2.7000
   6   1  14 14.5000  3.8000
  -6  -1 -14 15.1000  1.8000
   6   1  15 -2.1000  1.7000
  -6  -1 -15  0.3000  1.5000
   6   1  16  7.9000  3.0000
  -6  -1 -16  6.3000  1.9000
   6   1  17  6.8000  2.7000
  -6  -1 -17  8.6000  2.4000
  -6  -1 -18 -0.5000  2.2000
   6   1  19 17.7000  4.4000
  -6  -1 -19 12.4000  3.2000
  -6  -1 -20 -0.8000  2.4000
   6   1  21  0.6000  4.7000
  -6  -1 -21 -1.7000  2.3000
   6   1  22  7.2000  5.1000
  -6  -1 -22  5.3000  5.2000
   6   1  23  3.4000  3.8000
  -6  -1 -23  0.7000  4.7000
   6   2 -24 -1.7000  4.1000
  -6  -2  24  1.2000  6.7000
   6   2 -23  7.3000  4.0000
  -6  -2  23 -1.1000  4.3000
  -6  -2  22 -1.0000  3.1000
  -6  -2  21 -5.5000  3.1000
   6   2 -20  3.5000  4.2000
  -6  -2  20  9.4000  3.0000
   6   2 -19 20.0000  4.2000
  -6  -2  19 17.9000  3.0000
   6   2 -18  1.9000  2.0000
  -6  -2  18 -1.0000  2.9000
   6   2 -17 -2.8000  2.3000
  -6  -2  17  2.3000  2.0000
   6   2 -16 10.4000  2.6000
  -6  -2  16  8.1000  1.8000
   6   2 -15 -1.2000  1.5000
  -6  -2  15  0.1000  1.9000
   6   2 -14 10.7000  2.0000
  -6  -2  14  8.5000  1.8000
   6   2 -13  5.4000  1.8000
  -6  -2  13  1.6000  1.4000
   6   2 -12  1.6000  1.6000
  -6  -2  12  0.8000  1.2000
   6   2 -11 49.1000  3.3000
  -6  -2  11 49.5000  2.8000
   6   2 -10  0.6000  1.1000
  -6  -2  10  4.3000  1.2000
   6   2  -9 53.0000  3.5000
  -6  -2   9 47.3000  2.1000
   6   2  -8  5.7000  1.1000
  -6  -2   8  6.5000  1.1000
   6   2  -7 83.2000  3.3000
  -6  -2   7 85.8000  3.0000
   6   2  -6 65.9000  2.7000
  -6  -2   6 61.1000  2.3000
   6   2  -5 40.0000  2.1000
  -6  -2   5 38.6000  2.1000
   6   2  -4  0.7000  1.0000
  -6  -2   4  3.1000  1.1000
   6   2  -3  3.2000  0.9000
  -6  -2   3  3.2000  1.0000
   6   2  -2 80.2000  2.7000
  -6  -2   2 77.1000  2.4000
   6   2  -1 55.2000  2.2000
  -6  -2   1 51.4000  2.0000
   6   2   0 61.6000  2.4000
  -6  -2   0 62.9000  2.0000
   6   2   1  2.3000  0.8000
  -6  -2  -1  2.4000  0.8000
   6   2   2 183.300  5.6000
  -6  -2  -2 172.400  5.9000
   6   2   3 14.6000  1.7000
  -6  -2  -3  9.5000  1.0000
   6   2   4 11.9000  1.6000
  -6  -2  -4 11.9000  1.0000
   6   2   5 15.1000  3.0000
  -6  -2  -5 12.3000  1.0000
   6   2   6 90.9000  4.4000
  -6  -2  -6 88.0000  2.7000
   6   2   7 37.3000  2.6000
  -6  -2  -7 32.1000  1.2000
   6   2   8  2.2000  1.4000
  -6  -2  -8  0.3000  1.1000
   6   2   9  8.6000  2.8000
  -6  -2  -9  8.6000  1.6000
   6   2  10  0.9000  1.4000
  -6  -2 -10 -0.9000  1.3000
   6   2  11  8.0000  1.7000
  -6  -2 -11 11.4000  1.6000
   6   2  12 70.8000  6.6000
  -6  -2 -12 75.5000  3.7000
   6   2  13 19.1000  4.6000
  -6  -2 -13 14.9000  1.8000
   6   2  14 -1.7000  2.6000
  -6  -2 -14  0.1000  1.5000
   6   2  15  1.4000  4.3000
  -6  -2 -15 -1.1000  1.8000
   6   2  16  2.3000  3.6000
  -6  -2 -16  3.7000  1.9000
  -6  -2 -17 -4.2000  1.8000
  -6  -2 -18 -2.6000  2.5000
  -6  -2 -19 13.5000  3.8000
  -6  -2 -20  4.4000  3.4000
  -6  -2 -21 -4.5000  2.7000
  -6  -2 -22  0.9000  3.5000
  -6  -2 -23 -7.7000  5.9000
   6   3 -23 -1.7000  5.0000
  -6  -3  23 -2.3000  4.1000
  -6  -3  22 -1.6000  4.0000
  -6  -3  21 17.3000  4.4000
   6   3 -20  1.1000  3.7000
  -6  -3  20 -4.9000  2.3000
   6   3 -19 11.0000  4.4000
  -6  -3  19 15.5000  3.5000
   6   3 -18  2.0000  2.3000
  -6  -3  18 10.8000  3.0000
   6   3 -17 11.3000  2.5000
  -6  -3  17  5.5000  2.7000
   6   3 -16  9.1000  2.1000
  -6  -3  16  4.5000  2.2000
   6   3 -15  1.5000  2.4000
  -6  -3  15  3.7000  1.5000
   6   3 -14 -0.5000  2.0000
  -6  -3  14  0.1000  1.5000
   6   3 -13  0.7000  1.6000
  -6  -3  13 -0.6000  1.5000
   6   3 -12  3.2000  1.6000
  -6  -3  12  1.6000  1.4000
   6   3 -11 22.5000  2.7000
  -6  -3  11 22.3000  1.9000
   6   3 -10 37.2000  2.1000
  -6  -3  10 35.8000  2.0000
   6   3  -9  1.2000  1.2000
  -6  -3   9  1.0000  1.2000
   6   3  -8 27.0000  1.7000
  -6  -3   8 29.3000  1.7000
   6   3  -7 94.5000  3.3000
  -6  -3   7 88.5000  3.1000
   6   3  -6 -0.3000  0.8000
  -6  -3   6 -2.2000  0.9000
   6   3  -5 44.5000  2.2000
  -6  -3   5 38.9000  2.0000
   6   3  -4 175.700  5.3000
  -6  -3   4 164.200  5.2000
   6   3  -3  4.0000  1.1000
  -6  -3   3  1.4000  0.8000
   6   3  -2  6.9000  1.2000
  -6  -3   2  6.6000  1.0000
   6   3  -1  2.4000  1.2000
  -6  -3   1  1.6000  0.8000
   6   3   0 94.1000  4.4000
  -6  -3   0 89.7000  2.9000
   6   3   1 17.1000  1.5000
  -6  -3  -1 14.2000  1.1000
   6   3   2 24.8000  2.2000
  -6  -3  -2 25.7000  1.4000
   6   3   3 121.800  4.7000
  -6  -3  -3 128.600  4.6000
   6   3   4 19.7000  1.9000
  -6  -3  -4 19.3000  1.3000
   6   3   5  5.2000  1.6000
  -6  -3  -5  6.2000  0.8000
   6   3   6 20.7000  2.4000
  -6  -3  -6 20.2000  1.0000
   6   3   7 66.2000  4.1000
  -6  -3  -7 61.2000  2.2000
   6   3   8 -1.5000  1.7000
  -6  -3  -8  0.5000  1.1000
   6   3   9 -0.3000  1.6000
  -6  -3  -9 -0.4000  1.1000
   6   3  10 12.1000  2.0000
  -6  -3 -10  7.8000  1.9000
   6   3  11 41.8000  4.8000
  -6  -3 -11 37.2000  2.4000
   6   3  12  7.9000  2.8000
  -6  -3 -12  4.9000  1.8000
   6   3  13 -0.9000  3.5000
  -6  -3 -13 -1.4000  1.6000
   6   3  14 -0.3000  2.9000
  -6  -3 -14  3.3000  1.7000
   6   3  15 -0.9000  4.5000
  -6  -3 -15 -0.3000  1.8000
  -6  -3 -16 13.0000  2.4000
  -6  -3 -17  9.5000  3.6000
  -6  -3 -18  3.3000  3.4000
  -6  -3 -19 -0.6000  3.7000
  -6  -3 -20  3.2000  3.1000
  -6  -3 -21  1.2000  4.0000
  -6  -3 -22 -3.4000  6.2000
   6   4 -23 -2.7000  3.3000
  -6  -4  23 -2.1000  4.5000
   6   4 -22  6.4000  5.0000
  -6  -4  22  4.6000  5.0000
  -6  -4  21  4.5000  4.0000
  -6  -4  20  0.6000  2.8000
  -6  -4  19  3.9000  3.3000
   6   4 -18 14.1000  3.5000
  -6  -4  18 15.9000  3.2000
   6   4 -17 -2.1000  2.2000
  -6  -4  17  6.3000  3.1000
   6   4 -16  1.5000  1.7000
  -6  -4  16  1.7000  2.0000
   6   4 -15  9.8000  2.4000
  -6  -4  15  5.8000  2.4000
   6   4 -14 -0.3000  1.4000
  -6  -4  14  6.9000  2.6000
   6   4 -13  2.4000  1.4000
  -6  -4  13  2.2000  1.9000
   6   4 -12  1.0000  1.4000
  -6  -4  12  2.9000  1.6000
   6   4 -11  5.1000  1.3000
  -6  -4  11  4.8000  1.3000
   6   4 -10 15.4000  1.6000
  -6  -4  10 15.0000  1.6000
   6   4  -9 -0.4000  0.9000
  -6  -4   9  1.3000  1.4000
   6   4  -8 13.6000  1.3000
  -6  -4   8 10.8000  1.3000
   6   4  -7  1.2000  1.2000
  -6  -4   7  0.7000  1.0000
   6   4  -6 37.2000  2.0000
  -6  -4   6 35.9000  1.8000
   6   4  -5 56.1000  2.6000
  -6  -4   5 59.5000  2.6000
   6   4  -4  3.3000  1.1000
  -6  -4   4  5.1000  1.3000
   6   4  -3  0.8000  1.1000
  -6  -4   3  2.8000  1.0000
   6   4  -2 71.0000  3.3000
  -6  -4   2 64.8000  2.5000
   6   4  -1 12.2000  1.8000
  -6  -4   1 11.8000  1.2000
   6   4   0  2.6000  1.2000
  -6  -4   0  3.7000  0.8000
   6   4   1 18.0000  2.0000
  -6  -4  -1 16.5000  1.4000
   6   4   2 145.500  6.4000
  -6  -4  -2 144.800  4.5000
   6   4   3  7.6000  1.4000
  -6  -4  -3  5.6000  0.9000
   6   4   4  2.8000  1.2000
  -6  -4  -4  1.4000  0.8000
   6   4   5 10.5000  2.2000
  -6  -4  -5 15.4000  1.3000
   6   4   6  3.5000  1.8000
  -6  -4  -6  0.8000  0.7000
   6   4   7 10.7000  2.0000
  -6  -4  -7  7.9000  0.6000
   6   4   8  3.6000  1.9000
  -6  -4  -8  1.4000  0.3000
   6   4   9  3.3000  1.7000
  -6  -4  -9  2.6000  1.4000
   6   4  10  0.3000  2.1000
  -6  -4 -10  6.6000  1.5000
  -6  -4 -11 15.5000  2.1000
   6   4  12  4.3000  4.1000
  -6  -4 -12 -0.9000  1.4000
   6   4  13 13.2000  3.8000
  -6  -4 -13  6.9000  2.0000
   6   4  14 13.5000  5.2000
  -6  -4 -14  1.4000  2.4000
  -6  -4 -15  1.9000  1.9000
  -6  -4 -16 11.1000  2.4000
  -6  -4 -17  4.1000  2.1000
  -6  -4 -18  1.7000  2.9000
  -6  -4 -19  2.7000  5.4000
  -6  -4 -20  1.1000  6.2000
  -6  -4 -21 -1.7000  3.6000
  -6  -5  21  1.0000  6.4000
  -6  -5  20 -6.2000  4.4000
  -6  -5  19  4.0000  2.9000
   6   5 -18  1.1000  2.9000
  -6  -5  18  3.8000  3.2000
   6   5 -17  2.3000  2.9000
  -6  -5  17  6.8000  4.3000
   6   5 -16  6.1000  1.8000
  -6  -5  16  2.7000  2.5000
   6   5 -15 11.4000  1.7000
  -6  -5  15 15.7000  2.8000
   6   5 -14  0.9000  1.3000
  -6  -5  14  5.4000  3.2000
   6   5 -13  3.1000  1.5000
  -6  -5  13  2.9000  2.6000
   6   5 -12  1.0000  1.3000
  -6  -5  12  3.6000  2.2000
   6   5 -11 22.9000  1.9000
  -6  -5  11 19.1000  2.0000
   6   5 -10 -0.6000  1.1000
  -6  -5  10  4.3000  1.4000
   6   5  -9  6.8000  1.4000
  -6  -5   9  6.2000  1.3000
   6   5  -8 79.8000  3.5000
  -6  -5   8 77.6000  3.4000
   6   5  -7  1.8000  0.9000
  -6  -5   7  0.9000  1.1000
   6   5  -6  4.0000  1.3000
  -6  -5   6  5.2000  1.2000
   6   5  -5 23.8000  1.8000
  -6  -5   5 20.6000  1.6000
   6   5  -4 10.6000  1.4000
  -6  -5   4  7.1000  1.2000
   6   5  -3  1.8000  1.7000
  -6  -5   3  1.8000  0.9000
   6   5  -2  1.9000  1.4000
  -6  -5   2  3.4000  1.0000
   6   5  -1  9.0000  1.6000
  -6  -5   1 12.1000  1.3000
   6   5   0  5.7000  1.2000
  -6  -5   0  5.1000  1.1000
   6   5   1  2.3000  1.4000
  -6  -5  -1 -0.7000  0.9000
   6   5   2  0.0000  1.2000
  -6  -5  -2 -0.2000  0.8000
   6   5   3 37.5000  3.2000
  -6  -5  -3 33.7000  1.9000
   6   5   4 11.4000  1.7000
  -6  -5  -4  6.5000  1.1000
   6   5   5 37.1000  3.1000
  -6  -5  -5 35.2000  2.1000
   6   5   6  3.6000  1.6000
  -6  -5  -6  1.9000  0.8000
   6   5   7  4.3000  1.8000
  -6  -5  -7  3.2000  0.7000
   6   5   8  0.6000  1.6000
  -6  -5  -8  2.3000  0.6000
   6   5   9 15.2000  3.9000
  -6  -5  -9 13.5000  0.8000
   6   5  10  3.1000  2.8000
  -6  -5 -10  3.3000  1.7000
  -6  -5 -11 12.7000  2.3000
   6   5  12  5.1000  4.2000
  -6  -5 -12  0.9000  1.4000
   6   5  13 -5.6000  3.4000
  -6  -5 -13  2.3000  2.0000
  -6  -5 -14  1.0000  2.0000
  -6  -5 -15  1.7000  2.4000
  -6  -5 -16  8.3000  3.1000
  -6  -5 -17 -1.0000  4.1000
  -6  -5 -18 10.2000  5.9000
  -6  -5 -19 -7.2000  5.8000
  -6  -5 -20 -4.2000  4.6000
  -6  -6  20  3.2000  5.5000
  -6  -6  19 -2.2000  4.3000
  -6  -6  18  2.0000  4.1000
  -6  -6  17  0.4000  2.8000
  -6  -6  16  0.3000  5.3000
   6   6 -15  2.5000  2.1000
  -6  -6  15  1.0000  3.3000
   6   6 -14  0.9000  1.6000
  -6  -6  14  1.7000  2.5000
   6   6 -13  3.6000  1.4000
  -6  -6  13  1.9000  2.6000
   6   6 -12  0.7000  1.3000
  -6  -6  12  1.2000  1.7000
   6   6 -11 13.6000  2.0000
  -6  -6  11 10.0000  2.1000
   6   6 -10 -0.2000  1.7000
  -6  -6  10  0.1000  1.6000
   6   6  -9  0.6000  1.1000
  -6  -6   9  5.8000  1.9000
   6   6  -8  4.5000  1.4000
  -6  -6   8  2.8000  1.4000
   6   6  -7  4.6000  1.4000
  -6  -6   7  2.7000  1.3000
   6   6  -6 38.6000  2.4000
  -6  -6   6 36.5000  2.3000
   6   6  -5 21.3000  1.9000
  -6  -6   5 19.0000  2.1000
   6   6  -4  0.6000  1.3000
  -6  -6   4  1.6000  1.4000
   6   6  -3  0.2000  1.4000
  -6  -6   3  1.5000  0.9000
   6   6  -2  2.4000  1.6000
  -6  -6   2  2.4000  1.1000
   6   6  -1  1.0000  1.4000
  -6  -6   1  1.7000  1.5000
   6   6   0  8.5000  1.8000
  -6  -6   0  4.4000  1.3000
   6   6   1  0.2000  1.5000
  -6  -6  -1  0.7000  1.1000
   6   6   2  2.8000  1.8000
  -6  -6  -2  8.9000  1.6000
   6   6   3  1.7000  1.7000
  -6  -6  -3  2.2000  1.0000
   6   6   4  6.6000  2.4000
  -6  -6  -4  6.4000  1.3000
   6   6   5  2.9000  2.0000
  -6  -6  -5  2.1000  1.2000
   6   6   6 23.3000  3.1000
  -6  -6  -6 28.6000  1.4000
   6   6   7 12.3000  3.4000
  -6  -6  -7  7.1000  1.0000
   6   6   8  2.6000  2.9000
  -6  -6  -8  2.1000  0.9000
  -6  -6  -9  1.7000  0.7000
   6   6  10 18.0000  4.6000
  -6  -6 -10  8.4000  0.8000
   6   6  11  9.2000  4.7000
  -6  -6 -11 -0.5000  1.6000
  -6  -6 -12  5.3000  1.9000
  -6  -6 -13 -1.2000  2.3000
  -6  -6 -14  5.7000  2.9000
  -6  -6 -15  4.3000  2.9000
  -6  -6 -16 -3.3000  3.4000
  -6  -6 -17  3.2000  4.5000
  -6  -6 -18  4.6000  4.2000
  -6  -7  18 -1.2000  4.6000
  -6  -7  17 -2.2000  3.9000
  -6  -7  16 -0.8000  4.0000
  -6  -7  15 -1.5000  2.7000
  -6  -7  14  1.4000  2.9000
  -6  -7  13  4.6000  2.8000
  -6  -7  12 -0.3000  1.9000
   6   7 -11  4.8000  1.5000
  -6  -7  11  2.9000  2.0000
   6   7 -10 -0.9000  1.3000
  -6  -7  10  3.8000  1.7000
   6   7  -9  1.0000  1.1000
  -6  -7   9  1.6000  1.7000
   6   7  -8 10.9000  1.7000
  -6  -7   8  7.6000  1.9000
   6   7  -7 -0.2000  1.2000
  -6  -7   7 -0.9000  1.4000
   6   7  -6  4.0000  1.4000
  -6  -7   6  6.9000  1.7000
   6   7  -5  3.3000  1.5000
  -6  -7   5  2.6000  1.5000
   6   7  -4  1.1000  1.4000
  -6  -7   4  1.0000  1.8000
   6   7  -3  1.4000  1.5000
  -6  -7   3  0.0000  0.9000
   6   7  -2  2.4000  1.3000
  -6  -7   2 -0.8000  1.2000
   6   7  -1 -0.1000  1.5000
  -6  -7   1  0.2000  1.3000
   6   7   0  4.0000  1.5000
  -6  -7   0  3.8000  1.2000
   6   7   1  1.2000  1.4000
  -6  -7  -1  0.6000  1.3000
   6   7   2  4.4000  2.8000
  -6  -7  -2  7.5000  1.7000
   6   7   3  0.0000  2.9000
  -6  -7  -3  1.6000  2.3000
  -6  -7  -4  4.9000  1.9000
   6   7   5  7.4000  2.7000
  -6  -7  -5  3.3000  1.4000
   6   7   6  1.5000  2.7000
  -6  -7  -6 -0.7000  1.1000
   6   7   7  1.9000  2.8000
  -6  -7  -7  2.0000  1.0000
   6   7   8  5.9000  3.2000
  -6  -7  -8  7.3000  1.1000
   6   7   9 -4.2000  3.0000
  -6  -7  -9  0.2000  1.1000
   6   7  10  5.1000  3.3000
  -6  -7 -10  2.0000  1.2000
  -6  -7 -11  0.3000  2.7000
  -6  -7 -12  0.8000  3.6000
  -6  -7 -13  6.1000  2.9000
  -6  -7 -14  2.0000  3.2000
  -6  -7 -15  2.5000  4.6000
  -6  -7 -16  6.4000  6.2000
  -6  -8  15  4.0000  3.8000
  -6  -8  14  9.9000  5.2000
  -6  -8  13 -0.5000  2.8000
  -6  -8  12  5.9000  3.6000
  -6  -8  11  1.4000  1.8000
  -6  -8  10  5.9000  2.2000
  -6  -8   9  4.1000  1.9000
  -6  -8   8  0.8000  2.3000
   6   8  -7 18.7000  3.8000
  -6  -8   7 30.9000  3.9000
   6   8  -6 12.1000  4.0000
  -6  -8   6  8.6000  2.3000
   6   8  -5  0.4000  1.8000
  -6  -8   5 -0.9000  2.2000
   6   8  -4  0.0000  1.5000
  -6  -8   4 -0.4000  1.5000
   6   8  -3  1.2000  1.7000
  -6  -8   3 -0.2000  1.6000
   6   8  -2  0.4000  2.0000
  -6  -8   2 -1.1000  1.3000
   6   8  -1 -1.5000  2.5000
  -6  -8   1 -1.1000  1.3000
   6   8   0  6.5000  3.2000
  -6  -8   0  9.4000  1.5000
   6   8   1  4.2000  3.0000
  -6  -8  -1  2.1000  1.6000
   6   8   2  7.1000  3.5000
  -6  -8  -2  4.0000  1.5000
   6   8   3  5.4000  2.8000
  -6  -8  -3  2.4000  1.3000
   6   8   4 -0.8000  2.4000
  -6  -8  -4  0.5000  1.5000
   6   8   5 -4.6000  4.0000
  -6  -8  -5  2.1000  1.2000
   6   8   6  1.8000  4.0000
  -6  -8  -6  2.4000  1.6000
  -6  -8  -7  0.9000  1.7000
  -6  -8  -8 10.5000  2.0000
  -6  -8  -9  2.7000  2.6000
  -6  -8 -10  1.6000  2.6000
  -6  -8 -11  0.6000  2.5000
  -6  -8 -12 -1.6000  2.4000
  -6  -8 -13 -1.0000  2.8000
  -6  -8 -14  3.9000  3.2000
  -6  -9  11 56.2000  9.1000
  -6  -9  10  3.1000  3.3000
  -6  -9   9  1.2000  4.1000
  -6  -9   8  8.6000  3.5000
  -6  -9   7 -2.8000  2.1000
  -6  -9   6  0.6000  2.0000
  -6  -9   5  1.2000  1.6000
  -6  -9   4  3.7000  2.1000
  -6  -9   3  6.4000  2.1000
  -6  -9   2  3.1000  2.3000
  -6  -9   1  5.1000  2.2000
  -6  -9   0 -1.3000  1.9000
  -6  -9  -1  1.2000  1.7000
  -6  -9  -2 -2.0000  1.6000
  -6  -9  -3  4.9000  1.7000
  -6  -9  -4  3.7000  1.7000
  -6  -9  -5  3.0000  1.8000
  -6  -9  -6 -2.3000  1.6000
  -6  -9  -7  1.5000  2.3000
  -6  -9  -8  1.9000  3.0000
  -6  -9  -9  4.3000  3.0000
  -6  -9 -10  7.5000  3.6000
  -6 -10   4  1.9000  3.1000
  -6 -10   3  8.4000  4.3000
  -6 -10   2 -0.8000  2.5000
  -6 -10   1  3.4000  3.5000
  -6 -10   0 -3.8000  2.5000
  -6 -10  -1  2.9000  2.6000
  -6 -10  -2  3.1000  2.8000
  -6 -10  -3  2.0000  3.4000
   7  -9 -10 -2.3000  3.5000
   7  -9  -9  3.5000  4.3000
   7  -9  -8 -8.4000  5.7000
   7  -9  -7 -2.3000  4.0000
   7  -9  -6  3.4000  5.4000
   7  -9  -5  4.0000  4.3000
   7  -9  -4  1.6000  2.4000
   7  -9  -3  0.3000  2.4000
   7  -9  -2  1.4000  2.1000
   7  -9  -1  1.4000  2.5000
   7  -9   0 -0.4000  2.4000
   7  -9   1  4.1000  5.4000
   7  -9   2  0.9000  3.6000
   7  -9   3  0.2000  4.0000
   7  -9   4 -1.8000  3.8000
   7  -9   5 -1.2000  5.5000
   7  -9   6 12.3000  5.1000
   7  -9   7  4.3000  4.6000
   7  -9   8  1.3000  3.0000
   7  -8 -14  1.0000  5.7000
   7  -8 -13  0.6000  2.8000
   7  -8 -12 -0.9000  3.1000
   7  -8 -11 10.1000  5.8000
   7  -8 -10  0.0000  2.8000
   7  -8  -9  7.9000  3.8000
   7  -8  -8 -3.5000  4.3000
   7  -8  -7 -1.8000  3.3000
   7  -8  -5 -1.5000  3.1000
   7  -8  -4  0.0000  2.0000
   7  -8  -3  0.6000  2.4000
   7  -8  -2 -0.8000  1.8000
   7  -8  -1  7.8000  2.6000
   7  -8   0  3.8000  2.5000
   7  -8   1  6.8000  3.7000
   7  -8   2 -0.4000  1.7000
   7  -8   3  1.9000  1.5000
   7  -8   4  0.5000  5.1000
   7  -8   5  8.5000  5.1000
   7  -8   6  5.9000  4.0000
   7  -8   7  1.6000  2.5000
   7  -8   8 -2.7000  2.0000
   7  -8   9 -1.7000  2.4000
   7  -8  10  4.2000  3.2000
   7  -8  11 -2.5000  2.6000
   7  -8  12  2.1000  3.1000
   7  -8  13  0.9000  2.8000
   7  -7 -17  4.7000  5.7000
   7  -7 -16 -3.4000  2.9000
   7  -7 -15  6.9000  2.8000
   7  -7 -14 -0.8000  2.9000
   7  -7 -13  2.3000  3.3000
   7  -7 -12  2.3000  3.2000
   7  -7 -11 18.6000  5.0000
   7  -7 -10  6.1000  2.9000
   7  -7  -9  2.7000  2.7000
   7  -7  -8 -5.9000  3.8000
   7  -7  -7  7.9000  3.0000
   7  -7  -6  7.2000  3.2000
   7  -7  -5 -2.4000  2.7000
   7  -7  -4 -2.6000  2.4000
  -7   7   4  0.3000  0.8000
   7  -7  -3  2.9000  1.7000
  -7   7   3  0.2000  1.2000
   7  -7  -2  5.7000  1.4000
  -7   7   2 11.0000  2.0000
   7  -7  -1  1.8000  1.6000
  -7   7   1  2.3000  1.5000
   7  -7   0  4.3000  1.4000
  -7   7   0  3.5000  1.9000
   7  -7   1 -0.4000  1.0000
  -7   7  -1 -0.1000  1.8000
   7  -7   2  2.9000  1.1000
  -7   7  -2  1.8000  2.3000
   7  -7   3  4.0000  1.2000
  -7   7  -3  6.9000  1.3000
   7  -7   4 18.9000  1.7000
  -7   7  -4 17.7000  2.2000
   7  -7   5 16.4000  1.3000
  -7   7  -5 18.7000  2.2000
   7  -7   6  5.4000  0.8000
  -7   7  -6  7.2000  1.7000
   7  -7   7  6.8000  2.0000
  -7   7  -7  7.0000  2.3000
   7  -7   8 -0.5000  2.0000
  -7   7  -8 -0.7000  2.0000
   7  -7   9  0.9000  2.0000
  -7   7  -9  2.8000  3.3000
   7  -7  10 15.6000  3.3000
  -7   7 -10 27.3000  4.8000
   7  -7  11  5.3000  2.5000
  -7   7 -11 10.1000  3.8000
   7  -7  12  0.6000  3.2000
  -7   7 -12  3.3000  4.1000
   7  -7  13  4.2000  2.5000
  -7   7 -13  0.2000  3.5000
   7  -7  14  0.4000  2.4000
   7  -7  15 -0.4000  2.8000
   7  -6 -19  6.9000  5.3000
   7  -6 -18  6.6000  4.8000
   7  -6 -17 23.3000  5.6000
   7  -6 -16  4.9000  5.0000
   7  -6 -15 -2.0000  3.9000
   7  -6 -14  0.7000  4.1000
   7  -6 -13  9.4000  3.4000
   7  -6 -12 -2.4000  3.1000
   7  -6 -11 11.0000  3.0000
   7  -6 -10 10.2000  3.1000
   7  -6  -9 -3.0000  3.6000
   7  -6  -8 -1.7000  2.3000
   7  -6  -7  7.3000  2.6000
  -7   6   7  5.8000  0.6000
   7  -6  -6 59.4000  6.5000
  -7   6   6 70.8000  3.7000
   7  -6  -5 11.8000  2.9000
  -7   6   5 19.9000  1.6000
   7  -6  -4 14.4000  3.5000
  -7   6   4 11.7000  1.5000
   7  -6  -3  7.0000  1.5000
  -7   6   3  5.3000  1.4000
   7  -6  -2 26.0000  2.0000
  -7   6   2 22.5000  2.5000
   7  -6  -1  7.2000  1.3000
  -7   6   1  8.2000  1.9000
   7  -6   0  2.6000  1.4000
  -7   6   0  0.0000  1.9000
   7  -6   1  0.7000  1.3000
  -7   6  -1 -0.7000  1.8000
   7  -6   2  3.3000  1.2000
  -7   6  -2  3.7000  0.9000
   7  -6   3 19.6000  1.5000
  -7   6  -3 23.7000  1.8000
   7  -6   4 26.5000  1.7000
  -7   6  -4 24.7000  2.4000
   7  -6   5  6.0000  1.0000
  -7   6  -5  5.8000  1.3000
   7  -6   6  0.0000  1.0000
  -7   6  -6  1.0000  1.4000
   7  -6   7  0.7000  0.7000
  -7   6  -7  3.2000  1.9000
   7  -6   8 10.6000  1.5000
  -7   6  -8 13.4000  2.6000
   7  -6   9  2.7000  1.2000
  -7   6  -9  0.6000  1.9000
   7  -6  10  2.1000  1.1000
  -7   6 -10  1.0000  1.9000
   7  -6  11  3.3000  2.6000
  -7   6 -11 -3.2000  2.9000
   7  -6  12  2.6000  2.3000
  -7   6 -12 -2.0000  2.9000
   7  -6  13  0.1000  2.5000
  -7   6 -13  2.1000  3.5000
   7  -6  14 -2.7000  3.1000
  -7   6 -14 -0.7000  4.2000
   7  -6  15 -1.0000  2.7000
   7  -6  16 -2.9000  3.0000
   7  -6  17  4.4000  3.9000
   7  -5 -21  2.7000  4.4000
   7  -5 -20  6.8000  4.9000
   7  -5 -19 -3.6000  4.4000
   7  -5 -18  6.0000  4.2000
  -7   5  17  8.6000  2.1000
   7  -5 -16 21.1000  4.3000
   7  -5 -15  1.9000  1.5000
   7  -5 -14  5.0000  1.6000
  -7   5  14  9.9000  2.0000
   7  -5 -13  0.4000  1.2000
  -7   5  13  0.1000  1.3000
   7  -5 -12  4.6000  1.2000
  -7   5  12  4.7000  1.3000
   7  -5 -11 15.9000  1.4000
  -7   5  11 13.7000  1.5000
   7  -5 -10  6.0000  3.3000
  -7   5  10  3.4000  1.1000
   7  -5  -9  3.3000  3.3000
  -7   5   9 -0.3000  0.6000
   7  -5  -8 -4.3000  2.8000
  -7   5   8  0.2000  0.6000
   7  -5  -7 48.9000  5.1000
  -7   5   7 57.2000  2.8000
   7  -5  -6  9.6000  2.8000
  -7   5   6  6.3000  1.2000
   7  -5  -5  1.7000  3.1000
  -7   5   5  1.2000  1.0000
   7  -5  -4  6.0000  1.6000
  -7   5   4  2.0000  1.1000
   7  -5  -3  4.3000  1.1000
  -7   5   3  3.7000  1.2000
   7  -5  -2 -0.3000  0.9000
  -7   5   2  0.4000  1.0000
   7  -5  -1  3.9000  1.1000
  -7   5   1  3.4000  1.3000
   7  -5   0  2.9000  1.0000
  -7   5   0  1.6000  1.1000
   7  -5   1 39.7000  2.4000
  -7   5  -1 45.5000  2.5000
   7  -5   2  8.5000  1.2000
  -7   5  -2  7.4000  1.2000
   7  -5   3  1.5000  0.8000
  -7   5  -3  2.4000  1.1000
   7  -5   4  0.0000  1.0000
  -7   5  -4 -0.4000  1.1000
   7  -5   5  5.2000  1.0000
  -7   5  -5  3.5000  1.3000
   7  -5   6 59.6000  2.4000
  -7   5  -6 55.8000  3.1000
   7  -5   7  4.2000  0.8000
  -7   5  -7  5.7000  1.7000
   7  -5   8  3.8000  0.7000
  -7   5  -8  2.9000  1.5000
   7  -5   9  0.5000  0.5000
  -7   5  -9  1.1000  1.2000
   7  -5  10  3.9000  1.7000
  -7   5 -10  2.1000  1.4000
   7  -5  11 -1.4000  1.2000
  -7   5 -11  0.7000  1.2000
   7  -5  12  4.5000  1.6000
  -7   5 -12  3.5000  1.6000
   7  -5  13  0.3000  1.7000
  -7   5 -13 -0.5000  1.7000
   7  -5  14 -0.4000  2.0000
  -7   5 -14  5.2000  2.1000
   7  -5  15  0.2000  2.0000
  -7   5 -15  3.6000  1.9000
   7  -5  16  1.9000  2.2000
  -7   5 -16  2.3000  2.6000
   7  -5  17  0.2000  2.1000
   7  -5  18  1.1000  2.2000
   7  -5  19  1.8000  2.9000
   7  -4 -22  1.9000  3.6000
   7  -4 -21  5.8000  4.1000
   7  -4 -20  6.4000  3.4000
  -7   4  20  4.5000  2.4000
   7  -4 -19 -0.4000  2.7000
  -7   4  19  3.3000  2.8000
   7  -4 -18  5.4000  2.8000
  -7   4  18  1.5000  2.4000
   7  -4 -17  4.2000  2.5000
  -7   4  17  3.4000  2.3000
   7  -4 -16  0.2000  2.0000
  -7   4  16 -4.3000  1.8000
   7  -4 -15  6.0000  2.1000
  -7   4  15  7.0000  1.8000
   7  -4 -14  8.8000  1.8000
  -7   4  14  6.8000  1.8000
   7  -4 -13  9.4000  1.7000
  -7   4  13  9.4000  1.6000
   7  -4 -12 33.0000  2.4000
  -7   4  12 42.9000  4.4000
   7  -4 -11  1.7000  1.0000
  -7   4  11  1.6000  1.3000
   7  -4 -10  8.1000  1.2000
  -7   4  10  8.5000  1.3000
   7  -4  -9  2.1000  0.9000
  -7   4   9  2.9000  1.2000
   7  -4  -8  3.5000  2.9000
  -7   4   8  2.7000  2.0000
   7  -4  -7  4.8000  2.8000
  -7   4   7  4.0000  2.2000
  -7   4   6 10.8000  2.5000
   7  -4  -5  0.7000  1.3000
  -7   4   5  4.0000  1.2000
   7  -4  -4  2.9000  1.3000
  -7   4   4  1.9000  1.0000
   7  -4  -3  0.2000  0.9000
  -7   4   3  2.0000  0.9000
   7  -4  -2  2.8000  1.1000
  -7   4   2  2.9000  1.6000
   7  -4  -1 -0.3000  1.0000
  -7   4   1  0.4000  0.3000
   7  -4   0  0.6000  0.8000
  -7   4   0  0.4000  0.6000
   7  -4   1 64.4000  2.8000
  -7   4  -1 71.9000  2.7000
   7  -4   2  3.6000  0.9000
  -7   4  -2  2.4000  0.8000
   7  -4   3 15.5000  1.2000
  -7   4  -3 12.3000  1.3000
   7  -4   4 65.7000  2.9000
  -7   4  -4 65.9000  3.6000
   7  -4   5  4.5000  0.9000
  -7   4  -5  2.8000  1.3000
   7  -4   6  2.1000  0.7000
  -7   4  -6  4.6000  1.1000
   7  -4   7 20.2000  1.3000
  -7   4  -7 19.2000  1.7000
   7  -4   8  5.6000  0.9000
  -7   4  -8  4.2000  1.2000
   7  -4   9 25.1000  1.3000
  -7   4  -9 28.8000  2.1000
   7  -4  10 11.1000  1.4000
  -7   4 -10  6.9000  1.7000
   7  -4  11  1.6000  1.2000
  -7   4 -11  3.0000  1.7000
   7  -4  12  0.9000  1.3000
  -7   4 -12  0.1000  1.5000
   7  -4  13 23.3000  2.2000
  -7   4 -13 25.1000  3.1000
   7  -4  14  6.4000  1.8000
  -7   4 -14  3.1000  2.1000
   7  -4  15  4.5000  1.9000
  -7   4 -15  1.9000  2.4000
   7  -4  16 -0.7000  2.0000
  -7   4 -16  3.2000  3.0000
   7  -4  17  1.1000  2.1000
  -7   4 -17  0.4000  2.4000
   7  -4  18  3.4000  5.5000
  -7   4 -18  5.4000  3.6000
   7  -4  19 -0.7000  2.9000
  -7   4 -19  7.4000  3.7000
   7  -4  20  1.1000  2.9000
   7  -3 -23 -0.8000  3.6000
  -7   3  23 -1.6000  3.9000
   7  -3 -22 -5.7000  4.4000
   7  -3 -21  5.8000  5.1000
  -7   3  21  2.8000  3.4000
   7  -3 -20 -1.3000  2.4000
  -7   3  20 -0.3000  3.0000
   7  -3 -19  5.3000  2.7000
  -7   3  19  0.0000  1.9000
   7  -3 -18  1.7000  2.6000
  -7   3  18  3.4000  2.3000
   7  -3 -17 -3.6000  3.3000
  -7   3  17 -0.2000  1.7000
   7  -3 -16  4.2000  1.9000
  -7   3  16  2.8000  1.4000
   7  -3 -15  2.4000  1.8000
  -7   3  15  2.0000  1.6000
   7  -3 -14  1.9000  1.8000
  -7   3  14  2.5000  1.6000
   7  -3 -13 23.6000  2.7000
  -7   3  13 23.0000  1.9000
   7  -3 -12  0.2000  1.6000
  -7   3  12 -0.4000  0.8000
   7  -3 -11  1.4000  1.2000
  -7   3  11  0.7000  1.3000
   7  -3 -10  0.8000  1.2000
  -7   3  10  1.0000  1.2000
   7  -3  -9  0.9000  1.0000
  -7   3   9  0.8000  0.7000
   7  -3  -8  1.7000  0.9000
  -7   3   8 -0.3000  0.8000
   7  -3  -7  1.3000  0.7000
  -7   3   7 -0.4000  0.8000
   7  -3  -6 37.7000  2.6000
  -7   3   6 46.5000  2.2000
   7  -3  -5  2.7000  1.3000
  -7   3   5  2.2000  0.7000
   7  -3  -4 -2.2000  1.6000
  -7   3   4  0.4000  0.7000
   7  -3  -3  6.9000  1.2000
  -7   3   3  5.8000  0.8000
   7  -3  -2 13.1000  1.3000
  -7   3   2 11.7000  1.0000
   7  -3  -1  1.0000  0.9000
  -7   3   1  0.9000  0.7000
   7  -3   0  5.7000  1.1000
  -7   3   0  6.0000  1.3000
   7  -3   1 18.7000  1.4000
  -7   3  -1 16.7000  1.7000
   7  -3   2  4.4000  1.0000
  -7   3  -2  4.1000  1.2000
   7  -3   3 14.7000  1.4000
  -7   3  -3 10.5000  1.6000
   7  -3   4 73.5000  3.1000
  -7   3  -4 74.6000  2.9000
   7  -3   5 14.8000  1.4000
  -7   3  -5 16.9000  1.1000
   7  -3   6  3.4000  0.8000
  -7   3  -6  3.8000  0.7000
   7  -3   7 22.4000  1.4000
  -7   3  -7 26.5000  1.5000
   7  -3   8  1.9000  0.8000
  -7   3  -8  1.5000  0.8000
   7  -3   9  6.3000  0.9000
  -7   3  -9  8.0000  1.1000
   7  -3  10  5.5000  1.0000
  -7   3 -10  5.6000  1.1000
   7  -3  11  0.6000  1.0000
  -7   3 -11  0.9000  1.0000
   7  -3  12  0.9000  1.4000
  -7   3 -12  2.3000  1.0000
   7  -3  13  0.6000  1.2000
  -7   3 -13 -0.5000  1.1000
   7  -3  14 -1.5000  1.5000
  -7   3 -14  0.2000  1.0000
   7  -3  15  2.1000  1.7000
  -7   3 -15  0.3000  1.0000
   7  -3  16  0.7000  1.4000
  -7   3 -16  2.3000  1.0000
   7  -3  17  1.0000  1.6000
  -7   3 -17  0.9000  1.4000
   7  -3  18  3.1000  1.8000
  -7   3 -18  3.5000  4.4000
   7  -3  19  5.3000  2.6000
  -7   3 -19  2.9000  2.9000
   7  -3  20 -4.3000  2.9000
  -7   3 -20  3.1000  3.7000
   7  -3  21  4.5000  6.0000
  -7   3 -21  1.4000  5.2000
  -7   2  24 -2.0000  3.6000
  -7   2  23 14.2000  5.4000
   7  -2 -22  5.7000  4.7000
  -7   2  22 -0.3000  2.8000
   7  -2 -21 -4.9000  5.2000
  -7   2  21  7.2000  4.0000
   7  -2 -20  7.7000  3.0000
  -7   2  20  4.4000  3.8000
   7  -2 -19 15.1000  2.9000
  -7   2  19 16.1000  4.2000
   7  -2 -18  0.2000  1.7000
  -7   2  18  0.2000  1.5000
   7  -2 -17  4.6000  2.6000
  -7   2  17  2.5000  1.4000
   7  -2 -16  1.3000  1.6000
  -7   2  16  0.3000  1.4000
   7  -2 -15  4.9000  1.9000
  -7   2  15  1.7000  1.1000
   7  -2 -14 -0.5000  1.9000
  -7   2  14  1.0000  1.4000
   7  -2 -13 10.4000  1.8000
  -7   2  13  8.6000  1.4000
   7  -2 -12  6.2000  1.3000
  -7   2  12  7.3000  1.1000
   7  -2 -11  9.4000  1.4000
  -7   2  11 10.2000  1.3000
   7  -2 -10 15.6000  1.5000
  -7   2  10 16.0000  1.4000
   7  -2  -9 35.9000  2.1000
  -7   2   9 34.5000  2.1000
   7  -2  -8 22.3000  1.6000
  -7   2   8 19.7000  1.7000
   7  -2  -7 114.800  4.5000
  -7   2   7 114.900  5.9000
   7  -2  -6  1.6000  0.8000
  -7   2   6  1.0000  0.9000
   7  -2  -5 35.1000  2.3000
  -7   2   5 38.8000  2.1000
   7  -2  -4 17.4000  2.0000
  -7   2   4 21.0000  1.5000
   7  -2  -3 64.4000  2.6000
  -7   2   3 65.8000  3.5000
   7  -2  -2 59.3000  2.7000
  -7   2   2 56.9000  3.1000
   7  -2  -1 -0.1000  0.9000
  -7   2   1 -0.4000  0.9000
   7  -2   0  1.9000  1.1000
  -7   2   0  1.0000  0.8000
   7  -2   1  1.8000  0.9000
  -7   2  -1  1.4000  0.8000
   7  -2   2 10.4000  1.1000
  -7   2  -2 12.2000  1.1000
   7  -2   3  0.4000  0.8000
  -7   2  -3 -0.7000  0.8000
   7  -2   4  0.9000  1.0000
  -7   2  -4 -0.9000  0.7000
   7  -2   5  8.5000  1.1000
  -7   2  -5 10.0000  1.0000
   7  -2   6 -0.3000  0.7000
  -7   2  -6  0.6000  1.0000
   7  -2   7 24.3000  1.6000
  -7   2  -7 21.9000  1.6000
   7  -2   8  9.8000  1.1000
  -7   2  -8 10.3000  1.5000
   7  -2   9  5.9000  0.8000
  -7   2  -9  5.8000  1.2000
   7  -2  10  8.8000  1.4000
  -7   2 -10  7.7000  1.1000
   7  -2  11 37.8000  2.0000
  -7   2 -11 36.2000  2.1000
   7  -2  12 16.8000  1.4000
  -7   2 -12 17.2000  1.7000
   7  -2  13 20.5000  1.8000
  -7   2 -13 19.3000  1.9000
   7  -2  14 -0.2000  1.8000
  -7   2 -14 -0.4000  1.3000
   7  -2  15  0.0000  1.2000
  -7   2 -15  0.8000  1.4000
   7  -2  16  2.9000  2.2000
  -7   2 -16  3.2000  1.8000
   7  -2  17  3.0000  1.5000
  -7   2 -17  2.1000  1.9000
   7  -2  18 15.0000  2.6000
  -7   2 -18 15.6000  2.5000
   7  -2  19  6.0000  2.1000
  -7   2 -19  4.9000  2.1000
   7  -2  20  3.1000  2.1000
  -7   2 -20  0.4000  3.7000
   7  -2  21 -3.9000  6.0000
  -7   2 -21  5.8000  4.4000
   7  -2  22 -1.2000  6.0000
  -7   2 -22  4.9000  4.3000
  -7   1  24 -3.8000  5.1000
  -7   1  23  5.9000  5.3000
  -7   1  22  4.0000  4.3000
   7  -1 -21 -0.2000  3.8000
  -7   1  21  4.0000  2.9000
   7  -1 -20  7.0000  3.2000
  -7   1  20  5.9000  2.7000
   7  -1 -19  4.6000  2.7000
  -7   1  19 11.6000  2.3000
   7  -1 -18 10.4000  2.8000
  -7   1  18 14.7000  2.4000
   7  -1 -17  8.1000  2.0000
  -7   1  17  8.0000  1.8000
   7  -1 -16 13.2000  2.0000
  -7   1  16  8.9000  2.0000
   7  -1 -15  4.5000  1.7000
  -7   1  15 -1.3000  1.5000
   7  -1 -14  0.4000  1.2000
  -7   1  14 -0.1000  1.3000
   7  -1 -13  1.6000  1.4000
  -7   1  13  0.7000  1.1000
   7  -1 -12 34.8000  2.5000
  -7   1  12 42.1000  2.5000
   7  -1 -11  0.3000  0.9000
  -7   1  11 -0.5000  0.9000
   7  -1 -10 12.7000  1.5000
  -7   1  10 13.6000  1.4000
   7  -1  -9 12.4000  1.4000
  -7   1   9 11.2000  1.6000
   7  -1  -8 61.7000  2.7000
  -7   1   8 61.0000  3.2000
   7  -1  -7 38.9000  2.1000
  -7   1   7 42.2000  2.6000
   7  -1  -6 93.4000  3.5000
  -7   1   6 88.7000  4.7000
   7  -1  -5  7.5000  0.9000
  -7   1   5  6.7000  1.0000
   7  -1  -4  9.0000  1.1000
  -7   1   4 14.0000  1.3000
   7  -1  -3  2.3000  1.0000
  -7   1   3  1.2000  0.8000
   7  -1  -2 46.2000  2.3000
  -7   1   2 44.9000  2.2000
   7  -1  -1 16.5000  1.5000
  -7   1   1 18.3000  1.3000
   7  -1   0 16.1000  1.3000
  -7   1   0 10.4000  1.1000
   7  -1   1 28.1000  1.6000
  -7   1  -1 23.4000  1.4000
   7  -1   2 78.4000  2.8000
  -7   1  -2 74.8000  2.4000
   7  -1   3 13.1000  1.3000
  -7   1  -3 10.1000  0.9000
   7  -1   4 26.6000  1.7000
  -7   1  -4 30.9000  1.6000
   7  -1   5 36.0000  1.7000
  -7   1  -5 35.2000  1.7000
   7  -1   6  1.3000  0.8000
  -7   1  -6 -0.1000  0.7000
   7  -1   7  6.6000  1.1000
  -7   1  -7  6.2000  1.1000
   7  -1   8 14.5000  1.3000
  -7   1  -8 13.8000  1.5000
   7  -1   9  2.6000  0.9000
  -7   1  -9  4.9000  1.2000
   7  -1  10  0.3000  0.7000
  -7   1 -10  0.6000  1.0000
   7  -1  11 24.1000  1.5000
  -7   1 -11 27.3000  2.2000
   7  -1  12 34.5000  1.9000
  -7   1 -12 35.2000  2.4000
   7  -1  13 18.5000  2.1000
  -7   1 -13 16.5000  1.8000
   7  -1  14  1.8000  1.1000
  -7   1 -14  1.2000  1.5000
   7  -1  15 16.9000  1.7000
  -7   1 -15 14.3000  1.9000
   7  -1  16 10.0000  1.5000
  -7   1 -16  8.7000  2.0000
   7  -1  17  8.5000  1.7000
  -7   1 -17  8.2000  2.3000
   7  -1  18  1.0000  1.3000
  -7   1 -18 -0.4000  1.7000
   7  -1  19  2.1000  1.4000
  -7   1 -19  2.3000  2.2000
   7  -1  20  2.7000  5.1000
  -7   1 -20  1.3000  2.0000
   7  -1  21  1.5000  3.6000
  -7   1 -21  2.5000  2.1000
   7  -1  22  3.3000  4.5000
  -7   1 -22 -4.7000  4.5000
  -7   0  24 10.1000  6.1000
  -7   0  23 -1.0000  2.9000
  -7   0  22 -2.8000  2.8000
  -7   0  21  4.1000  2.4000
   7   0 -20 -0.4000  5.8000
  -7   0  20  0.9000  2.9000
   7   0 -19  4.3000  4.6000
  -7   0  19 -1.7000  2.3000
   7   0 -18  0.5000  2.5000
  -7   0  18 -0.3000  2.0000
   7   0 -17 -4.1000  1.6000
  -7   0  17  1.0000  1.4000
   7   0 -16  0.1000  1.5000
  -7   0  16  0.5000  1.8000
   7   0 -15 -3.2000  2.3000
  -7   0  15 -0.5000  1.6000
   7   0 -14  0.1000  1.4000
  -7   0  14 -0.1000  1.4000
   7   0 -13  0.4000  1.4000
  -7   0  13 -0.3000  1.2000
   7   0 -12  1.5000  1.2000
  -7   0  12  2.0000  1.2000
   7   0 -11  0.0000  1.0000
  -7   0  11  1.0000  1.1000
   7   0 -10  2.8000  1.1000
  -7   0  10  0.8000  1.1000
   7   0  -9  0.0000  0.9000
  -7   0   9  0.5000  0.9000
   7   0  -8  0.1000  0.9000
  -7   0   8  1.6000  1.4000
   7   0  -7 -0.2000  1.0000
  -7   0   7  1.2000  1.0000
   7   0  -6 -0.6000  0.9000
  -7   0   6 -1.5000  0.8000
   7   0  -5  0.0000  0.7000
  -7   0   5  0.8000  0.9000
   7   0  -4  1.8000  0.8000
  -7   0   4  0.1000  0.7000
   7   0  -3  3.0000  0.9000
  -7   0   3  0.5000  0.9000
   7   0  -2  1.9000  0.9000
  -7   0   2  0.2000  0.7000
   7   0  -1  0.3000  0.8000
  -7   0   1  0.1000  1.1000
   7   0   0 -1.2000  0.9000
  -7   0   0  0.2000  0.9000
   7   0   1 -1.0000  0.6000
  -7   0  -1 -0.2000  0.7000
   7   0   2  2.2000  0.8000
  -7   0  -2  0.4000  0.8000
   7   0   3  1.4000  0.9000
  -7   0  -3 -0.5000  0.6000
   7   0   4 -0.9000  0.6000
  -7   0  -4  1.6000  0.6000
   7   0   5  0.1000  0.7000
  -7   0  -5  0.9000  0.7000
   7   0   6  1.3000  0.7000
  -7   0  -6 -0.2000  0.7000
   7   0   7 -0.3000  0.7000
  -7   0  -7 -0.4000  0.6000
   7   0   8  0.7000  0.7000
  -7   0  -8  0.8000  1.0000
   7   0   9  0.9000  0.8000
  -7   0  -9  3.0000  1.2000
   7   0  10  0.0000  0.8000
  -7   0 -10  0.0000  1.5000
   7   0  11 -0.5000  0.7000
  -7   0 -11 -0.2000  1.5000
   7   0  12  0.6000  0.8000
  -7   0 -12  2.7000  1.5000
   7   0  13  0.0000  0.8000
  -7   0 -13  0.2000  1.4000
   7   0  14  0.0000  0.8000
  -7   0 -14  0.1000  1.6000
   7   0  15  0.5000  0.8000
  -7   0 -15 -1.6000  1.4000
   7   0  16 -0.5000  0.5000
  -7   0 -16  2.5000  1.9000
   7   0  17 -0.5000  0.6000
  -7   0 -17 -3.1000  2.2000
   7   0  18  0.4000  0.8000
  -7   0 -18  1.1000  2.3000
  -7   0 -19  4.0000  5.6000
   7   0  20 -3.6000  5.2000
  -7   0 -20  3.1000  3.2000
   7   0  21  2.5000  5.6000
  -7   0 -21 -1.6000  3.2000
   7   0  22 17.7000  6.1000
  -7   0 -22  0.4000  4.2000
  -7  -1  24 -1.7000  5.9000
  -7  -1  23 -1.9000  2.8000
  -7  -1  22  0.0000  3.8000
  -7  -1  21  1.1000  2.9000
  -7  -1  20  5.3000  3.1000
   7   1 -19  6.5000  4.2000
  -7  -1  19 10.0000  2.8000
   7   1 -18 12.2000  2.7000
  -7  -1  18 14.5000  2.9000
   7   1 -17  6.8000  2.9000
  -7  -1  17  5.8000  2.3000
   7   1 -16 17.4000  2.9000
  -7  -1  16 14.7000  2.3000
   7   1 -15 -0.9000  1.6000
  -7  -1  15  0.4000  1.4000
   7   1 -14 -0.1000  1.5000
  -7  -1  14  0.9000  1.4000
   7   1 -13  2.1000  1.4000
  -7  -1  13  0.9000  1.2000
   7   1 -12 42.0000  2.5000
  -7  -1  12 38.2000  2.4000
   7   1 -11  0.7000  1.0000
  -7  -1  11  0.7000  1.1000
   7   1 -10 14.3000  1.5000
  -7  -1  10 13.6000  1.5000
   7   1  -9 13.5000  1.4000
  -7  -1   9 15.5000  1.6000
   7   1  -8 63.5000  2.8000
  -7  -1   8 58.0000  3.2000
   7   1  -7 37.3000  1.6000
  -7  -1   7 37.3000  2.1000
   7   1  -6 92.2000  2.9000
  -7  -1   6 86.6000  3.2000
   7   1  -5  6.0000  0.9000
  -7  -1   5  5.3000  1.0000
   7   1  -4 12.3000  1.1000
  -7  -1   4  8.7000  1.1000
   7   1  -3  3.9000  1.1000
  -7  -1   3  1.0000  0.9000
   7   1  -2 52.1000  2.2000
  -7  -1   2 49.0000  1.8000
   7   1  -1 17.6000  1.3000
  -7  -1   1 19.8000  1.3000
   7   1   0 13.6000  1.1000
  -7  -1   0 14.2000  1.2000
   7   1   1 26.2000  1.5000
  -7  -1  -1 24.2000  1.5000
   7   1   2 79.6000  2.9000
  -7  -1  -2 82.2000  3.1000
   7   1   3 11.1000  1.2000
  -7  -1  -3 12.4000  1.1000
   7   1   4 27.6000  1.6000
  -7  -1  -4 28.3000  1.4000
   7   1   5 41.7000  1.8000
  -7  -1  -5 35.2000  1.6000
   7   1   6  0.6000  0.6000
  -7  -1  -6  1.2000  0.7000
   7   1   7  8.8000  0.9000
  -7  -1  -7  6.7000  0.8000
   7   1   8 14.5000  1.1000
  -7  -1  -8 14.3000  1.7000
   7   1   9  3.8000  0.7000
  -7  -1  -9  2.2000  1.2000
   7   1  10  0.9000  0.5000
  -7  -1 -10  0.3000  1.3000
   7   1  11 27.1000  1.2000
  -7  -1 -11 24.3000  2.1000
   7   1  12 30.2000  2.8000
  -7  -1 -12 27.5000  2.4000
   7   1  13 14.7000  3.2000
  -7  -1 -13 15.8000  2.1000
   7   1  14  1.5000  3.6000
  -7  -1 -14  4.7000  1.8000
   7   1  15 17.0000  4.6000
  -7  -1 -15 15.1000  3.0000
   7   1  16 11.8000  3.8000
  -7  -1 -16  4.7000  1.8000
  -7  -1 -17  9.8000  2.2000
  -7  -1 -18 -2.6000  2.3000
  -7  -1 -19 -0.5000  2.7000
  -7  -1 -20 -1.2000  2.7000
  -7  -1 -21  4.9000  3.0000
  -7  -1 -22 -8.1000  4.5000
  -7  -2  24 -1.5000  4.6000
  -7  -2  23  5.0000  5.6000
  -7  -2  22  3.1000  2.5000
  -7  -2  21  4.8000  4.2000
  -7  -2  20  2.7000  2.7000
   7   2 -19 20.9000  5.1000
  -7  -2  19 22.0000  3.7000
   7   2 -18  1.9000  2.0000
  -7  -2  18  3.4000  2.4000
   7   2 -17  1.5000  2.0000
  -7  -2  17  2.7000  2.4000
   7   2 -16  2.4000  2.2000
  -7  -2  16  1.3000  2.1000
   7   2 -15  4.7000  2.1000
  -7  -2  15  7.2000  1.9000
   7   2 -14  1.0000  2.0000
  -7  -2  14  1.9000  1.4000
   7   2 -13  8.1000  2.0000
  -7  -2  13  7.8000  1.6000
   7   2 -12  4.6000  2.0000
  -7  -2  12  8.1000  1.6000
   7   2 -11 11.7000  2.3000
  -7  -2  11 13.1000  1.6000
   7   2 -10 13.3000  2.0000
  -7  -2  10 19.4000  2.0000
   7   2  -9 42.1000  2.1000
  -7  -2   9 37.8000  1.9000
   7   2  -8 20.6000  1.4000
  -7  -2   8 19.0000  1.6000
   7   2  -7 120.600  4.0000
  -7  -2   7 116.800  4.8000
   7   2  -6 -0.2000  0.9000
  -7  -2   6  0.1000  1.0000
   7   2  -5 36.8000  1.8000
  -7  -2   5 38.3000  2.0000
   7   2  -4 23.8000  1.5000
  -7  -2   4 22.1000  1.5000
   7   2  -3 70.6000  3.1000
  -7  -2   3 66.2000  2.5000
   7   2  -2 64.9000  2.5000
  -7  -2   2 62.8000  2.3000
   7   2  -1  0.1000  0.7000
  -7  -2   1  0.7000  0.8000
   7   2   0  0.7000  0.8000
  -7  -2   0 -0.4000  0.7000
   7   2   1  1.0000  0.8000
  -7  -2  -1  1.3000  0.7000
   7   2   2 13.3000  1.1000
  -7  -2  -2 10.2000  1.3000
   7   2   3  1.4000  0.8000
  -7  -2  -3  0.8000  0.7000
   7   2   4  0.7000  0.7000
  -7  -2  -4  1.5000  0.8000
   7   2   5  8.0000  1.0000
  -7  -2  -5  8.5000  0.9000
   7   2   6  1.8000  1.1000
  -7  -2  -6 -0.1000  0.7000
   7   2   7 28.0000  2.2000
  -7  -2  -7 21.7000  1.1000
   7   2   8 12.8000  2.2000
  -7  -2  -8  6.1000  1.4000
   7   2   9  1.9000  1.9000
  -7  -2  -9  3.1000  1.2000
   7   2  10  5.6000  2.0000
  -7  -2 -10  9.4000  1.8000
   7   2  11 30.7000  3.1000
  -7  -2 -11 37.0000  2.8000
   7   2  12 21.8000  3.0000
  -7  -2 -12 19.8000  2.1000
   7   2  13 17.3000  4.7000
  -7  -2 -13 20.6000  2.5000
   7   2  14 -2.6000  3.2000
  -7  -2 -14  1.4000  1.6000
   7   2  15  2.0000  2.7000
  -7  -2 -15  2.7000  1.9000
  -7  -2 -16  3.5000  2.9000
  -7  -2 -17  2.1000  2.3000
  -7  -2 -18 15.2000  3.3000
  -7  -2 -19  6.4000  2.7000
  -7  -2 -20  0.2000  3.3000
  -7  -2 -21  2.7000  5.2000
  -7  -2 -22  0.1000  4.0000
  -7  -3  23  4.6000  6.8000
  -7  -3  22  3.9000  4.0000
  -7  -3  21  2.7000  3.2000
  -7  -3  20 -1.4000  3.9000
   7   3 -19 -1.4000  2.3000
  -7  -3  19  0.0000  2.4000
   7   3 -18  6.2000  3.7000
  -7  -3  18  4.9000  3.7000
   7   3 -17  1.5000  2.6000
  -7  -3  17  1.5000  2.2000
   7   3 -16  0.7000  2.4000
  -7  -3  16  3.4000  2.4000
   7   3 -15  2.0000  1.6000
  -7  -3  15  0.8000  2.2000
   7   3 -14  2.5000  2.0000
  -7  -3  14  1.1000  2.7000
   7   3 -13 29.7000  3.1000
  -7  -3  13 20.3000  2.3000
   7   3 -12  0.4000  1.4000
  -7  -3  12  0.5000  1.5000
   7   3 -11  0.9000  1.2000
  -7  -3  11  2.5000  1.3000
   7   3 -10  1.4000  1.2000
  -7  -3  10 -1.4000  1.1000
   7   3  -9  0.8000  1.3000
  -7  -3   9  1.9000  1.1000
   7   3  -8  1.4000  0.9000
  -7  -3   8  2.2000  1.0000
   7   3  -7  0.2000  1.0000
  -7  -3   7  3.0000  1.0000
   7   3  -6 53.1000  2.7000
  -7  -3   6 49.9000  2.6000
   7   3  -5  1.1000  1.0000
  -7  -3   5  3.1000  1.5000
   7   3  -4 -0.2000  0.9000
  -7  -3   4 -0.4000  1.2000
   7   3  -3  7.3000  1.5000
  -7  -3   3  8.3000  1.0000
   7   3  -2  9.7000  1.7000
  -7  -3   2 14.8000  1.3000
   7   3  -1  0.9000  1.2000
  -7  -3   1 -0.3000  0.9000
   7   3   0  7.2000  1.4000
  -7  -3   0  5.6000  1.1000
   7   3   1 24.0000  2.1000
  -7  -3  -1 18.3000  1.2000
   7   3   2  7.3000  1.9000
  -7  -3  -2  4.2000  0.9000
   7   3   3 15.0000  1.8000
  -7  -3  -3 14.7000  1.3000
   7   3   4 72.7000  3.6000
  -7  -3  -4 69.1000  3.2000
   7   3   5 16.3000  1.9000
  -7  -3  -5 14.1000  1.2000
   7   3   6  0.7000  1.5000
  -7  -3  -6  3.0000  0.7000
   7   3   7 29.7000  2.7000
  -7  -3  -7 24.6000  1.3000
   7   3   8  0.9000  1.5000
  -7  -3  -8  3.0000  1.7000
   7   3   9  8.7000  2.4000
  -7  -3  -9  7.0000  2.1000
   7   3  10  6.8000  2.2000
  -7  -3 -10  9.0000  1.6000
   7   3  11  1.5000  1.7000
  -7  -3 -11  0.1000  1.6000
   7   3  12 -4.7000  3.4000
  -7  -3 -12 -0.8000  1.6000
   7   3  13  0.2000  2.8000
  -7  -3 -13  1.4000  1.7000
   7   3  14  5.4000  4.7000
  -7  -3 -14  0.4000  1.6000
  -7  -3 -15  4.1000  2.2000
  -7  -3 -16 -0.3000  2.5000
  -7  -3 -17 -2.3000  2.9000
  -7  -3 -18  3.1000  4.1000
  -7  -3 -19  2.5000  3.4000
  -7  -3 -20 -5.3000  5.5000
  -7  -3 -21  3.8000  6.2000
  -7  -4  21 12.0000  4.9000
  -7  -4  20 -2.6000  3.8000
  -7  -4  19  6.9000  3.3000
  -7  -4  18 -0.8000  3.1000
   7   4 -17  1.7000  2.9000
  -7  -4  17 -2.9000  2.3000
   7   4 -16 -1.0000  1.9000
  -7  -4  16  5.4000  3.2000
   7   4 -15  4.0000  1.8000
  -7  -4  15  5.0000  2.9000
   7   4 -14  6.3000  1.8000
  -7  -4  14  8.3000  2.9000
   7   4 -13  9.6000  1.5000
  -7  -4  13 12.6000  2.6000
   7   4 -12 38.4000  2.5000
  -7  -4  12 32.4000  3.3000
   7   4 -11  2.1000  1.4000
  -7  -4  11 -0.2000  1.3000
   7   4 -10  5.2000  1.4000
  -7  -4  10  7.0000  1.4000
   7   4  -9  3.1000  1.2000
  -7  -4   9  3.9000  1.1000
   7   4  -8  2.8000  1.6000
  -7  -4   8  3.0000  1.2000
   7   4  -7  2.6000  1.1000
  -7  -4   7  3.5000  1.1000
   7   4  -6 15.0000  1.6000
  -7  -4   6 13.2000  1.4000
   7   4  -5  3.3000  1.1000
  -7  -4   5  3.2000  1.5000
   7   4  -4  1.3000  1.1000
  -7  -4   4  1.2000  1.2000
   7   4  -3  0.7000  1.3000
  -7  -4   3  2.0000  1.2000
   7   4  -2  3.0000  1.7000
  -7  -4   2  2.9000  0.9000
   7   4  -1 -1.3000  1.2000
  -7  -4   1  0.6000  1.0000
   7   4   0 -1.2000  1.3000
  -7  -4   0 -0.4000  0.8000
   7   4   1 68.3000  4.4000
  -7  -4  -1 67.3000  2.6000
   7   4   2  2.2000  1.4000
  -7  -4  -2  2.5000  0.9000
   7   4   3 14.5000  2.3000
  -7  -4  -3 15.0000  1.4000
   7   4   4 69.1000  3.9000
  -7  -4  -4 66.9000  3.2000
   7   4   5  7.1000  1.8000
  -7  -4  -5  4.6000  1.0000
   7   4   6  4.5000  2.2000
  -7  -4  -6  4.6000  0.9000
   7   4   7 21.2000  3.8000
  -7  -4  -7 19.1000  1.4000
   7   4   8  3.3000  1.7000
  -7  -4  -8  4.3000  0.4000
   7   4   9 21.3000  2.9000
  -7  -4  -9 24.7000  2.4000
   7   4  10  6.2000  2.1000
  -7  -4 -10  5.6000  2.0000
   7   4  11  2.4000  3.8000
  -7  -4 -11  4.0000  1.8000
   7   4  12  2.6000  2.9000
  -7  -4 -12 -0.1000  1.6000
   7   4  13 15.7000  5.2000
  -7  -4 -13 24.0000  3.0000
  -7  -4 -14  2.9000  1.6000
  -7  -4 -15  4.1000  1.9000
  -7  -4 -16  2.3000  2.7000
  -7  -4 -17 -0.1000  2.9000
  -7  -4 -18 -0.4000  2.9000
  -7  -4 -19 13.9000  5.1000
  -7  -4 -20 -2.5000  4.0000
  -7  -5  21  4.6000  5.7000
  -7  -5  20 -5.2000  6.0000
  -7  -5  19  3.3000  5.6000
   7   5 -18  0.9000  3.2000
  -7  -5  18  2.3000  3.0000
   7   5 -17 11.7000  3.6000
  -7  -5  17 16.0000  3.6000
   7   5 -16 18.0000  2.8000
  -7  -5  16 21.2000  4.2000
   7   5 -15  2.1000  1.5000
  -7  -5  15 -3.0000  2.5000
   7   5 -14 11.6000  2.2000
  -7  -5  14 11.7000  3.2000
   7   5 -13  0.0000  1.1000
  -7  -5  13 -1.6000  2.4000
   7   5 -12  4.5000  1.4000
  -7  -5  12  4.2000  1.7000
   7   5 -11 13.8000  1.8000
  -7  -5  11 16.0000  2.1000
   7   5 -10  3.5000  1.4000
  -7  -5  10  3.7000  1.6000
   7   5  -9  1.4000  1.4000
  -7  -5   9  0.5000  1.5000
   7   5  -8 -0.7000  1.3000
  -7  -5   8 -1.6000  1.1000
   7   5  -7 56.9000  3.1000
  -7  -5   7 58.4000  3.0000
   7   5  -6 10.5000  1.7000
  -7  -5   6 10.4000  1.5000
   7   5  -5  0.0000  1.2000
  -7  -5   5  0.0000  1.4000
   7   5  -4  4.4000  1.7000
  -7  -5   4  2.4000  1.7000
   7   5  -3  4.2000  1.5000
  -7  -5   3  3.0000  1.2000
   7   5  -2  1.7000  1.3000
  -7  -5   2  3.3000  1.1000
   7   5  -1  2.7000  1.3000
  -7  -5   1  5.2000  1.2000
   7   5   0  2.6000  1.8000
  -7  -5   0  0.3000  0.9000
   7   5   1 38.3000  2.9000
  -7  -5  -1 36.1000  2.0000
   7   5   2  8.6000  2.2000
  -7  -5  -2  8.3000  1.2000
   7   5   3  0.7000  1.5000
  -7  -5  -3  0.0000  1.1000
   7   5   4  0.3000  1.5000
  -7  -5  -4 -0.2000  0.9000
   7   5   5  6.0000  2.1000
  -7  -5  -5  3.6000  1.0000
   7   5   6 53.4000  4.5000
  -7  -5  -6 52.3000  3.1000
   7   5   7  5.6000  1.7000
  -7  -5  -7  5.8000  1.0000
   7   5   8  6.7000  3.7000
  -7  -5  -8  4.1000  0.7000
   7   5   9  1.8000  2.9000
  -7  -5  -9  0.9000  1.8000
   7   5  10  3.2000  3.0000
  -7  -5 -10  3.4000  1.4000
   7   5  11  1.7000  4.4000
  -7  -5 -11  1.1000  1.4000
   7   5  12  2.5000  3.5000
  -7  -5 -12  5.7000  2.2000
  -7  -5 -13 -1.7000  2.2000
  -7  -5 -14  0.5000  2.0000
  -7  -5 -15  3.0000  2.7000
  -7  -5 -16  2.0000  3.3000
  -7  -5 -17 -3.5000  3.6000
  -7  -5 -18 -2.4000  4.2000
  -7  -5 -19 -7.3000  4.6000
  -7  -6  19  0.2000  6.4000
  -7  -6  18 10.8000  5.3000
  -7  -6  17 19.3000  5.7000
  -7  -6  16  4.6000  2.8000
  -7  -6  15 -6.9000  6.1000
   7   6 -14  2.7000  1.9000
  -7  -6  14  1.3000  2.5000
   7   6 -13  4.6000  1.4000
  -7  -6  13  7.8000  3.1000
   7   6 -12 -0.3000  1.4000
  -7  -6  12 -1.2000  1.8000
   7   6 -11 10.2000  1.6000
  -7  -6  11  7.7000  2.6000
   7   6 -10  6.8000  1.6000
  -7  -6  10  8.5000  1.8000
   7   6  -9 -1.8000  1.3000
  -7  -6   9  2.2000  2.0000
   7   6  -8  0.4000  1.0000
  -7  -6   8 -2.3000  1.5000
   7   6  -7  6.0000  1.4000
  -7  -6   7  4.5000  1.5000
   7   6  -6 73.8000  3.7000
  -7  -6   6 60.2000  2.9000
   7   6  -5 24.2000  2.2000
  -7  -6   5 22.5000  2.0000
   7   6  -4 11.4000  2.0000
  -7  -6   4 11.4000  1.7000
   7   6  -3  3.5000  1.8000
  -7  -6   3  3.0000  1.0000
   7   6  -2 25.1000  2.6000
  -7  -6   2 26.8000  2.1000
   7   6  -1  9.5000  2.0000
  -7  -6   1  6.6000  1.4000
   7   6   0 -0.4000  2.0000
  -7  -6   0  1.0000  1.2000
   7   6   1  0.6000  1.4000
  -7  -6  -1  2.0000  1.1000
   7   6   2  1.9000  1.8000
  -7  -6  -2  3.4000  1.1000
   7   6   3 20.5000  2.6000
  -7  -6  -3 22.2000  1.8000
   7   6   4 20.9000  3.1000
  -7  -6  -4 20.9000  1.8000
   7   6   5  2.0000  2.3000
  -7  -6  -5  5.1000  1.3000
   7   6   6 -3.1000  3.2000
  -7  -6  -6  0.6000  1.2000
   7   6   7  2.7000  2.5000
  -7  -6  -7  0.9000  1.0000
   7   6   8 14.0000  3.3000
  -7  -6  -8 10.3000  1.0000
   7   6   9  1.3000  4.0000
  -7  -6  -9  4.0000  0.8000
   7   6  10  8.4000  4.9000
  -7  -6 -10 -1.6000  1.7000
  -7  -6 -11  3.3000  2.1000
  -7  -6 -12  3.9000  2.2000
  -7  -6 -13 -0.3000  2.4000
  -7  -6 -14  4.4000  4.0000
  -7  -6 -15 -0.7000  3.5000
  -7  -6 -16  0.0000  4.2000
  -7  -6 -17  0.6000  4.8000
  -7  -7  17 -1.1000  6.3000
  -7  -7  15  2.5000  4.9000
  -7  -7  14 -0.2000  3.1000
  -7  -7  13 -1.5000  2.7000
  -7  -7  12  3.3000  1.9000
   7   7 -11 18.3000  4.3000
  -7  -7  11 14.5000  3.1000
   7   7 -10  2.8000  1.5000
  -7  -7  10  1.9000  1.8000
   7   7  -9  6.1000  1.7000
  -7  -7   9  3.5000  1.9000
   7   7  -8  1.2000  1.6000
  -7  -7   8  0.8000  1.7000
   7   7  -7  5.8000  1.4000
  -7  -7   7  6.6000  2.8000
   7   7  -6  9.5000  2.0000
  -7  -7   6  8.0000  1.9000
   7   7  -5  3.5000  1.8000
  -7  -7   5  0.1000  1.8000
   7   7  -4 -0.6000  1.8000
  -7  -7   4  2.6000  1.5000
   7   7  -3  2.8000  1.6000
  -7  -7   3  1.4000  1.2000
   7   7  -2 10.6000  2.2000
  -7  -7   2 10.0000  1.5000
   7   7  -1  0.1000  1.5000
  -7  -7   1  3.0000  1.5000
   7   7   0 -1.2000  2.8000
  -7  -7   0  3.2000  1.2000
   7   7   1 -0.5000  2.7000
  -7  -7  -1  2.3000  1.5000
   7   7   2  3.0000  1.9000
  -7  -7  -2  4.4000  1.4000
   7   7   3  6.3000  3.2000
  -7  -7  -3  5.6000  1.4000
   7   7   4 11.6000  4.1000
  -7  -7  -4 17.9000  2.0000
   7   7   5 18.8000  4.7000
  -7  -7  -5 15.6000  1.9000
   7   7   6  8.7000  3.1000
  -7  -7  -6  5.7000  1.2000
   7   7   7  3.3000  3.1000
  -7  -7  -7  5.5000  1.6000
   7   7   8 -3.8000  3.3000
  -7  -7  -8  1.7000  1.3000
   7   7   9  1.2000  3.6000
  -7  -7  -9  1.9000  2.0000
  -7  -7 -10 14.8000  2.9000
  -7  -7 -11  5.9000  3.4000
  -7  -7 -12  4.0000  3.1000
  -7  -7 -13  3.4000  3.9000
  -7  -7 -14 -0.2000  3.7000
  -7  -7 -15 -4.0000  4.2000
  -7  -8  14 17.8000  5.1000
  -7  -8  13  1.9000  4.0000
  -7  -8  12  6.6000  3.4000
  -7  -8  11  4.0000  2.5000
  -7  -8  10  1.9000  1.5000
  -7  -8   9  3.6000  1.8000
  -7  -8   8  6.5000  2.9000
  -7  -8   7  4.6000  2.9000
  -7  -8   6 -1.4000  1.9000
  -7  -8   5 -0.5000  1.8000
   7   8  -4  1.7000  2.4000
  -7  -8   4  1.6000  1.9000
   7   8  -3  0.0000  2.5000
  -7  -8   3  5.4000  3.2000
   7   8  -2 -0.3000  2.4000
  -7  -8   2 -0.6000  2.0000
   7   8  -1  9.7000  3.0000
  -7  -8   1 10.5000  1.7000
   7   8   0 -1.4000  2.7000
  -7  -8   0  6.0000  1.6000
   7   8   1  2.1000  3.6000
  -7  -8  -1  3.0000  1.5000
   7   8   2  4.0000  4.0000
  -7  -8  -2 -0.7000  1.5000
   7   8   3  2.5000  3.6000
  -7  -8  -3  0.3000  1.4000
   7   8   4 -2.8000  3.6000
  -7  -8  -4  1.5000  2.2000
   7   8   5 11.1000  4.5000
  -7  -8  -5  9.6000  2.2000
   7   8   6 -1.6000  4.5000
  -7  -8  -6  2.5000  1.7000
   7   8   7  2.0000  4.7000
  -7  -8  -7  1.8000  1.7000
  -7  -8  -8 -1.8000  2.6000
  -7  -8  -9 -1.8000  2.8000
  -7  -8 -10 -2.9000  3.3000
  -7  -8 -11 -3.7000  2.8000
  -7  -8 -12 -4.4000  3.3000
  -7  -8 -13  4.3000  4.3000
  -7  -9  10  0.0000  4.8000
  -7  -9   9  5.7000  4.9000
  -7  -9   8  2.8000  2.6000
  -7  -9   7 -4.4000  2.0000
  -7  -9   6  6.1000  2.8000
  -7  -9   5  4.6000  2.4000
  -7  -9   4  0.2000  2.2000
  -7  -9   3  3.9000  2.3000
  -7  -9   2  3.3000  2.4000
  -7  -9   1 -2.1000  2.3000
  -7  -9   0  0.0000  2.1000
  -7  -9  -1 -1.3000  1.9000
  -7  -9  -2  1.3000  2.2000
  -7  -9  -3  1.5000  1.9000
  -7  -9  -4  2.5000  1.9000
  -7  -9  -5 -1.8000  1.8000
  -7  -9  -6  6.9000  2.8000
  -7  -9  -7  5.0000  2.6000
  -7  -9  -8  0.7000  2.9000
   8  -9  -9  1.4000  5.2000
   8  -9  -7  6.9000  4.2000
   8  -9  -6 -2.7000  3.6000
   8  -9  -5  1.1000  3.8000
   8  -9  -4  8.6000  5.7000
   8  -9  -3 -3.2000  5.5000
   8  -9  -2  6.6000  4.2000
   8  -9  -1  2.0000  1.9000
   8  -9   0 -2.0000  4.0000
   8  -9   1  3.2000  5.4000
   8  -9   2  2.2000  6.4000
   8  -9   3  7.0000  4.7000
   8  -9   4  2.0000  3.9000
   8  -9   5 -3.3000  4.5000
   8  -9   6 -1.1000  3.7000
   8  -9   7 -1.0000  3.6000
   8  -8 -13  5.9000  3.3000
   8  -8 -12  0.3000  3.7000
   8  -8 -11  9.3000  5.5000
   8  -8 -10  4.9000  4.6000
   8  -8  -8  0.9000  3.5000
   8  -8  -7  1.8000  5.3000
   8  -8  -6  3.2000  3.8000
   8  -8  -5 -2.0000  2.5000
   8  -8  -4  0.0000  2.2000
   8  -8  -3  3.3000  4.5000
   8  -8  -2  0.3000  2.9000
   8  -8  -1 -0.8000  3.0000
   8  -8   0  4.8000  3.6000
   8  -8   1  4.4000  3.5000
   8  -8   2 -1.4000  3.5000
   8  -8   3 13.2000  5.5000
   8  -8   4 17.7000  6.0000
   8  -8   5  7.0000  3.7000
   8  -8   6  9.4000  4.0000
   8  -8   7  7.1000  5.2000
   8  -8   8  7.5000  4.3000
   8  -8   9 -0.8000  2.6000
   8  -8  10 -1.8000  2.6000
   8  -8  11 -1.7000  3.7000
   8  -7 -16 -2.0000  3.6000
   8  -7 -15  1.8000  5.4000
   8  -7 -14  4.2000  5.3000
   8  -7 -13  0.2000  3.3000
   8  -7 -12  4.5000  3.7000
   8  -7 -11 -6.9000  4.7000
   8  -7 -10  1.7000  3.3000
   8  -7  -9  6.1000  4.3000
   8  -7  -8  4.2000  2.7000
   8  -7  -7  6.6000  3.0000
   8  -7  -6 -0.1000  2.5000
   8  -7  -5 11.2000  2.1000
  -8   7   5 13.2000  1.4000
   8  -7  -4  9.9000  2.1000
  -8   7   4  8.5000  1.5000
   8  -7  -3 10.4000  2.1000
  -8   7   3 13.6000  2.0000
   8  -7  -2  1.9000  2.0000
  -8   7   2 -0.3000  1.5000
   8  -7  -1 15.8000  2.4000
  -8   7   1 17.4000  2.8000
   8  -7   0 14.5000  1.9000
  -8   7   0 15.3000  2.7000
   8  -7   1  3.4000  1.6000
  -8   7  -1  1.8000  1.8000
   8  -7   2  3.7000  1.5000
  -8   7  -2  4.1000  2.5000
   8  -7   3  0.6000  1.2000
  -8   7  -3  2.3000  1.0000
   8  -7   4  1.9000  1.2000
  -8   7  -4 -0.4000  1.0000
   8  -7   5  2.8000  1.7000
  -8   7  -5  2.6000  1.5000
   8  -7   6  2.4000  3.1000
  -8   7  -6  2.1000  1.9000
   8  -7   7 10.1000  3.9000
  -8   7  -7  2.0000  2.2000
   8  -7   8  1.3000  2.3000
  -8   7  -8  1.7000  2.3000
   8  -7   9  5.9000  2.4000
  -8   7  -9 -2.6000  2.0000
   8  -7  10  3.0000  3.3000
   8  -7  11  3.1000  2.6000
   8  -7  12 -2.0000  2.4000
   8  -7  13  3.8000  3.0000
   8  -7  14  6.6000  3.7000
   8  -6 -18  0.7000  5.0000
   8  -6 -17 -2.4000  4.2000
   8  -6 -16  4.4000  4.1000
   8  -6 -15 -0.4000  2.9000
   8  -6 -14 -1.5000  3.4000
   8  -6 -13 -2.8000  4.6000
   8  -6 -12  0.4000  3.0000
   8  -6 -11  0.6000  2.9000
  -8   6  11  3.0000  0.7000
   8  -6 -10  1.1000  3.7000
  -8   6  10 -0.7000  0.5000
  -8   6   9  8.3000  0.8000
   8  -6  -8  2.3000  2.8000
  -8   6   8 -0.4000  0.7000
   8  -6  -7  3.9000  3.7000
  -8   6   7  0.6000  1.1000
   8  -6  -6 19.5000  2.6000
  -8   6   6 24.8000  2.1000
   8  -6  -5 11.6000  2.7000
  -8   6   5 20.2000  2.2000
   8  -6  -4  5.5000  1.4000
  -8   6   4  4.7000  1.6000
   8  -6  -3  8.0000  2.0000
  -8   6   3  8.8000  2.0000
   8  -6  -2  5.1000  1.5000
  -8   6   2  2.7000  1.9000
   8  -6  -1  3.7000  1.4000
  -8   6   1  2.5000  2.2000
   8  -6   0 66.6000  3.6000
  -8   6   0 65.3000  5.8000
   8  -6   1 19.6000  2.1000
  -8   6  -1 18.9000  3.4000
   8  -6   2 30.9000  2.3000
  -8   6  -2 32.3000  2.0000
   8  -6   3 -0.2000  1.3000
  -8   6  -3  0.6000  1.2000
   8  -6   4  2.1000  1.3000
  -8   6  -4  0.9000  1.2000
   8  -6   5  1.1000  1.1000
  -8   6  -5  2.0000  1.4000
   8  -6   6  0.2000  0.9000
  -8   6  -6 -1.6000  1.5000
   8  -6   7 -0.2000  1.1000
  -8   6  -7  0.8000  1.8000
   8  -6   8 10.7000  1.0000
  -8   6  -8 12.6000  3.1000
   8  -6   9  1.5000  1.3000
  -8   6  -9  1.9000  2.7000
   8  -6  10 -0.2000  2.4000
  -8   6 -10 -3.1000  2.6000
   8  -6  11  4.4000  2.4000
  -8   6 -11 -1.6000  3.0000
   8  -6  12  2.2000  2.5000
  -8   6 -12 -4.1000  3.3000
   8  -6  13 -1.3000  3.3000
  -8   6 -13 -0.9000  3.6000
   8  -6  14 -1.5000  1.9000
   8  -6  15  4.1000  2.9000
   8  -6  16 -1.0000  2.6000
   8  -6  17 -6.5000  6.8000
   8  -5 -20 -1.3000  3.4000
   8  -5 -19 11.5000  4.8000
   8  -5 -18 -0.5000  4.5000
   8  -5 -16  2.1000  3.1000
  -8   5  16  2.5000  1.6000
   8  -5 -15 -1.8000  3.1000
  -8   5  15  3.0000  2.1000
   8  -5 -14 10.8000  1.9000
  -8   5  14 14.0000  2.1000
   8  -5 -13 22.9000  2.1000
  -8   5  13 21.3000  2.7000
   8  -5 -12  7.5000  1.3000
  -8   5  12  9.3000  1.7000
   8  -5 -11  5.6000  2.7000
  -8   5  11  7.6000  1.8000
   8  -5 -10 16.3000  4.0000
  -8   5  10 11.5000  1.9000
   8  -5  -9  6.6000  3.8000
  -8   5   9  8.1000  1.1000
   8  -5  -8  1.4000  2.3000
  -8   5   8  1.0000  1.0000
   8  -5  -7  4.8000  2.0000
  -8   5   7  5.7000  1.3000
   8  -5  -6  3.5000  1.7000
  -8   5   6 -0.5000  1.3000
   8  -5  -5  4.7000  1.7000
  -8   5   5  2.7000  1.4000
   8  -5  -4  3.1000  1.5000
  -8   5   4  1.9000  1.2000
   8  -5  -3  7.6000  1.3000
  -8   5   3  9.8000  1.9000
   8  -5  -2  4.1000  1.5000
  -8   5   2  7.5000  1.7000
   8  -5  -1 188.200  7.2000
  -8   5   1 185.800  7.0000
   8  -5   0  4.1000  1.3000
  -8   5   0  2.3000  0.4000
   8  -5   1  6.4000  1.4000
  -8   5  -1  4.2000  0.9000
   8  -5   2 12.3000  1.8000
  -8   5  -2 17.4000  1.5000
   8  -5   3 54.3000  2.9000
  -8   5  -3 61.6000  3.2000
   8  -5   4  3.7000  1.4000
  -8   5  -4  6.9000  1.5000
   8  -5   5 21.2000  1.8000
  -8   5  -5 24.1000  2.2000
   8  -5   6 18.1000  2.2000
  -8   5  -6 16.1000  2.1000
   8  -5   7 -0.9000  0.9000
  -8   5  -7 -0.7000  1.1000
   8  -5   8  5.8000  1.0000
  -8   5  -8  4.1000  1.6000
   8  -5   9 -0.5000  1.2000
  -8   5  -9 -0.4000  1.0000
   8  -5  10  1.5000  0.7000
  -8   5 -10 -0.3000  1.3000
   8  -5  11  0.3000  1.3000
  -8   5 -11  0.7000  1.7000
   8  -5  12  1.0000  1.5000
  -8   5 -12  1.2000  1.9000
   8  -5  13 -1.0000  1.9000
  -8   5 -13  0.9000  1.6000
   8  -5  14 -2.7000  3.5000
  -8   5 -14  0.6000  2.1000
   8  -5  15  5.0000  2.1000
  -8   5 -15  5.0000  3.3000
   8  -5  16 -0.6000  2.1000
   8  -5  17 -0.8000  2.3000
   8  -5  18  1.2000  2.7000
   8  -4 -22  3.6000  3.6000
   8  -4 -21  8.1000  5.2000
   8  -4 -20 -2.9000  5.2000
   8  -4 -19 -5.1000  3.4000
  -8   4  19 -1.1000  2.9000
   8  -4 -18  2.4000  3.4000
  -8   4  18  3.9000  2.7000
   8  -4 -17  0.4000  2.4000
  -8   4  17  2.6000  2.6000
   8  -4 -16 -0.4000  2.1000
  -8   4  16 -0.7000  1.5000
   8  -4 -15  0.5000  1.8000
  -8   4  15 -2.4000  1.8000
   8  -4 -14  3.4000  1.6000
  -8   4  14  1.0000  1.9000
   8  -4 -13  2.4000  1.6000
  -8   4  13  0.2000  1.7000
   8  -4 -12  1.4000  1.4000
  -8   4  12  1.1000  1.6000
   8  -4 -11  0.2000  0.9000
  -8   4  11  0.5000  1.3000
   8  -4 -10  8.2000  1.3000
  -8   4  10  7.6000  1.6000
   8  -4  -9 -0.3000  1.9000
  -8   4   9  2.0000  1.5000
   8  -4  -8 123.100  7.2000
  -8   4   8 124.200  7.7000
   8  -4  -7  6.4000  1.9000
  -8   4   7  5.1000  2.5000
   8  -4  -6 17.5000  2.4000
  -8   4   6 18.4000  4.1000
   8  -4  -5  0.8000  1.5000
  -8   4   5 -0.1000  1.2000
   8  -4  -4 14.0000  1.7000
  -8   4   4 15.3000  1.6000
   8  -4  -3  0.8000  0.9000
  -8   4   3  3.0000  1.4000
   8  -4  -2 41.4000  2.4000
  -8   4   2 41.0000  1.3000
   8  -4  -1 23.8000  1.8000
  -8   4   1 23.0000  1.0000
   8  -4   0  0.7000  1.0000
  -8   4   0  1.7000  0.6000
   8  -4   1 65.0000  3.0000
  -8   4  -1 61.9000  2.7000
   8  -4   2 39.9000  2.3000
  -8   4  -2 40.0000  1.9000
   8  -4   3 16.0000  1.4000
  -8   4  -3 13.8000  1.4000
   8  -4   4 93.1000  3.6000
  -8   4  -4 102.100  5.3000
   8  -4   5  0.8000  1.1000
  -8   4  -5  0.0000  1.2000
   8  -4   6  7.7000  1.1000
  -8   4  -6  8.3000  1.5000
   8  -4   7  4.5000  1.0000
  -8   4  -7  3.0000  1.3000
   8  -4   8  3.1000  1.0000
  -8   4  -8  4.7000  1.2000
   8  -4   9  8.9000  1.2000
  -8   4  -9  9.6000  1.5000
   8  -4  10  1.7000  1.0000
  -8   4 -10  3.6000  1.6000
   8  -4  11  1.8000  0.9000
  -8   4 -11  2.6000  2.0000
   8  -4  12  7.7000  1.8000
  -8   4 -12  6.2000  1.9000
   8  -4  13  0.1000  1.6000
  -8   4 -13  4.7000  1.9000
   8  -4  14 -0.7000  1.5000
  -8   4 -14  0.0000  2.3000
   8  -4  15  9.4000  2.1000
  -8   4 -15  3.6000  3.4000
   8  -4  16  5.1000  2.2000
  -8   4 -16  9.6000  4.2000
   8  -4  17  2.2000  2.7000
  -8   4 -17  8.3000  3.8000
   8  -4  18  1.2000  2.7000
  -8   4 -18  1.6000  2.7000
   8  -4  19  4.7000  2.4000
   8  -3 -22 11.5000  5.1000
  -8   3  22  3.2000  4.3000
   8  -3 -21 -0.8000  3.5000
  -8   3  21 -0.9000  2.5000
   8  -3 -20 -3.7000  2.5000
  -8   3  20 -0.6000  2.1000
   8  -3 -19  7.6000  3.9000
  -8   3  19  2.9000  2.8000
   8  -3 -18 16.4000  2.9000
  -8   3  18 19.6000  3.7000
   8  -3 -17  1.2000  2.6000
  -8   3  17  2.0000  3.1000
   8  -3 -16 -1.8000  2.8000
  -8   3  16 -1.1000  1.7000
   8  -3 -15 -1.1000  1.9000
  -8   3  15  0.8000  2.5000
   8  -3 -14  1.0000  1.9000
  -8   3  14  1.6000  1.1000
   8  -3 -13 38.0000  3.2000
  -8   3  13 35.8000  2.3000
   8  -3 -12 24.8000  2.2000
  -8   3  12 24.0000  1.9000
   8  -3 -11 60.9000  3.5000
  -8   3  11 61.5000  2.9000
   8  -3 -10 15.3000  1.7000
  -8   3  10 13.5000  1.3000
   8  -3  -9 -0.9000  0.9000
  -8   3   9  0.7000  0.9000
   8  -3  -8  1.2000  0.9000
  -8   3   8 -0.2000  1.0000
   8  -3  -7 13.9000  2.0000
  -8   3   7 10.2000  1.3000
   8  -3  -6  1.4000  1.4000
  -8   3   6  0.7000  0.8000
   8  -3  -5 27.6000  2.5000
  -8   3   5 27.7000  2.1000
   8  -3  -4 17.7000  1.6000
  -8   3   4 20.4000  1.5000
   8  -3  -3 30.9000  2.1000
  -8   3   3 30.3000  2.1000
   8  -3  -2 14.2000  1.5000
  -8   3   2 12.8000  1.1000
   8  -3  -1  1.7000  1.2000
  -8   3   1  3.4000  1.0000
   8  -3   0  6.9000  1.1000
  -8   3   0  9.0000  1.5000
   8  -3   1  1.2000  1.1000
  -8   3  -1  0.7000  1.4000
   8  -3   2 22.3000  1.5000
  -8   3  -2 18.8000  2.1000
   8  -3   3  3.3000  1.1000
  -8   3  -3  2.8000  1.7000
   8  -3   4  9.7000  1.3000
  -8   3  -4 11.3000  1.3000
   8  -3   5  4.8000  1.0000
  -8   3  -5  5.2000  1.1000
   8  -3   6 179.300  6.6000
  -8   3  -6 179.900  5.1000
   8  -3   7 43.9000  2.3000
  -8   3  -7 46.4000  1.9000
   8  -3   8 15.7000  1.4000
  -8   3  -8 14.4000  1.4000
   8  -3   9 25.4000  1.5000
  -8   3  -9 28.7000  1.8000
   8  -3  10 45.4000  2.0000
  -8   3 -10 46.4000  2.4000
   8  -3  11  1.9000  0.9000
  -8   3 -11  2.6000  1.3000
   8  -3  12  4.9000  1.1000
  -8   3 -12  1.8000  1.3000
   8  -3  13  1.7000  1.3000
  -8   3 -13  0.6000  1.1000
   8  -3  14 11.1000  2.0000
  -8   3 -14  9.7000  1.7000
   8  -3  15  6.0000  1.9000
  -8   3 -15  6.2000  1.5000
   8  -3  16  4.2000  1.8000
  -8   3 -16  3.6000  1.5000
   8  -3  17  9.1000  2.1000
  -8   3 -17  8.8000  4.3000
   8  -3  18  5.1000  4.9000
  -8   3 -18 -2.2000  3.4000
   8  -3  19 -2.7000  2.7000
  -8   3 -19 -3.0000  4.8000
   8  -3  20  1.8000  6.2000
  -8   3 -20  0.8000  5.1000
   8  -2 -23 13.1000  4.9000
  -8   2  23 -2.9000  4.7000
   8  -2 -22  8.5000  5.4000
  -8   2  22 14.4000  5.1000
   8  -2 -21 -1.6000  2.3000
  -8   2  21  1.3000  2.9000
   8  -2 -20  1.3000  2.8000
  -8   2  20  1.4000  4.1000
   8  -2 -19 15.3000  3.1000
  -8   2  19 19.2000  3.2000
   8  -2 -18  6.2000  3.0000
  -8   2  18  1.0000  2.4000
   8  -2 -17  5.3000  2.4000
  -8   2  17 -0.5000  1.6000
   8  -2 -16 26.7000  3.0000
  -8   2  16 26.7000  3.0000
   8  -2 -15  0.0000  1.7000
  -8   2  15 -0.6000  1.0000
   8  -2 -14  5.0000  1.6000
  -8   2  14  5.7000  1.4000
   8  -2 -13  1.2000  1.8000
  -8   2  13  0.6000  1.2000
   8  -2 -12  2.0000  1.3000
  -8   2  12  2.7000  1.4000
   8  -2 -11 -0.1000  1.3000
  -8   2  11 -0.6000  0.9000
   8  -2 -10  6.8000  1.3000
  -8   2  10  6.2000  1.2000
   8  -2  -9  0.0000  1.0000
  -8   2   9 -0.4000  1.4000
   8  -2  -8 20.0000  1.7000
  -8   2   8 21.3000  1.8000
   8  -2  -7 32.1000  2.2000
  -8   2   7 40.0000  2.6000
   8  -2  -6 29.2000  2.6000
  -8   2   6 34.4000  2.2000
   8  -2  -5 71.7000  3.1000
  -8   2   5 73.8000  3.8000
   8  -2  -4 27.7000  2.1000
  -8   2   4 28.4000  2.0000
   8  -2  -3  9.3000  1.4000
  -8   2   3  8.4000  1.2000
   8  -2  -2  0.5000  0.8000
  -8   2   2 -0.9000  1.0000
   8  -2  -1  4.2000  1.0000
  -8   2   1  3.6000  1.1000
   8  -2   0  0.1000  0.9000
  -8   2   0  0.7000  1.1000
   8  -2   1 18.0000  1.6000
  -8   2  -1 14.1000  1.5000
   8  -2   2  3.8000  1.0000
  -8   2  -2  3.5000  1.0000
   8  -2   3 26.7000  1.8000
  -8   2  -3 28.0000  1.5000
   8  -2   4 13.5000  1.3000
  -8   2  -4 14.0000  1.3000
   8  -2   5 40.6000  2.1000
  -8   2  -5 39.1000  1.9000
   8  -2   6 28.2000  1.9000
  -8   2  -6 27.7000  1.9000
   8  -2   7  3.5000  1.2000
  -8   2  -7  5.8000  1.4000
   8  -2   8  0.2000  0.9000
  -8   2  -8 -0.3000  1.0000
   8  -2   9  0.2000  0.9000
  -8   2  -9  0.9000  1.1000
   8  -2  10  8.9000  1.3000
  -8   2 -10  7.9000  1.4000
   8  -2  11 81.5000  3.9000
  -8   2 -11 82.4000  3.6000
   8  -2  12  4.1000  1.0000
  -8   2 -12  4.6000  1.5000
   8  -2  13 26.3000  2.3000
  -8   2 -13 20.5000  2.4000
   8  -2  14 10.1000  1.6000
  -8   2 -14 10.5000  1.9000
   8  -2  15  9.5000  1.6000
  -8   2 -15  6.9000  2.0000
   8  -2  16  4.0000  1.4000
  -8   2 -16  1.8000  1.3000
   8  -2  17  7.2000  2.0000
  -8   2 -17  2.8000  2.3000
   8  -2  18  0.4000  1.4000
  -8   2 -18  3.2000  2.0000
   8  -2  19 -5.5000  5.6000
  -8   2 -19  0.2000  1.9000
   8  -2  20 22.9000  7.2000
  -8   2 -20 21.3000  6.6000
   8  -2  21 14.5000  6.3000
  -8   2 -21 -0.8000  5.8000
  -8   1  23 -2.1000  5.1000
  -8   1  22  5.6000  2.8000
   8  -1 -21  7.6000  3.5000
  -8   1  21 12.1000  2.9000
   8  -1 -20 -1.5000  3.4000
  -8   1  20  2.3000  2.3000
   8  -1 -19  1.5000  2.1000
  -8   1  19 -1.2000  2.6000
   8  -1 -18  4.5000  2.6000
  -8   1  18  2.3000  1.7000
   8  -1 -17  4.3000  2.7000
  -8   1  17 -1.2000  1.9000
   8  -1 -16 -0.8000  2.0000
  -8   1  16 -0.3000  1.4000
   8  -1 -15 -0.5000  1.9000
  -8   1  15  0.1000  1.4000
   8  -1 -14  2.6000  1.5000
  -8   1  14  2.2000  1.5000
   8  -1 -13  2.3000  1.5000
  -8   1  13  0.6000  1.3000
   8  -1 -12  8.0000  1.5000
  -8   1  12  6.3000  1.3000
   8  -1 -11 12.0000  1.7000
  -8   1  11 13.0000  1.6000
   8  -1 -10  8.9000  1.5000
  -8   1  10  9.7000  1.4000
   8  -1  -9 25.9000  2.0000
  -8   1   9 28.7000  2.1000
   8  -1  -8  0.2000  1.2000
  -8   1   8  3.1000  1.3000
   8  -1  -7 71.5000  3.0000
  -8   1   7 68.1000  3.6000
   8  -1  -6 44.5000  1.8000
  -8   1   6 49.4000  2.8000
   8  -1  -5  9.1000  1.3000
  -8   1   5  9.7000  1.3000
   8  -1  -4  7.9000  1.3000
  -8   1   4  8.8000  1.2000
   8  -1  -3  1.1000  1.3000
  -8   1   3  1.0000  0.9000
   8  -1  -2 110.200  3.8000
  -8   1   2 114.600  4.8000
   8  -1  -1 55.9000  2.5000
  -8   1   1 57.5000  2.5000
   8  -1   0  2.3000  0.9000
  -8   1   0  1.9000  0.9000
   8  -1   1  3.5000  1.0000
  -8   1  -1  3.1000  1.1000
   8  -1   2  2.9000  0.9000
  -8   1  -2  3.7000  0.8000
   8  -1   3  8.8000  1.2000
  -8   1  -3  8.8000  1.1000
   8  -1   4  0.6000  0.9000
  -8   1  -4  0.3000  0.8000
   8  -1   5 17.8000  1.4000
  -8   1  -5 15.5000  1.3000
   8  -1   6 15.9000  1.4000
  -8   1  -6 15.6000  1.2000
   8  -1   7  0.0000  0.9000
  -8   1  -7  0.6000  1.1000
   8  -1   8 19.3000  1.4000
  -8   1  -8 22.2000  1.7000
   8  -1   9 25.4000  1.6000
  -8   1  -9 25.0000  1.9000
   8  -1  10  2.4000  1.1000
  -8   1 -10  2.4000  1.3000
   8  -1  11 18.4000  1.5000
  -8   1 -11 17.4000  1.9000
   8  -1  12 16.4000  1.7000
  -8   1 -12 16.0000  2.0000
   8  -1  13 18.9000  1.5000
  -8   1 -13 17.2000  2.1000
   8  -1  14 22.9000  2.0000
  -8   1 -14 18.3000  1.8000
   8  -1  15 18.1000  2.0000
  -8   1 -15 21.7000  2.3000
   8  -1  16  0.4000  0.9000
  -8   1 -16 -1.1000  1.8000
   8  -1  17 13.3000  1.9000
  -8   1 -17 14.5000  3.6000
   8  -1  18 22.6000  2.2000
  -8   1 -18 16.3000  2.8000
   8  -1  19  2.3000  3.6000
  -8   1 -19  0.5000  2.6000
   8  -1  20 18.5000  5.2000
  -8   1 -20 10.7000  3.6000
   8  -1  21  2.7000  4.1000
  -8   1 -21 -6.3000  6.8000
  -8   0  24  7.9000  5.5000
  -8   0  23  2.4000  2.8000
  -8   0  22  3.5000  3.8000
  -8   0  21  1.9000  2.5000
  -8   0  20 -0.1000  2.4000
   8   0 -19  3.6000  4.6000
  -8   0  19 -1.4000  2.7000
   8   0 -18 10.5000  3.0000
  -8   0  18 14.8000  2.5000
   8   0 -17  5.5000  2.8000
  -8   0  17  1.1000  2.3000
   8   0 -16 11.6000  1.9000
  -8   0  16 19.5000  3.0000
   8   0 -15 -0.5000  1.4000
  -8   0  15  2.1000  1.7000
   8   0 -14 61.3000  5.1000
  -8   0  14 65.9000  3.6000
   8   0 -13 21.5000  2.0000
  -8   0  13 21.9000  2.1000
   8   0 -12 28.3000  2.4000
  -8   0  12 32.1000  2.3000
   8   0 -11 78.0000  3.9000
  -8   0  11 77.5000  3.6000
   8   0 -10 29.2000  3.0000
  -8   0  10 31.0000  2.3000
   8   0  -9 16.4000  1.7000
  -8   0   9 14.5000  1.9000
   8   0  -8 99.8000  3.7000
  -8   0   8 99.2000  5.0000
   8   0  -7  0.6000  0.9000
  -8   0   7  0.1000  1.1000
   8   0  -6  6.2000  1.2000
  -8   0   6  3.5000  1.1000
   8   0  -5  0.4000  0.8000
  -8   0   5  0.0000  0.8000
   8   0  -4  5.4000  1.3000
  -8   0   4  4.9000  1.1000
   8   0  -3 109.500  3.7000
  -8   0   3 102.400  4.3000
   8   0  -2 37.9000  1.9000
  -8   0   2 31.0000  1.8000
   8   0  -1  8.7000  1.2000
  -8   0   1  7.8000  0.9000
   8   0   0 12.1000  1.3000
  -8   0   0 14.9000  1.3000
   8   0   1 40.9000  2.1000
  -8   0  -1 43.7000  2.3000
   8   0   2 23.4000  1.5000
  -8   0  -2 24.5000  1.6000
   8   0   3 42.5000  2.1000
  -8   0  -3 38.1000  1.7000
   8   0   4 245.400  7.4000
  -8   0  -4 247.100  6.5000
   8   0   5 87.0000  4.4000
  -8   0  -5 91.4000  3.1000
   8   0   6 16.5000  1.2000
  -8   0  -6 17.2000  1.3000
   8   0   7 30.9000  1.8000
  -8   0  -7 31.8000  1.7000
   8   0   8 91.2000  3.8000
  -8   0  -8 92.4000  3.8000
   8   0   9 12.2000  1.4000
  -8   0  -9  9.7000  1.6000
   8   0  10  6.4000  1.2000
  -8   0 -10  5.2000  1.4000
   8   0  11 11.4000  1.2000
  -8   0 -11 13.0000  1.6000
   8   0  12  8.3000  1.1000
  -8   0 -12 10.6000  1.9000
   8   0  13 108.600  4.4000
  -8   0 -13 113.500  7.0000
   8   0  14  2.9000  0.9000
  -8   0 -14 -0.9000  1.7000
   8   0  15 12.3000  1.5000
  -8   0 -15  8.6000  2.4000
   8   0  16  1.7000  0.6000
  -8   0 -16  1.5000  2.0000
  -8   0 -17  2.7000  2.8000
  -8   0 -18  8.2000  3.2000
  -8   0 -19 17.4000  3.8000
  -8   0 -20  4.2000  3.2000
  -8   0 -21  3.6000  3.4000
  -8   0 -22 14.0000  5.9000
  -8  -1  23  0.2000  4.7000
  -8  -1  22  5.6000  3.2000
  -8  -1  21 11.9000  3.2000
  -8  -1  20  0.8000  3.5000
  -8  -1  19  2.6000  2.2000
   8   1 -18 -0.6000  3.6000
  -8  -1  18  5.8000  3.0000
   8   1 -17  2.5000  4.8000
  -8  -1  17  1.5000  2.2000
   8   1 -16  0.9000  1.9000
  -8  -1  16  4.2000  1.9000
   8   1 -15  2.8000  1.6000
  -8  -1  15  0.3000  1.5000
   8   1 -14 -0.5000  1.4000
  -8  -1  14  1.7000  1.3000
   8   1 -13  2.4000  1.5000
  -8  -1  13  4.2000  1.3000
   8   1 -12  5.9000  1.4000
  -8  -1  12  6.6000  1.4000
   8   1 -11 11.5000  1.5000
  -8  -1  11 13.3000  1.7000
   8   1 -10 10.9000  1.4000
  -8  -1  10 13.0000  1.5000
   8   1  -9 30.5000  1.8000
  -8  -1   9 25.1000  2.5000
   8   1  -8  4.5000  1.1000
  -8  -1   8  5.7000  1.6000
   8   1  -7 72.7000  2.6000
  -8  -1   7 69.3000  3.0000
   8   1  -6 40.1000  1.9000
  -8  -1   6 45.3000  2.4000
   8   1  -5  9.0000  1.1000
  -8  -1   5  9.8000  1.5000
   8   1  -4  5.9000  1.7000
  -8  -1   4  6.3000  1.0000
   8   1  -3  1.2000  1.3000
  -8  -1   3  0.8000  1.2000
   8   1  -2 120.600  5.3000
  -8  -1   2 115.300  3.7000
   8   1  -1 53.2000  3.1000
  -8  -1   1 56.9000  2.2000
   8   1   0  0.7000  1.5000
  -8  -1   0  2.1000  0.9000
   8   1   1  3.3000  0.9000
  -8  -1  -1  2.1000  0.9000
   8   1   2  0.9000  1.2000
  -8  -1  -2  3.0000  0.9000
   8   1   3  9.3000  1.5000
  -8  -1  -3  9.0000  1.3000
   8   1   4  2.2000  0.8000
  -8  -1  -4  0.9000  0.8000
   8   1   5 18.7000  1.3000
  -8  -1  -5 13.8000  1.2000
   8   1   6 15.8000  1.4000
  -8  -1  -6 17.6000  1.3000
   8   1   7 -0.5000  0.6000
  -8  -1  -7  0.0000  0.8000
   8   1   8 24.9000  1.5000
  -8  -1  -8 27.2000  2.0000
   8   1   9 27.3000  1.5000
  -8  -1  -9 20.7000  2.0000
   8   1  10  2.2000  0.6000
  -8  -1 -10  0.4000  1.5000
   8   1  11 20.0000  1.2000
  -8  -1 -11 17.9000  2.2000
   8   1  12 23.9000  3.0000
  -8  -1 -12 16.4000  2.1000
   8   1  13 18.7000  3.9000
  -8  -1 -13 23.7000  2.3000
   8   1  14 24.0000  4.8000
  -8  -1 -14 25.4000  3.4000
   8   1  15 18.2000  5.5000
  -8  -1 -15 18.2000  3.1000
  -8  -1 -16 -0.8000  2.1000
  -8  -1 -17  8.2000  2.8000
  -8  -1 -18 19.3000  3.8000
  -8  -1 -19  3.8000  2.9000
  -8  -1 -20 19.6000  3.7000
  -8  -1 -21 -1.2000  3.5000
  -8  -2  23  8.4000  5.2000
  -8  -2  22  5.6000  6.5000
  -8  -2  21  0.4000  2.6000
  -8  -2  20  2.2000  3.7000
  -8  -2  19  7.9000  2.9000
  -8  -2  18  0.9000  3.3000
   8   2 -17  0.2000  2.1000
  -8  -2  17  2.2000  2.0000
   8   2 -16 27.8000  3.7000
  -8  -2  16 23.1000  3.0000
   8   2 -15  2.5000  2.3000
  -8  -2  15  2.0000  2.3000
   8   2 -14  5.0000  2.3000
  -8  -2  14  7.7000  2.7000
   8   2 -13  3.1000  2.1000
  -8  -2  13  0.6000  1.4000
   8   2 -12  0.2000  1.8000
  -8  -2  12  0.7000  1.4000
   8   2 -11  1.0000  1.4000
  -8  -2  11  0.0000  1.4000
   8   2 -10  4.4000  1.4000
  -8  -2  10  6.0000  1.9000
   8   2  -9  0.0000  1.1000
  -8  -2   9 -0.8000  1.2000
   8   2  -8 17.7000  1.8000
  -8  -2   8 18.8000  1.9000
   8   2  -7 39.8000  2.5000
  -8  -2   7 35.0000  2.4000
   8   2  -6 35.6000  2.2000
  -8  -2   6 31.1000  2.2000
   8   2  -5 73.7000  2.6000
  -8  -2   5 64.6000  2.8000
   8   2  -4 32.0000  1.9000
  -8  -2   4 30.7000  2.1000
   8   2  -3 11.2000  1.3000
  -8  -2   3  6.2000  1.0000
   8   2  -2  0.8000  0.9000
  -8  -2   2  1.1000  0.9000
   8   2  -1  3.7000  1.0000
  -8  -2   1  3.1000  1.0000
   8   2   0  0.5000  1.2000
  -8  -2   0 -0.2000  1.0000
   8   2   1 18.0000  1.6000
  -8  -2  -1 12.4000  1.2000
   8   2   2  5.2000  1.0000
  -8  -2  -2  3.8000  1.0000
   8   2   3 31.3000  1.7000
  -8  -2  -3 26.8000  1.8000
   8   2   4 15.9000  1.3000
  -8  -2  -4 15.8000  1.3000
   8   2   5 42.4000  2.0000
  -8  -2  -5 37.2000  1.9000
   8   2   6 29.0000  1.7000
  -8  -2  -6 24.2000  1.4000
   8   2   7  5.1000  1.7000
  -8  -2  -7  3.8000  0.7000
   8   2   8  0.4000  1.5000
  -8  -2  -8  0.4000  0.6000
   8   2   9 -0.6000  1.5000
  -8  -2  -9  0.1000  1.4000
   8   2  10 12.6000  2.1000
  -8  -2 -10  9.2000  2.0000
   8   2  11 83.3000  5.4000
  -8  -2 -11 83.3000  4.4000
   8   2  12  3.6000  2.2000
  -8  -2 -12  2.6000  1.7000
   8   2  13 22.0000  3.2000
  -8  -2 -13 23.5000  2.5000
   8   2  14 12.7000  4.9000
  -8  -2 -14 12.0000  2.5000
  -8  -2 -15  6.1000  3.1000
  -8  -2 -16  5.0000  2.7000
  -8  -2 -17  5.5000  3.1000
  -8  -2 -18  5.0000  3.1000
  -8  -2 -19  6.5000  3.7000
  -8  -2 -20  8.4000  4.5000
  -8  -2 -21  8.7000  5.9000
  -8  -3  22 -5.3000  5.7000
  -8  -3  21  3.6000  3.7000
  -8  -3  20 -0.5000  2.9000
  -8  -3  19  2.2000  3.5000
  -8  -3  18 11.2000  3.1000
   8   3 -17  2.4000  2.7000
  -8  -3  17  3.0000  3.4000
   8   3 -16  3.2000  2.5000
  -8  -3  16  0.9000  2.2000
   8   3 -15 -0.4000  2.3000
  -8  -3  15  0.6000  2.0000
   8   3 -14  1.6000  1.8000
  -8  -3  14  4.2000  2.5000
   8   3 -13 33.5000  2.8000
  -8  -3  13 32.6000  3.4000
   8   3 -12 24.1000  2.2000
  -8  -3  12 22.4000  2.3000
   8   3 -11 70.8000  3.6000
  -8  -3  11 65.7000  3.6000
   8   3 -10 13.9000  1.6000
  -8  -3  10 13.8000  1.6000
   8   3  -9  1.0000  1.2000
  -8  -3   9 -0.3000  1.1000
   8   3  -8  1.9000  1.5000
  -8  -3   8  0.5000  1.1000
   8   3  -7 12.9000  1.7000
  -8  -3   7 12.5000  1.6000
   8   3  -6  0.2000  1.1000
  -8  -3   6  1.3000  1.3000
   8   3  -5 26.1000  2.2000
  -8  -3   5 24.9000  2.1000
   8   3  -4 17.1000  1.9000
  -8  -3   4 18.5000  1.6000
   8   3  -3 28.9000  2.0000
  -8  -3   3 32.4000  1.9000
   8   3  -2 16.3000  1.9000
  -8  -3   2 14.9000  1.4000
   8   3  -1  3.2000  1.3000
  -8  -3   1  3.7000  1.0000
   8   3   0  7.9000  1.7000
  -8  -3   0  8.2000  1.2000
   8   3   1  1.3000  1.4000
  -8  -3  -1  0.0000  0.9000
   8   3   2 27.2000  2.5000
  -8  -3  -2 22.1000  1.6000
   8   3   3  2.9000  1.4000
  -8  -3  -3  4.2000  1.1000
   8   3   4  9.1000  2.0000
  -8  -3  -4  9.5000  1.1000
   8   3   5  9.4000  2.2000
  -8  -3  -5  4.7000  1.1000
   8   3   6 185.800  8.8000
  -8  -3  -6 177.300  5.5000
   8   3   7 45.6000  3.8000
  -8  -3  -7 48.3000  2.1000
   8   3   8 17.5000  2.3000
  -8  -3  -8 14.3000  0.8000
   8   3   9 20.9000  2.6000
  -8  -3  -9 25.8000  2.2000
   8   3  10 42.2000  3.6000
  -8  -3 -10 45.5000  3.1000
   8   3  11  6.5000  2.6000
  -8  -3 -11  1.3000  1.8000
   8   3  12  5.1000  3.5000
  -8  -3 -12  3.1000  1.9000
   8   3  13  0.9000  4.6000
  -8  -3 -13 -1.1000  1.6000
  -8  -3 -14 15.0000  3.5000
  -8  -3 -15  6.9000  3.1000
  -8  -3 -16  3.7000  2.7000
  -8  -3 -17  3.4000  3.1000
  -8  -3 -18  4.1000  3.1000
  -8  -3 -19  3.4000  3.8000
  -8  -3 -20 -4.7000  4.0000
  -8  -4  22  6.1000  4.6000
  -8  -4  21  6.2000  7.1000
  -8  -4  20  4.5000  4.0000
   8   4 -19 -7.0000  4.0000
  -8  -4  19 -3.5000  2.9000
   8   4 -18  4.7000  3.2000
  -8  -4  18  2.6000  3.1000
   8   4 -17  0.0000  1.8000
  -8  -4  17 -0.6000  2.9000
   8   4 -16  5.0000  2.6000
  -8  -4  16  1.7000  2.9000
   8   4 -15 -1.7000  1.8000
  -8  -4  15  1.5000  2.5000
   8   4 -14  0.9000  1.7000
  -8  -4  14 -1.9000  3.1000
   8   4 -13 -1.7000  1.5000
  -8  -4  13 -2.1000  2.1000
   8   4 -12  2.5000  1.8000
  -8  -4  12  0.1000  2.4000
   8   4 -11 -1.7000  1.3000
  -8  -4  11  1.9000  1.5000
   8   4 -10  9.7000  1.5000
  -8  -4  10  6.0000  1.5000
   8   4  -9  0.7000  1.3000
  -8  -4   9  2.3000  1.2000
   8   4  -8 127.100  5.2000
  -8  -4   8 115.300  4.6000
   8   4  -7  7.2000  1.4000
  -8  -4   7  6.4000  1.7000
   8   4  -6 25.2000  2.0000
  -8  -4   6 17.7000  1.9000
   8   4  -5 -0.7000  1.1000
  -8  -4   5  1.3000  1.5000
   8   4  -4 19.0000  2.1000
  -8  -4   4 13.8000  1.6000
   8   4  -3  1.5000  1.2000
  -8  -4   3  1.5000  1.1000
   8   4  -2 38.6000  3.4000
  -8  -4   2 35.7000  2.0000
   8   4  -1 20.6000  2.5000
  -8  -4   1 21.4000  1.6000
   8   4   0  1.4000  1.5000
  -8  -4   0  0.0000  1.0000
   8   4   1 60.2000  3.8000
  -8  -4  -1 58.5000  2.5000
   8   4   2 45.0000  3.2000
  -8  -4  -2 41.3000  2.0000
   8   4   3 15.2000  2.2000
  -8  -4  -3 10.9000  1.3000
   8   4   4 95.9000  4.6000
  -8  -4  -4 85.1000  3.8000
   8   4   5 -1.7000  1.8000
  -8  -4  -5  0.7000  1.1000
   8   4   6  6.8000  1.9000
  -8  -4  -6  8.1000  1.1000
   8   4   7  0.6000  1.9000
  -8  -4  -7  5.4000  0.9000
   8   4   8  4.4000  2.8000
  -8  -4  -8  3.5000  0.7000
   8   4   9 14.3000  3.6000
  -8  -4  -9  7.2000  1.7000
   8   4  10 -0.7000  4.2000
  -8  -4 -10  3.2000  1.7000
   8   4  11  1.4000  3.2000
  -8  -4 -11  1.1000  1.7000
   8   4  12  1.1000  4.6000
  -8  -4 -12  7.3000  2.2000
  -8  -4 -13  5.1000  2.2000
  -8  -4 -14 -0.4000  2.6000
  -8  -4 -15  8.5000  2.9000
  -8  -4 -16  2.5000  3.3000
  -8  -4 -17 -9.6000  4.3000
  -8  -4 -18  0.9000  5.4000
  -8  -4 -19  4.0000  6.3000
  -8  -5  20  0.4000  4.8000
  -8  -5  19  2.8000  4.5000
  -8  -5  18 -0.6000  5.4000
   8   5 -17 14.8000  3.8000
  -8  -5  17  5.2000  3.0000
   8   5 -16  2.5000  2.3000
  -8  -5  16 -0.8000  3.1000
   8   5 -15 -0.2000  2.3000
  -8  -5  15  2.8000  3.0000
   8   5 -14 13.7000  2.1000
  -8  -5  14 20.3000  3.8000
   8   5 -13 22.6000  2.7000
  -8  -5  13 19.2000  4.0000
   8   5 -12  8.2000  1.7000
  -8  -5  12  8.3000  1.9000
   8   5 -11  7.3000  1.8000
  -8  -5  11  6.5000  1.8000
   8   5 -10 11.3000  1.9000
  -8  -5  10 13.5000  2.2000
   8   5  -9  5.5000  1.5000
  -8  -5   9  4.4000  1.7000
   8   5  -8  0.7000  1.4000
  -8  -5   8  0.2000  1.3000
   8   5  -7  3.9000  1.6000
  -8  -5   7  5.6000  1.5000
   8   5  -6  0.0000  1.6000
  -8  -5   6  1.6000  1.3000
   8   5  -5  1.1000  1.5000
  -8  -5   5  0.0000  1.4000
   8   5  -4  7.3000  2.2000
  -8  -5   4  6.6000  1.7000
   8   5  -3  9.4000  1.8000
  -8  -5   3  7.9000  1.5000
   8   5  -2  5.7000  1.7000
  -8  -5   2  5.4000  1.2000
   8   5  -1 181.500  8.5000
  -8  -5   1 177.200  6.3000
   8   5   0  2.5000  1.6000
  -8  -5   0  2.4000  1.2000
   8   5   1  3.6000  1.6000
  -8  -5  -1  4.6000  1.3000
   8   5   2 19.0000  2.1000
  -8  -5  -2 20.3000  1.5000
   8   5   3 54.6000  3.7000
  -8  -5  -3 48.3000  2.2000
   8   5   4  2.9000  2.0000
  -8  -5  -4  5.4000  1.1000
   8   5   5 23.8000  2.8000
  -8  -5  -5 25.1000  1.9000
   8   5   6 15.8000  3.5000
  -8  -5  -6 18.4000  1.7000
  -8  -5  -7  0.6000  1.0000
   8   5   8  3.4000  2.7000
  -8  -5  -8  3.1000  0.7000
  -8  -5  -9  0.5000  2.0000
   8   5  10  3.8000  3.0000
  -8  -5 -10  2.5000  1.8000
  -8  -5 -11 -1.2000  1.9000
  -8  -5 -12  0.8000  2.1000
  -8  -5 -13  2.0000  2.3000
  -8  -5 -14  1.0000  2.7000
  -8  -5 -15 -1.8000  4.0000
  -8  -5 -16 -3.7000  5.3000
  -8  -5 -17 -0.2000  4.7000
  -8  -5 -18  3.6000  5.1000
  -8  -6  19 13.1000  6.1000
  -8  -6  18  0.7000  5.3000
  -8  -6  16  0.7000  4.1000
  -8  -6  15 -0.9000  2.7000
   8   6 -14  1.2000  2.0000
  -8  -6  14 -1.1000  6.2000
   8   6 -13  3.0000  2.2000
  -8  -6  13 -1.1000  2.6000
   8   6 -12 -3.5000  2.3000
  -8  -6  12  1.2000  1.8000
   8   6 -11  1.7000  1.4000
  -8  -6  11  4.6000  2.2000
   8   6 -10  0.7000  1.6000
  -8  -6  10 -1.1000  1.5000
   8   6  -9  9.5000  1.9000
  -8  -6   9  5.8000  2.1000
   8   6  -8  1.9000  1.5000
  -8  -6   8  1.9000  1.7000
   8   6  -7  1.9000  1.6000
  -8  -6   7  1.1000  2.0000
   8   6  -6 24.0000  2.3000
  -8  -6   6 20.1000  2.1000
   8   6  -5 18.6000  2.4000
  -8  -6   5 16.2000  2.3000
   8   6  -4  6.0000  2.7000
  -8  -6   4  1.0000  1.6000
   8   6  -3  9.0000  2.3000
  -8  -6   3  7.8000  1.7000
   8   6  -2  4.9000  1.9000
  -8  -6   2  5.7000  1.6000
   8   6  -1  4.6000  1.8000
  -8  -6   1  7.4000  1.6000
   8   6   0 76.1000  4.4000
  -8  -6   0 64.6000  3.5000
   8   6   1 17.2000  2.8000
  -8  -6  -1 16.2000  1.7000
   8   6   2 31.2000  4.3000
  -8  -6  -2 29.2000  2.3000
   8   6   3  1.9000  3.3000
  -8  -6  -3  0.2000  1.5000
   8   6   4  1.5000  2.5000
  -8  -6  -4  1.7000  1.4000
   8   6   5  2.9000  3.7000
  -8  -6  -5  0.8000  1.3000
   8   6   6  3.9000  2.7000
  -8  -6  -6 -0.3000  1.2000
   8   6   7 -1.2000  2.9000
  -8  -6  -7  0.0000  0.9000
   8   6   8 11.4000  5.2000
  -8  -6  -8 11.0000  1.3000
   8   6   9  1.7000  3.3000
  -8  -6  -9  0.2000  0.8000
  -8  -6 -10  5.3000  2.6000
  -8  -6 -11 -1.5000  2.1000
  -8  -6 -12 -0.5000  3.2000
  -8  -6 -13 -5.9000  2.7000
  -8  -6 -14  0.2000  3.2000
  -8  -6 -15  5.8000  5.4000
  -8  -6 -16 -0.2000  6.0000
  -8  -7  16 -0.9000  4.0000
  -8  -7  15  0.1000  4.1000
  -8  -7  13  3.0000  2.3000
  -8  -7  12  3.1000  2.1000
   8   7 -11 -0.3000  2.5000
  -8  -7  11  4.2000  2.0000
   8   7 -10 -5.7000  2.5000
  -8  -7  10  3.8000  3.2000
   8   7  -9  5.3000  1.9000
  -8  -7   9  4.0000  2.1000
   8   7  -8  2.8000  2.1000
  -8  -7   8  0.5000  1.6000
   8   7  -7  8.5000  2.2000
  -8  -7   7  7.2000  2.5000
   8   7  -6  0.2000  1.4000
  -8  -7   6  3.2000  1.9000
   8   7  -5  6.2000  2.4000
  -8  -7   5  8.9000  1.9000
   8   7  -4 11.0000  2.3000
  -8  -7   4  5.3000  2.0000
   8   7  -3 13.2000  2.5000
  -8  -7   3  9.1000  1.5000
   8   7  -2  3.6000  2.7000
  -8  -7   2  0.8000  1.3000
   8   7  -1 20.8000  3.2000
  -8  -7   1 16.6000  1.7000
   8   7   0 17.7000  3.8000
  -8  -7   0  9.2000  1.7000
   8   7   1  1.8000  2.3000
  -8  -7  -1  3.9000  1.6000
   8   7   2  9.2000  3.1000
  -8  -7  -2  5.5000  1.8000
  -8  -7  -3 -1.3000  1.5000
   8   7   4  1.2000  2.7000
  -8  -7  -4 -0.4000  1.6000
   8   7   5  1.4000  3.3000
  -8  -7  -5  2.6000  1.7000
   8   7   6  2.9000  3.4000
  -8  -7  -6  0.2000  1.5000
   8   7   7  5.8000  5.1000
  -8  -7  -7  5.1000  1.4000
  -8  -7  -8 -0.3000  2.1000
  -8  -7  -9 -0.1000  2.8000
  -8  -7 -10 -0.9000  2.6000
  -8  -7 -11  1.5000  3.4000
  -8  -7 -12  3.4000  3.6000
  -8  -7 -13  3.9000  6.0000
  -8  -7 -14 -2.3000  6.0000
  -8  -8  11  8.8000  3.2000
  -8  -8  10  0.4000  1.8000
  -8  -8   9  1.3000  2.2000
  -8  -8   8  0.7000  2.0000
  -8  -8   7  3.3000  2.8000
  -8  -8   6 -1.6000  2.5000
  -8  -8   5 -0.4000  1.7000
   8   8  -4 -0.4000  2.7000
  -8  -8   4  4.5000  2.0000
   8   8  -3  2.5000  2.4000
  -8  -8   3  3.4000  2.9000
   8   8  -2  0.5000  1.9000
  -8  -8   2 -0.4000  2.2000
   8   8  -1 -0.1000  3.0000
  -8  -8   1  3.0000  2.0000
   8   8   0 -1.6000  3.2000
  -8  -8   0  3.1000  1.8000
   8   8   1  0.1000  3.3000
  -8  -8  -1  0.2000  1.6000
   8   8   2 -1.5000  3.9000
  -8  -8  -2 -0.3000  1.6000
   8   8   3  3.8000  4.3000
  -8  -8  -3 -0.7000  2.1000
   8   8   4 13.4000  5.5000
  -8  -8  -4 18.0000  3.2000
   8   8   5 -5.5000  4.8000
  -8  -8  -5  3.2000  1.5000
  -8  -8  -6  4.7000  2.1000
  -8  -8  -7 11.0000  2.9000
  -8  -8  -8  1.2000  2.5000
  -8  -8  -9  2.9000  2.5000
  -8  -8 -10  3.1000  2.8000
  -8  -8 -11  3.7000  3.6000
  -8  -9   9  4.6000  4.3000
  -8  -9   8  1.1000  2.4000
  -8  -9   7  3.7000  2.8000
  -8  -9   6 -6.6000  3.3000
  -8  -9   5  0.5000  2.3000
  -8  -9   4 -1.3000  3.6000
  -8  -9   3  0.5000  2.4000
  -8  -9   2  3.3000  2.4000
  -8  -9   1  4.8000  2.5000
  -8  -9   0 -0.8000  2.4000
  -8  -9  -1  1.9000  2.5000
  -8  -9  -2 -0.5000  2.0000
  -8  -9  -3  1.3000  1.4000
  -8  -9  -4  1.0000  2.1000
  -8  -9  -5  5.6000  2.5000
  -8  -9  -6  1.6000  2.7000
  -8  -9  -7  0.8000  3.3000
   9  -9  -6  5.5000  6.1000
   9  -9  -5 -2.6000  3.8000
   9  -9  -4  7.1000  4.8000
   9  -9  -3 -6.6000  3.6000
   9  -9  -2  2.3000  4.0000
   9  -9  -1  1.3000  4.0000
   9  -9   0  5.0000  4.2000
   9  -9   1  1.9000  3.6000
   9  -9   2  4.0000  6.2000
   9  -9   3-11.7000  5.6000
   9  -9   4 -0.6000  3.7000
   9  -8 -12 -4.2000  3.9000
   9  -8 -11 -3.6000  5.7000
   9  -8 -10  1.3000  4.3000
   9  -8  -8  3.2000  6.2000
   9  -8  -7  6.3000  3.7000
   9  -8  -5  5.8000  5.1000
   9  -8  -4  8.9000  4.5000
   9  -8  -3 -0.4000  3.9000
   9  -8  -2 -5.0000  3.8000
   9  -8  -1 -1.9000  3.5000
   9  -8   0 -0.6000  3.5000
   9  -8   1  6.3000  4.2000
   9  -8   2  4.1000  3.8000
   9  -8   3  4.0000  5.1000
   9  -8   4  6.9000  5.6000
   9  -8   5 -1.4000  3.4000
   9  -8   6  8.9000  4.0000
   9  -8   7 11.9000  6.0000
   9  -8   8 -1.5000  3.8000
   9  -8   9 -4.9000  5.1000
   9  -8  10 -2.0000  3.8000
   9  -7 -15  2.9000  4.3000
   9  -7 -14  4.8000  5.8000
   9  -7 -13 -2.2000  5.0000
   9  -7 -12  0.7000  3.4000
   9  -7 -11  8.3000  5.3000
   9  -7 -10 17.4000  5.3000
   9  -7  -9  4.8000  4.6000
   9  -7  -8  2.7000  3.5000
   9  -7  -7  5.3000  3.6000
   9  -7  -6  4.0000  2.9000
   9  -7  -5  0.2000  2.2000
   9  -7  -4  0.3000  1.8000
   9  -7  -3  1.6000  2.3000
   9  -7  -2  1.3000  1.9000
   9  -7  -1 22.3000  2.1000
  -9   7   1 15.3000  3.0000
   9  -7   0  8.0000  1.9000
  -9   7   0 10.5000  3.2000
   9  -7   1  0.7000  1.6000
  -9   7  -1  2.5000  2.8000
   9  -7   2  3.9000  1.5000
  -9   7  -2  5.5000  2.9000
   9  -7   3  3.5000  2.1000
  -9   7  -3  0.9000  2.1000
  -9   7  -4  1.5000  3.4000
   9  -7   5  0.9000  3.2000
  -9   7  -5 -4.5000  3.0000
   9  -7   6 -2.8000  2.9000
   9  -7   7  9.6000  4.6000
   9  -7   8 18.4000  4.9000
   9  -7   9 -2.7000  4.8000
   9  -7  10  3.0000  3.8000
   9  -7  11 -3.7000  5.0000
   9  -7  12  1.7000  2.8000
   9  -7  13 -1.4000  3.0000
   9  -6 -18 -0.3000  5.6000
   9  -6 -17  1.9000  3.5000
   9  -6 -16 -0.9000  2.9000
   9  -6 -15 12.0000  5.9000
   9  -6 -14  1.7000  3.9000
   9  -6 -13  0.8000  3.1000
   9  -6 -12  2.2000  4.8000
   9  -6 -11  0.1000  3.2000
   9  -6 -10 15.9000  5.0000
  -9   6  10 17.0000  2.1000
   9  -6  -9  5.6000  3.0000
  -9   6   9  2.8000  0.9000
   9  -6  -8 22.8000  5.2000
  -9   6   8 16.5000  1.6000
   9  -6  -7  3.6000  3.2000
  -9   6   7  5.5000  1.6000
   9  -6  -6 62.7000  4.2000
  -9   6   6 68.2000  4.1000
   9  -6  -5 10.8000  1.9000
  -9   6   5  7.1000  2.1000
   9  -6  -4 14.4000  2.2000
  -9   6   4 18.3000  2.4000
   9  -6  -3  6.7000  1.5000
  -9   6   3 10.4000  2.8000
   9  -6  -2  2.4000  1.8000
  -9   6   2  3.8000  2.4000
   9  -6  -1 -0.3000  1.5000
  -9   6   1  2.5000  2.5000
   9  -6   0  6.8000  1.6000
  -9   6   0  7.4000  2.7000
   9  -6   1  0.5000  1.3000
  -9   6  -1  0.2000  2.3000
   9  -6   2 -0.2000  1.3000
  -9   6  -2  0.2000  0.8000
   9  -6   3  4.0000  1.5000
  -9   6  -3  0.8000  1.2000
   9  -6   4  6.3000  1.4000
  -9   6  -4 10.3000  1.9000
   9  -6   5  2.4000  1.3000
  -9   6  -5 -0.5000  1.3000
   9  -6   6  4.7000  1.4000
  -9   6  -6  5.0000  1.7000
   9  -6   7  4.0000  1.8000
  -9   6  -7  0.1000  2.0000
   9  -6   8  1.9000  1.9000
  -9   6  -8  1.4000  2.2000
   9  -6   9  2.5000  3.6000
  -9   6  -9 -0.6000  2.6000
   9  -6  10 12.7000  4.3000
  -9   6 -10  3.4000  2.7000
   9  -6  11  4.5000  2.4000
  -9   6 -11  3.9000  2.4000
   9  -6  12  1.9000  2.9000
  -9   6 -12  0.7000  2.1000
   9  -6  13 -1.4000  2.4000
  -9   6 -13  0.9000  2.9000
   9  -6  14  1.2000  2.9000
   9  -6  15  4.8000  3.3000
   9  -5 -19  1.1000  5.4000
   9  -5 -18 -2.8000  5.0000
   9  -5 -17  8.4000  5.1000
   9  -5 -16  1.6000  3.1000
   9  -5 -15 15.9000  5.1000
  -9   5  15  8.4000  2.2000
   9  -5 -14  0.9000  3.0000
  -9   5  14  4.4000  2.1000
   9  -5 -13 28.1000  4.6000
  -9   5  13 27.4000  3.4000
   9  -5 -12 14.5000  4.8000
  -9   5  12 20.5000  3.1000
   9  -5 -11  3.4000  2.9000
  -9   5  11  2.5000  1.6000
   9  -5 -10  4.4000  4.4000
  -9   5  10  2.9000  1.6000
   9  -5  -9  7.2000  2.9000
  -9   5   9  2.0000  1.2000
   9  -5  -8 40.6000  4.3000
  -9   5   8 40.1000  3.6000
   9  -5  -7 15.5000  2.4000
  -9   5   7 15.6000  2.3000
   9  -5  -6  2.5000  2.1000
  -9   5   6  8.7000  2.0000
   9  -5  -5 32.6000  2.4000
  -9   5   5 22.4000  2.6000
   9  -5  -4 25.6000  2.4000
  -9   5   4 26.6000  2.5000
   9  -5  -3 35.0000  2.8000
  -9   5   3 33.6000  2.6000
   9  -5  -2 -1.4000  1.3000
  -9   5   2 -0.4000  1.5000
   9  -5  -1 107.100  4.7000
  -9   5   1 97.4000  5.0000
   9  -5   0 11.9000  1.7000
  -9   5   0 14.1000  0.8000
   9  -5   1 53.0000  3.0000
  -9   5  -1 55.3000  2.6000
   9  -5   2  1.9000  1.5000
  -9   5  -2  0.6000  0.9000
   9  -5   3  4.1000  1.2000
  -9   5  -3  3.9000  1.3000
   9  -5   4  1.4000  1.3000
  -9   5  -4 -1.1000  1.1000
   9  -5   5  1.0000  1.3000
  -9   5  -5  0.0000  1.3000
   9  -5   6  4.1000  1.3000
  -9   5  -6  4.1000  1.4000
   9  -5   7  5.3000  1.3000
  -9   5  -7  5.6000  1.7000
   9  -5   8  1.0000  1.0000
  -9   5  -8  1.4000  1.9000
   9  -5   9 11.7000  1.4000
  -9   5  -9  8.9000  3.0000
   9  -5  10 22.7000  3.1000
  -9   5 -10 22.3000  2.8000
   9  -5  11 10.5000  1.8000
  -9   5 -11 12.7000  2.4000
   9  -5  12  1.7000  1.9000
  -9   5 -12  2.9000  2.3000
   9  -5  13  4.3000  2.4000
  -9   5 -13  2.0000  2.5000
   9  -5  14  4.5000  3.2000
  -9   5 -14  0.8000  3.0000
   9  -5  15  4.4000  3.2000
   9  -5  16 -1.7000  2.5000
   9  -5  17  3.5000  2.8000
   9  -4 -21 -3.8000  3.8000
   9  -4 -20  1.9000  5.7000
   9  -4 -19  8.9000  5.5000
  -9   4  19  8.1000  3.8000
   9  -4 -18  1.0000  3.2000
  -9   4  18  1.8000  3.2000
   9  -4 -17  9.4000  5.4000
  -9   4  17 13.2000  3.6000
   9  -4 -16  2.3000  2.7000
  -9   4  16  6.7000  2.8000
   9  -4 -15  5.7000  2.0000
  -9   4  15  9.3000  2.9000
   9  -4 -14 -1.4000  1.8000
  -9   4  14 -0.2000  2.0000
   9  -4 -13 36.4000  3.0000
  -9   4  13 45.0000  4.2000
   9  -4 -12  9.5000  1.8000
  -9   4  12  6.5000  2.4000
   9  -4 -11  1.2000  1.5000
  -9   4  11  2.2000  1.4000
   9  -4 -10  7.6000  2.6000
  -9   4  10  7.3000  2.2000
   9  -4  -9  7.9000  2.3000
  -9   4   9 17.9000  3.9000
   9  -4  -8 28.5000  2.9000
  -9   4   8 30.1000  4.1000
   9  -4  -7 22.0000  2.8000
  -9   4   7 22.5000  4.1000
   9  -4  -6 16.9000  2.3000
  -9   4   6 17.1000  1.1000
   9  -4  -5 -0.2000  1.3000
  -9   4   5  2.0000  0.5000
   9  -4  -4  5.3000  1.6000
  -9   4   4  4.6000  0.6000
   9  -4  -3 29.4000  2.4000
  -9   4   3 29.8000  1.7000
   9  -4  -2 16.0000  1.8000
  -9   4   2 13.0000  1.2000
   9  -4  -1 12.0000  1.5000
  -9   4   1 12.1000  0.9000
   9  -4   0  5.3000  1.3000
  -9   4   0  2.2000  0.8000
   9  -4   1 137.200  5.2000
  -9   4  -1 136.400  4.7000
   9  -4   2 37.9000  2.2000
  -9   4  -2 32.7000  2.1000
   9  -4   3 109.900  4.2000
  -9   4  -3 107.000  4.4000
   9  -4   4 13.3000  1.6000
  -9   4  -4 12.5000  1.9000
   9  -4   5 125.400  5.1000
  -9   4  -5 110.800  5.7000
   9  -4   6 121.400  5.1000
  -9   4  -6 115.300  5.4000
   9  -4   7  0.1000  1.1000
  -9   4  -7  1.9000  1.5000
   9  -4   8  0.6000  1.7000
  -9   4  -8 -0.2000  1.5000
   9  -4   9 19.9000  1.8000
  -9   4  -9 18.6000  2.7000
   9  -4  10  4.7000  1.4000
  -9   4 -10  3.2000  1.7000
   9  -4  11  2.9000  1.2000
  -9   4 -11  7.0000  2.5000
   9  -4  12 -1.6000  1.5000
  -9   4 -12 -1.0000  1.6000
   9  -4  13  3.7000  1.7000
  -9   4 -13  5.4000  2.2000
   9  -4  14  6.2000  1.9000
  -9   4 -14  4.0000  2.7000
   9  -4  15 24.3000  2.8000
  -9   4 -15 22.6000  4.4000
   9  -4  16  3.9000  2.5000
  -9   4 -16 10.3000  4.2000
   9  -4  17  1.1000  2.1000
  -9   4 -17 -0.3000  2.9000
   9  -4  18  2.5000  2.3000
  -9   4 -18 -2.9000  4.7000
   9  -3 -22  1.4000  3.6000
  -9   3  22  1.9000  4.1000
   9  -3 -21 -0.2000  5.5000
  -9   3  21 -0.4000  3.9000
   9  -3 -20  0.6000  3.5000
  -9   3  20  2.9000  4.1000
   9  -3 -19  2.3000  4.7000
  -9   3  19 -4.7000  3.5000
   9  -3 -18  1.5000  2.1000
  -9   3  18  2.6000  3.0000
   9  -3 -17  0.6000  2.0000
  -9   3  17  3.7000  2.9000
   9  -3 -16  2.2000  1.8000
  -9   3  16  1.2000  3.0000
   9  -3 -15  1.3000  2.0000
  -9   3  15  3.2000  1.3000
   9  -3 -14  5.3000  2.1000
  -9   3  14  4.2000  2.6000
   9  -3 -13  5.2000  1.9000
  -9   3  13  7.2000  1.6000
   9  -3 -12  2.0000  1.8000
  -9   3  12  2.4000  1.3000
   9  -3 -11  3.6000  1.2000
  -9   3  11  2.3000  1.2000
   9  -3 -10  5.3000  1.2000
  -9   3  10  5.2000  1.3000
   9  -3  -9  3.1000  1.2000
  -9   3   9  4.5000  1.3000
   9  -3  -8 27.5000  2.5000
  -9   3   8 30.2000  2.5000
   9  -3  -7  3.0000  1.8000
  -9   3   7  3.4000  1.2000
   9  -3  -6  0.7000  1.1000
  -9   3   6  1.8000  1.0000
   9  -3  -5 12.6000  1.7000
  -9   3   5 12.2000  1.5000
   9  -3  -4  8.8000  1.4000
  -9   3   4  8.6000  1.4000
   9  -3  -3 13.0000  1.6000
  -9   3   3 14.4000  1.5000
   9  -3  -2 13.3000  1.4000
  -9   3   2 12.9000  1.2000
   9  -3  -1 39.6000  2.3000
  -9   3   1 39.6000  2.2000
   9  -3   0 52.1000  2.7000
  -9   3   0 49.7000  2.7000
   9  -3   1 171.500  6.7000
  -9   3  -1 159.800  7.2000
   9  -3   2  2.1000  1.2000
  -9   3  -2  0.2000  2.5000
   9  -3   3  2.4000  1.2000
  -9   3  -3  5.1000  2.1000
   9  -3   4 23.1000  2.0000
  -9   3  -4 20.8000  1.6000
   9  -3   5 25.2000  1.6000
  -9   3  -5 29.8000  1.9000
   9  -3   6 51.7000  3.1000
  -9   3  -6 53.5000  2.7000
   9  -3   7  0.0000  1.0000
  -9   3  -7  0.9000  1.0000
   9  -3   8 149.400  5.8000
  -9   3  -8 154.900  5.0000
   9  -3   9 48.1000  2.8000
  -9   3  -9 43.7000  2.3000
   9  -3  10 30.0000  2.1000
  -9   3 -10 28.8000  2.1000
   9  -3  11 12.7000  1.6000
  -9   3 -11  9.0000  1.5000
   9  -3  12  3.8000  1.1000
  -9   3 -12  5.3000  1.6000
   9  -3  13  0.2000  1.3000
  -9   3 -13 -0.1000  1.4000
   9  -3  14  2.3000  2.1000
  -9   3 -14  3.7000  1.5000
   9  -3  15  2.7000  1.6000
  -9   3 -15  1.7000  1.8000
   9  -3  16  8.9000  2.0000
  -9   3 -16  9.7000  2.1000
   9  -3  17  5.5000  1.9000
  -9   3 -17  7.0000  3.9000
   9  -3  18  2.3000  1.9000
  -9   3 -18  4.0000  4.9000
   9  -3  19  3.6000  4.8000
  -9   3 -19  8.1000  4.9000
  -9   2  22  6.3000  5.2000
   9  -2 -21  4.3000  3.7000
  -9   2  21  0.5000  3.5000
   9  -2 -20 -0.9000  2.8000
  -9   2  20 -0.1000  2.9000
   9  -2 -19  9.6000  2.7000
  -9   2  19  6.6000  3.0000
   9  -2 -18  0.1000  2.3000
  -9   2  18  0.7000  1.9000
   9  -2 -17  1.6000  2.6000
  -9   2  17  4.2000  2.2000
   9  -2 -16  4.1000  1.8000
  -9   2  16  5.4000  2.2000
   9  -2 -15  3.0000  2.4000
  -9   2  15  3.5000  1.5000
   9  -2 -14  2.7000  1.9000
  -9   2  14  6.1000  1.9000
   9  -2 -13 12.2000  2.3000
  -9   2  13 12.8000  1.7000
   9  -2 -12  0.2000  1.2000
  -9   2  12  0.7000  1.0000
   9  -2 -11  1.9000  1.3000
  -9   2  11  1.0000  1.2000
   9  -2 -10 -1.2000  1.2000
  -9   2  10  3.7000  1.4000
   9  -2  -9 80.1000  3.8000
  -9   2   9 86.1000  3.9000
   9  -2  -8  0.5000  1.0000
  -9   2   8  1.4000  1.2000
   9  -2  -7 22.7000  2.6000
  -9   2   7 15.8000  1.7000
   9  -2  -6 117.100  4.5000
  -9   2   6 110.000  5.5000
   9  -2  -5  3.6000  1.3000
  -9   2   5  3.2000  1.3000
   9  -2  -4 110.100  4.7000
  -9   2   4 132.300  5.2000
   9  -2  -3 -0.6000  1.2000
  -9   2   3 -0.1000  1.0000
   9  -2  -2  1.2000  0.9000
  -9   2   2 -1.3000  1.0000
   9  -2  -1  8.0000  1.4000
  -9   2   1  9.5000  1.4000
   9  -2   0  1.8000  0.9000
  -9   2   0  1.3000  1.0000
   9  -2   1  2.8000  1.3000
  -9   2  -1  2.1000  1.1000
   9  -2   2  6.8000  1.6000
  -9   2  -2  6.4000  1.1000
   9  -2   3 24.3000  2.5000
  -9   2  -3 22.4000  1.5000
   9  -2   4 72.5000  3.1000
  -9   2  -4 70.8000  2.8000
   9  -2   5  0.5000  0.9000
  -9   2  -5  1.8000  1.2000
   9  -2   6  3.2000  0.9000
  -9   2  -6  3.3000  1.2000
   9  -2   7  3.3000  1.2000
  -9   2  -7  3.2000  1.4000
   9  -2   8  1.7000  1.1000
  -9   2  -8  0.7000  1.3000
   9  -2   9  7.4000  1.4000
  -9   2  -9 10.0000  1.9000
   9  -2  10 11.3000  1.5000
  -9   2 -10  9.4000  1.6000
   9  -2  11  4.9000  1.2000
  -9   2 -11  3.7000  1.3000
   9  -2  12 63.6000  3.7000
  -9   2 -12 60.2000  3.7000
   9  -2  13 46.7000  3.0000
  -9   2 -13 37.7000  2.7000
   9  -2  14  8.5000  2.2000
  -9   2 -14 10.7000  1.9000
   9  -2  15  7.7000  2.1000
  -9   2 -15  3.9000  2.0000
   9  -2  16  1.8000  1.7000
  -9   2 -16 -1.5000  1.8000
   9  -2  17  0.6000  1.8000
  -9   2 -17  1.5000  2.2000
   9  -2  18  2.8000  4.5000
  -9   2 -18  0.1000  2.3000
   9  -2  19 11.7000  4.4000
  -9   2 -19  3.3000  6.2000
   9  -2  20  3.3000  4.5000
  -9   2 -20 -0.4000  4.3000
  -9   1  23 -0.4000  3.0000
  -9   1  22  2.1000  2.8000
   9  -1 -21 10.0000  4.4000
  -9   1  21  8.2000  3.1000
   9  -1 -20  3.8000  3.4000
  -9   1  20 -1.3000  3.0000
   9  -1 -19  5.2000  2.8000
  -9   1  19  2.7000  2.0000
   9  -1 -18 11.3000  3.0000
  -9   1  18 13.3000  2.7000
   9  -1 -17  7.8000  2.5000
  -9   1  17 12.5000  2.3000
   9  -1 -16 -1.6000  2.0000
  -9   1  16  1.7000  2.0000
   9  -1 -15 31.2000  3.4000
  -9   1  15 40.8000  3.2000
   9  -1 -14  2.2000  1.6000
  -9   1  14  0.3000  1.9000
   9  -1 -13  6.3000  1.7000
  -9   1  13  9.3000  1.7000
   9  -1 -12 48.4000  3.2000
  -9   1  12 48.3000  2.9000
   9  -1 -11 57.7000  3.1000
  -9   1  11 56.4000  3.3000
   9  -1 -10  7.9000  1.5000
  -9   1  10 10.5000  1.6000
   9  -1  -9 40.4000  2.7000
  -9   1   9 46.5000  3.3000
   9  -1  -8 -1.2000  1.1000
  -9   1   8  2.6000  1.6000
   9  -1  -7  6.2000  1.2000
  -9   1   7  3.5000  1.4000
   9  -1  -6  4.2000  1.3000
  -9   1   6  8.1000  1.7000
   9  -1  -5  7.6000  1.5000
  -9   1   5  6.1000  1.5000
   9  -1  -4  7.2000  1.3000
  -9   1   4  6.4000  1.4000
   9  -1  -3 25.9000  1.9000
  -9   1   3 22.4000  1.7000
   9  -1  -2  2.9000  1.2000
  -9   1   2  3.6000  1.2000
   9  -1  -1 31.2000  2.0000
  -9   1   1 31.7000  2.0000
   9  -1   0 39.0000  2.2000
  -9   1   0 38.2000  2.1000
   9  -1   1  2.4000  1.1000
  -9   1  -1  4.2000  1.1000
   9  -1   2 16.6000  1.4000
  -9   1  -2 14.7000  1.4000
   9  -1   3 11.6000  1.3000
  -9   1  -3 14.3000  1.3000
   9  -1   4  8.2000  1.3000
  -9   1  -4  4.5000  1.1000
   9  -1   5  1.3000  1.1000
  -9   1  -5 -0.7000  0.8000
   9  -1   6  9.7000  1.4000
  -9   1  -6 12.2000  1.3000
   9  -1   7 32.0000  2.0000
  -9   1  -7 29.2000  1.9000
   9  -1   8 12.3000  1.4000
  -9   1  -8  9.4000  1.5000
   9  -1   9 11.1000  1.5000
  -9   1  -9 14.2000  1.7000
   9  -1  10  7.5000  1.3000
  -9   1 -10  8.5000  1.8000
   9  -1  11 19.0000  1.8000
  -9   1 -11 22.6000  2.7000
   9  -1  12  2.6000  1.0000
  -9   1 -12  2.7000  1.8000
   9  -1  13  0.5000  1.2000
  -9   1 -13  0.2000  1.4000
   9  -1  14  0.0000  1.2000
  -9   1 -14  0.0000  1.7000
   9  -1  15  1.7000  1.4000
  -9   1 -15  1.6000  2.1000
   9  -1  16 -1.6000  1.3000
  -9   1 -16  2.1000  1.9000
   9  -1  17  9.7000  2.0000
  -9   1 -17  9.8000  2.6000
  -9   1 -18 17.0000  3.5000
  -9   1 -19  9.5000  3.9000
  -9   1 -20 -0.3000  5.0000
  -9   0  23  0.9000  3.4000
  -9   0  22  2.1000  3.2000
  -9   0  21 -1.6000  2.3000
  -9   0  20  1.6000  3.3000
   9   0 -19  2.3000  2.8000
  -9   0  19 -0.1000  2.2000
   9   0 -18 -0.3000  2.1000
  -9   0  18  1.9000  2.4000
   9   0 -17  2.3000  2.9000
  -9   0  17 -1.5000  2.9000
   9   0 -16  3.5000  2.7000
  -9   0  16 -1.3000  1.9000
   9   0 -15  3.1000  2.1000
  -9   0  15  0.9000  2.0000
   9   0 -14  0.5000  1.5000
  -9   0  14 -0.3000  1.9000
   9   0 -13  1.2000  1.6000
  -9   0  13  0.5000  1.4000
   9   0 -12 -1.0000  1.4000
  -9   0  12  2.6000  1.6000
   9   0 -11 -0.6000  1.7000
  -9   0  11 -0.2000  1.3000
   9   0 -10  0.0000  1.3000
  -9   0  10  0.8000  1.5000
   9   0  -9  0.8000  1.0000
  -9   0   9  3.2000  1.6000
   9   0  -8  1.4000  1.1000
  -9   0   8 -1.3000  1.2000
   9   0  -7  0.6000  0.9000
  -9   0   7  1.1000  1.3000
   9   0  -6  0.6000  1.1000
  -9   0   6  0.2000  1.2000
   9   0  -5 -2.0000  1.4000
  -9   0   5  0.2000  1.0000
   9   0  -4  0.5000  1.1000
  -9   0   4  0.4000  1.2000
   9   0  -3 -0.6000  0.9000
  -9   0   3  0.3000  0.8000
   9   0  -2 -0.6000  1.1000
  -9   0   2  0.0000  1.2000
   9   0  -1  0.4000  1.0000
  -9   0   1 -1.1000  0.9000
   9   0   0  2.2000  1.2000
  -9   0   0  0.4000  0.9000
   9   0   1  0.9000  1.1000
  -9   0  -1  0.5000  0.9000
   9   0   2  0.1000  1.3000
  -9   0  -2  1.4000  1.0000
   9   0   3 -0.7000  1.3000
  -9   0  -3  0.0000  0.9000
   9   0   4  0.2000  1.0000
  -9   0  -4  0.2000  1.0000
   9   0   5  2.1000  1.1000
  -9   0  -5 -0.9000  0.8000
   9   0   6  1.8000  1.0000
  -9   0  -6  0.8000  0.8000
   9   0   7 -0.6000  0.8000
  -9   0  -7 -2.0000  0.8000
   9   0   8 -0.6000  0.9000
  -9   0  -8  1.7000  1.7000
   9   0   9 -1.0000  0.9000
  -9   0  -9 -0.2000  1.1000
   9   0  10  1.2000  0.9000
  -9   0 -10  3.7000  1.4000
   9   0  11 -0.2000  1.0000
  -9   0 -11 -1.3000  1.3000
   9   0  12  0.7000  0.9000
  -9   0 -12 -0.5000  1.6000
   9   0  13  0.4000  1.0000
  -9   0 -13  0.7000  2.0000
   9   0  14  0.7000  1.1000
  -9   0 -14 -1.5000  1.8000
   9   0  15  0.4000  0.9000
  -9   0 -15  2.4000  2.3000
   9   0  16  1.2000  0.9000
  -9   0 -16  3.2000  2.3000
  -9   0 -17  0.2000  2.5000
  -9   0 -18 -2.5000  2.8000
  -9   0 -19 -3.0000  2.9000
  -9   0 -20  0.6000  7.1000
  -9   0 -21 -3.2000  4.2000
  -9  -1  23  1.7000  6.2000
  -9  -1  22  2.7000  3.1000
  -9  -1  21 10.8000  4.3000
  -9  -1  20  4.8000  2.8000
  -9  -1  19 -1.3000  3.5000
   9   1 -18  7.9000  4.2000
  -9  -1  18 15.0000  3.3000
   9   1 -17  5.2000  5.2000
  -9  -1  17  9.7000  3.0000
   9   1 -16  3.5000  3.8000
  -9  -1  16  1.6000  2.3000
   9   1 -15 38.1000  3.4000
  -9  -1  15 30.2000  3.9000
   9   1 -14  0.4000  1.5000
  -9  -1  14 -0.6000  2.5000
   9   1 -13  4.3000  2.0000
  -9  -1  13 11.2000  2.1000
   9   1 -12 47.7000  3.1000
  -9  -1  12 44.8000  3.3000
   9   1 -11 55.3000  3.6000
  -9  -1  11 68.1000  3.2000
   9   1 -10  8.9000  1.8000
  -9  -1  10 12.1000  1.6000
   9   1  -9 38.7000  2.5000
  -9  -1   9 39.2000  3.1000
   9   1  -8 -1.7000  1.2000
  -9  -1   8  1.0000  1.1000
   9   1  -7  3.9000  1.2000
  -9  -1   7  4.0000  1.4000
   9   1  -6  9.5000  1.5000
  -9  -1   6  3.2000  1.2000
   9   1  -5  8.3000  1.3000
  -9  -1   5  3.9000  1.3000
   9   1  -4  5.8000  1.3000
  -9  -1   4  5.6000  1.7000
   9   1  -3 23.5000  2.3000
  -9  -1   3 21.5000  1.8000
   9   1  -2  6.0000  1.9000
  -9  -1   2  3.8000  1.0000
   9   1  -1 35.9000  2.1000
  -9  -1   1 33.1000  1.7000
   9   1   0 42.5000  2.3000
  -9  -1   0 38.4000  1.8000
   9   1   1  1.4000  0.9000
  -9  -1  -1  2.6000  1.0000
   9   1   2 18.7000  1.7000
  -9  -1  -2 14.7000  1.4000
   9   1   3 13.8000  1.5000
  -9  -1  -3  9.4000  1.3000
   9   1   4  5.3000  1.0000
  -9  -1  -4  4.3000  1.0000
   9   1   5  1.2000  1.0000
  -9  -1  -5  0.4000  0.9000
   9   1   6 13.0000  1.3000
  -9  -1  -6 10.3000  1.1000
   9   1   7 27.9000  1.8000
  -9  -1  -7 28.9000  1.8000
   9   1   8 10.7000  1.3000
  -9  -1  -8 11.6000  1.9000
   9   1   9 14.9000  1.5000
  -9  -1  -9 12.3000  1.8000
   9   1  10  7.5000  1.0000
  -9  -1 -10 12.0000  2.3000
   9   1  11 21.3000  1.5000
  -9  -1 -11 18.6000  2.3000
   9   1  12  2.9000  0.6000
  -9  -1 -12  3.0000  2.2000
   9   1  13  0.6000  2.0000
  -9  -1 -13 -3.1000  2.1000
   9   1  14  0.2000  2.4000
  -9  -1 -14 -0.2000  2.3000
  -9  -1 -15  1.3000  2.5000
  -9  -1 -16  1.2000  2.4000
  -9  -1 -17  6.0000  2.8000
  -9  -1 -18 22.1000  3.8000
  -9  -1 -19 -0.1000  3.9000
  -9  -1 -20  4.8000  5.1000
  -9  -2  22  5.9000  4.5000
  -9  -2  21  1.4000  3.6000
  -9  -2  20 -2.1000  3.2000
  -9  -2  19 14.0000  3.9000
  -9  -2  18  0.6000  2.3000
   9   2 -17 -2.2000  5.7000
  -9  -2  17  1.8000  2.4000
   9   2 -16  2.5000  3.5000
  -9  -2  16  6.8000  3.3000
   9   2 -15  8.9000  2.9000
  -9  -2  15  4.9000  2.0000
   9   2 -14  5.9000  2.5000
  -9  -2  14  0.0000  1.8000
   9   2 -13 19.6000  2.1000
  -9  -2  13 13.9000  2.5000
   9   2 -12 -0.7000  1.5000
  -9  -2  12 -1.7000  1.6000
   9   2 -11  1.1000  1.6000
  -9  -2  11  0.9000  1.7000
   9   2 -10 -0.6000  1.3000
  -9  -2  10  1.7000  1.4000
   9   2  -9 80.5000  3.8000
  -9  -2   9 81.2000  3.9000
   9   2  -8  0.4000  1.3000
  -9  -2   8  1.4000  1.5000
   9   2  -7 23.4000  2.2000
  -9  -2   7 21.6000  2.1000
   9   2  -6 120.900  4.8000
  -9  -2   6 108.100  4.3000
   9   2  -5  5.2000  1.4000
  -9  -2   5  4.2000  1.5000
   9   2  -4 124.300  4.4000
  -9  -2   4 110.600  5.0000
   9   2  -3  1.9000  1.2000
  -9  -2   3  0.4000  1.0000
   9   2  -2 -0.6000  1.0000
  -9  -2   2 -0.4000  1.0000
   9   2  -1  8.8000  1.2000
  -9  -2   1  6.9000  1.3000
   9   2   0 -0.8000  1.0000
  -9  -2   0  0.6000  1.1000
   9   2   1  4.7000  1.2000
  -9  -2  -1  3.2000  1.1000
   9   2   2  8.5000  1.2000
  -9  -2  -2  7.4000  1.1000
   9   2   3 21.4000  1.7000
  -9  -2  -3 22.2000  1.9000
   9   2   4 77.4000  2.9000
  -9  -2  -4 70.7000  3.7000
   9   2   5 -0.4000  0.9000
  -9  -2  -5 -1.5000  0.8000
   9   2   6  3.0000  0.9000
  -9  -2  -6  2.0000  0.9000
   9   2   7  3.0000  0.9000
  -9  -2  -7  5.3000  1.0000
   9   2   8  5.0000  1.8000
  -9  -2  -8  2.4000  0.8000
   9   2   9  3.7000  1.8000
  -9  -2  -9  7.3000  2.1000
   9   2  10  8.4000  2.3000
  -9  -2 -10  6.5000  1.8000
   9   2  11  3.8000  2.3000
  -9  -2 -11  7.4000  2.1000
   9   2  12 49.2000  6.3000
  -9  -2 -12 62.0000  5.2000
   9   2  13 47.4000  5.8000
  -9  -2 -13 42.0000  3.9000
  -9  -2 -14  9.8000  2.9000
  -9  -2 -15  5.5000  3.1000
  -9  -2 -16  0.6000  2.7000
  -9  -2 -17 -3.4000  2.8000
  -9  -2 -18  3.6000  3.0000
  -9  -2 -19  1.3000  3.8000
  -9  -2 -20  3.6000  3.6000
  -9  -3  22 -3.3000  4.4000
  -9  -3  21  2.8000  6.8000
  -9  -3  20 -4.7000  2.7000
  -9  -3  19  2.0000  3.3000
  -9  -3  18  2.9000  2.7000
   9   3 -17  0.4000  3.2000
  -9  -3  17  0.2000  3.0000
   9   3 -16  3.8000  3.8000
  -9  -3  16  4.4000  2.8000
   9   3 -15  1.4000  2.4000
  -9  -3  15 -2.1000  2.7000
   9   3 -14  3.4000  2.0000
  -9  -3  14  7.7000  2.5000
   9   3 -13  7.9000  1.9000
  -9  -3  13  8.5000  2.4000
   9   3 -12 -2.8000  1.3000
  -9  -3  12  3.9000  2.3000
   9   3 -11  2.4000  1.8000
  -9  -3  11  4.8000  1.4000
   9   3 -10  4.6000  1.5000
  -9  -3  10  5.4000  1.5000
   9   3  -9  3.7000  1.5000
  -9  -3   9  4.6000  1.5000
   9   3  -8 34.1000  2.5000
  -9  -3   8 30.9000  2.4000
   9   3  -7  6.0000  1.5000
  -9  -3   7  2.7000  1.4000
   9   3  -6  0.8000  1.3000
  -9  -3   6  2.0000  1.6000
   9   3  -5 10.5000  1.8000
  -9  -3   5 13.8000  1.6000
   9   3  -4 10.2000  2.0000
  -9  -3   4 11.7000  1.6000
   9   3  -3 15.1000  1.9000
  -9  -3   3 15.6000  1.4000
   9   3  -2 12.3000  1.9000
  -9  -3   2 12.8000  1.4000
   9   3  -1 43.0000  3.3000
  -9  -3   1 40.1000  2.0000
   9   3   0 50.9000  3.5000
  -9  -3   0 48.6000  2.3000
   9   3   1 171.300  7.6000
  -9  -3  -1 172.700  5.6000
   9   3   2  0.6000  1.5000
  -9  -3  -2 -0.2000  1.0000
   9   3   3  0.4000  1.6000
  -9  -3  -3  1.7000  1.2000
   9   3   4 18.0000  2.2000
  -9  -3  -4 18.6000  1.9000
   9   3   5 27.3000  3.0000
  -9  -3  -5 25.6000  1.9000
   9   3   6 52.5000  3.9000
  -9  -3  -6 53.9000  2.4000
   9   3   7  0.7000  1.8000
  -9  -3  -7  0.7000  0.8000
   9   3   8 149.700  8.4000
  -9  -3  -8 157.700  6.6000
   9   3   9 47.4000  4.0000
  -9  -3  -9 46.0000  3.3000
   9   3  10 23.0000  5.4000
  -9  -3 -10 27.5000  2.9000
   9   3  11 13.3000  4.7000
  -9  -3 -11 11.2000  2.0000
   9   3  12 11.1000  4.9000
  -9  -3 -12  3.4000  2.5000
  -9  -3 -13  4.7000  2.6000
  -9  -3 -14  7.1000  3.1000
  -9  -3 -15  5.1000  3.0000
  -9  -3 -16 11.7000  3.4000
  -9  -3 -17  2.8000  3.5000
  -9  -3 -18  9.1000  5.6000
  -9  -3 -19 -0.2000  5.5000
  -9  -4  21 -0.3000  4.6000
  -9  -4  20  1.4000  4.7000
  -9  -4  19  7.3000  6.3000
   9   4 -18  5.0000  3.7000
  -9  -4  18  6.5000  3.3000
   9   4 -17  5.8000  3.5000
  -9  -4  17  6.8000  4.2000
   9   4 -16  5.9000  4.4000
  -9  -4  16  5.0000  2.8000
   9   4 -15  8.1000  2.5000
  -9  -4  15 14.0000  3.8000
   9   4 -14  3.0000  2.6000
  -9  -4  14 -0.3000  2.6000
   9   4 -13 38.4000  3.1000
  -9  -4  13 42.0000  4.7000
   9   4 -12  6.6000  2.3000
  -9  -4  12  8.6000  1.8000
   9   4 -11  0.6000  1.5000
  -9  -4  11  1.5000  1.8000
   9   4 -10 11.9000  2.2000
  -9  -4  10  9.4000  2.3000
   9   4  -9  9.1000  1.8000
  -9  -4   9  9.3000  1.8000
   9   4  -8 31.7000  2.4000
  -9  -4   8 31.4000  2.3000
   9   4  -7 18.5000  1.8000
  -9  -4   7 23.3000  2.4000
   9   4  -6 14.9000  2.2000
  -9  -4   6 17.5000  1.9000
   9   4  -5  1.8000  1.7000
  -9  -4   5  0.3000  1.4000
   9   4  -4  4.9000  1.5000
  -9  -4   4  3.1000  1.5000
   9   4  -3 32.6000  2.8000
  -9  -4   3 29.6000  2.1000
   9   4  -2 15.3000  2.2000
  -9  -4   2 17.4000  1.8000
   9   4  -1 14.7000  2.2000
  -9  -4   1 13.0000  1.6000
   9   4   0  3.9000  2.0000
  -9  -4   0  2.7000  1.1000
   9   4   1 133.400  6.5000
  -9  -4  -1 140.900  4.7000
   9   4   2 31.9000  3.1000
  -9  -4  -2 35.8000  2.1000
   9   4   3 105.200  5.9000
  -9  -4  -3 106.800  3.7000
   9   4   4 16.7000  2.3000
  -9  -4  -4 17.2000  1.6000
   9   4   5 103.900  6.2000
  -9  -4  -5 111.500  4.9000
   9   4   6 105.700  6.8000
  -9  -4  -6 114.000  4.1000
   9   4   7  2.3000  4.1000
  -9  -4  -7 -0.2000  0.9000
   9   4   8 -3.3000  3.0000
  -9  -4  -8 -0.2000  0.6000
   9   4   9 14.8000  4.3000
  -9  -4  -9 16.6000  2.5000
  -9  -4 -10  6.2000  2.1000
   9   4  11  5.6000  4.3000
  -9  -4 -11  3.6000  1.7000
  -9  -4 -12 -3.2000  2.2000
  -9  -4 -13  4.7000  3.0000
  -9  -4 -14  2.4000  3.0000
  -9  -4 -15 19.7000  4.3000
  -9  -4 -16  6.7000  3.1000
  -9  -4 -17  4.5000  4.2000
  -9  -4 -18  0.8000  4.6000
  -9  -5  19 -0.8000  6.7000
  -9  -5  18  4.5000  4.6000
   9   5 -17  5.0000  3.9000
  -9  -5  17  7.8000  3.2000
   9   5 -16 -1.8000  3.8000
  -9  -5  16  0.7000  3.3000
   9   5 -15  8.2000  4.0000
  -9  -5  15  6.7000  3.1000
   9   5 -14 -1.2000  2.5000
  -9  -5  14  7.1000  3.4000
   9   5 -13 20.8000  2.7000
  -9  -5  13 21.3000  3.8000
   9   5 -12 18.8000  2.6000
  -9  -5  12 20.0000  2.8000
   9   5 -11  2.7000  1.6000
  -9  -5  11  4.1000  1.8000
   9   5 -10  2.2000  1.7000
  -9  -5  10  1.3000  2.1000
   9   5  -9  0.9000  1.4000
  -9  -5   9  1.6000  1.6000
   9   5  -8 38.7000  3.1000
  -9  -5   8 35.3000  2.8000
   9   5  -7 20.2000  2.1000
  -9  -5   7 17.2000  2.0000
   9   5  -6  1.3000  1.9000
  -9  -5   6  6.7000  1.4000
   9   5  -5 34.8000  3.4000
  -9  -5   5 29.8000  2.6000
   9   5  -4 23.1000  2.9000
  -9  -5   4 23.9000  2.4000
   9   5  -3 36.2000  3.4000
  -9  -5   3 34.9000  2.4000
   9   5  -2  3.8000  2.3000
  -9  -5   2  1.5000  1.1000
   9   5  -1 95.3000  5.8000
  -9  -5   1 96.1000  3.7000
   9   5   0 13.2000  2.2000
  -9  -5   0 13.4000  1.6000
   9   5   1 60.3000  4.3000
  -9  -5  -1 55.5000  2.8000
   9   5   2 -1.9000  1.7000
  -9  -5  -2  0.4000  1.4000
   9   5   3  4.2000  3.5000
  -9  -5  -3  2.6000  1.2000
   9   5   4  2.1000  3.6000
  -9  -5  -4 -0.1000  0.9000
   9   5   5 -0.3000  2.8000
  -9  -5  -5  1.0000  1.2000
   9   5   6 10.4000  4.7000
  -9  -5  -6  4.0000  1.1000
   9   5   7  5.6000  3.7000
  -9  -5  -7  3.4000  1.0000
   9   5   8  5.8000  4.5000
  -9  -5  -8  1.5000  0.6000
   9   5   9 10.7000  4.6000
  -9  -5  -9  9.4000  2.3000
  -9  -5 -10 26.0000  2.7000
  -9  -5 -11 10.9000  2.6000
  -9  -5 -12  8.3000  3.2000
  -9  -5 -13  1.6000  3.3000
  -9  -5 -14 -0.9000  3.2000
  -9  -5 -15  6.5000  4.0000
  -9  -5 -16  2.2000  5.1000
  -9  -5 -17 -5.4000  6.1000
  -9  -6  18 11.5000  5.3000
  -9  -6  17  8.9000  4.8000
  -9  -6  16  2.4000  3.9000
  -9  -6  15  1.6000  5.2000
  -9  -6  14  2.4000  3.5000
   9   6 -13  1.2000  3.2000
  -9  -6  13  2.6000  2.0000
   9   6 -12 18.0000  3.4000
  -9  -6  12 15.6000  2.8000
   9   6 -11 -2.7000  2.3000
  -9  -6  11 -2.4000  2.3000
   9   6 -10 18.2000  4.4000
  -9  -6  10 15.2000  2.7000
   9   6  -9  2.9000  1.8000
  -9  -6   9 -0.2000  1.9000
   9   6  -8 11.2000  2.6000
  -9  -6   8 13.1000  2.4000
   9   6  -7  5.8000  2.2000
  -9  -6   7  0.8000  1.7000
   9   6  -6 60.5000  4.8000
  -9  -6   6 64.2000  4.6000
   9   6  -5  7.1000  1.9000
  -9  -6   5 11.0000  1.9000
   9   6  -4 18.5000  3.9000
  -9  -6   4 12.6000  2.0000
   9   6  -3  0.7000  2.9000
  -9  -6   3  8.3000  1.6000
   9   6  -2 -0.6000  2.0000
  -9  -6   2  2.2000  1.4000
   9   6  -1  0.4000  2.0000
  -9  -6   1 -1.1000  1.5000
   9   6   0  6.6000  3.7000
  -9  -6   0  8.9000  1.8000
   9   6   1  0.6000  2.4000
  -9  -6  -1  4.3000  1.6000
   9   6   2 -4.9000  3.9000
  -9  -6  -2 -1.1000  1.2000
   9   6   3  3.1000  3.0000
  -9  -6  -3 -1.0000  1.3000
   9   6   4  4.4000  4.1000
  -9  -6  -4  7.9000  1.7000
   9   6   5  2.1000  3.0000
  -9  -6  -5 -1.3000  1.4000
   9   6   6  4.9000  4.8000
  -9  -6  -6  4.3000  1.4000
   9   6   7 -1.9000  3.5000
  -9  -6  -7  1.6000  2.1000
  -9  -6  -8  1.8000  1.1000
  -9  -6  -9 -0.2000  2.3000
  -9  -6 -10  4.9000  3.2000
  -9  -6 -11  3.9000  2.6000
  -9  -6 -12 -0.1000  2.9000
  -9  -6 -13  6.0000  4.4000
  -9  -6 -14  1.5000  3.7000
  -9  -6 -15  3.3000  4.1000
  -9  -7  15 -0.4000  3.6000
  -9  -7  14 -5.0000  3.8000
  -9  -7  13  1.7000  2.6000
  -9  -7  12  0.7000  3.2000
  -9  -7  11  2.3000  1.8000
  -9  -7  10 10.8000  2.6000
   9   7  -9 -1.1000  3.0000
  -9  -7   9  2.9000  2.0000
   9   7  -8  2.8000  2.8000
  -9  -7   8  1.0000  3.5000
   9   7  -7  1.1000  2.7000
  -9  -7   7  4.2000  2.0000
   9   7  -6 -4.2000  2.1000
  -9  -7   6 -0.8000  2.2000
   9   7  -5  0.7000  3.1000
  -9  -7   5 -2.0000  2.1000
   9   7  -4  5.9000  2.6000
  -9  -7   4  2.5000  2.2000
   9   7  -3 -5.7000  3.2000
  -9  -7   3  0.1000  2.1000
   9   7  -2  1.0000  2.5000
  -9  -7   2 -0.6000  1.5000
   9   7  -1 24.6000  4.6000
  -9  -7   1 20.1000  2.1000
   9   7   0  9.8000  3.1000
  -9  -7   0  7.5000  2.0000
   9   7   1  8.5000  3.8000
  -9  -7  -1  2.8000  1.6000
   9   7   2 -1.4000  3.9000
  -9  -7  -2  6.1000  1.9000
   9   7   3 -2.7000  2.9000
  -9  -7  -3 -2.0000  1.7000
   9   7   4  5.6000  3.2000
  -9  -7  -4  1.5000  2.5000
   9   7   5  8.1000  4.4000
  -9  -7  -5  5.9000  2.6000
   9   7   6  1.1000  4.3000
  -9  -7  -6 -1.5000  1.8000
  -9  -7  -7  8.4000  2.7000
  -9  -7  -8  8.9000  2.8000
  -9  -7  -9 -4.4000  2.8000
  -9  -7 -10 -0.2000  2.7000
  -9  -7 -11  2.7000  2.9000
  -9  -7 -12  6.3000  4.7000
  -9  -7 -13  1.6000  4.3000
  -9  -8  12  3.0000  4.3000
  -9  -8  11  3.0000  3.0000
  -9  -8  10  3.0000  4.2000
  -9  -8   9 11.2000  4.9000
  -9  -8   8  3.2000  2.4000
  -9  -8   7  3.0000  2.4000
  -9  -8   6 -3.6000  1.9000
  -9  -8   5  5.1000  3.1000
  -9  -8   4  6.9000  3.4000
   9   8  -3 -0.7000  2.2000
  -9  -8   3  0.8000  2.0000
   9   8  -2 -5.2000  3.0000
  -9  -8   2  2.1000  1.7000
   9   8  -1 -5.2000  3.2000
  -9  -8   1 -0.9000  2.0000
   9   8   0  1.9000  3.6000
  -9  -8   0 -2.3000  1.8000
   9   8   1  1.1000  3.1000
  -9  -8  -1  1.3000  1.6000
   9   8   2  5.7000  3.2000
  -9  -8  -2  6.5000  2.7000
   9   8   3  4.8000  3.5000
  -9  -8  -3  4.0000  2.3000
  -9  -8  -4  6.0000  2.9000
  -9  -8  -5  0.3000  2.7000
  -9  -8  -6  6.8000  2.8000
  -9  -8  -7  4.5000  3.1000
  -9  -8  -8 -3.3000  2.8000
  -9  -8  -9 -0.4000  3.1000
  -9  -8 -10  6.0000  6.8000
  -9  -9   6 -2.4000  2.7000
  -9  -9   5  2.5000  2.9000
  -9  -9   4  3.1000  3.0000
  -9  -9   3  2.4000  2.4000
  -9  -9   2  1.7000  2.8000
  -9  -9   1  0.3000  3.0000
  -9  -9   0  5.9000  3.6000
  -9  -9  -1  0.8000  2.9000
  -9  -9  -2 -1.0000  2.9000
  -9  -9  -3 -2.4000  2.5000
  -9  -9  -4  0.4000  3.2000
  10  -8 -10 -2.6000  4.0000
  10  -8  -9  2.4000  4.9000
  10  -8  -6 -1.9000  3.9000
  10  -8  -5  5.9000  3.9000
  10  -8  -4 -0.8000  4.1000
  10  -8  -3  1.4000  3.7000
  10  -8  -2  6.1000  3.8000
  10  -8  -1 15.6000  5.0000
  10  -8   0  1.3000  3.6000
  10  -8   1  6.1000  4.5000
  10  -8   2 -0.8000  3.8000
  10  -8   3 -0.1000  5.1000
  10  -8   4  3.0000  5.0000
  10  -8   5 -0.2000  3.8000
  10  -8   6 -3.3000  4.7000
  10  -8   7 -1.3000  4.1000
  10  -8   8  0.3000  4.0000
  10  -7 -14  3.5000  4.6000
  10  -7 -13  2.7000  5.6000
  10  -7 -12  2.2000  3.8000
  10  -7 -11  8.5000  5.6000
  10  -7 -10  5.6000  3.7000
  10  -7  -9 -0.7000  3.2000
  10  -7  -8  0.3000  2.8000
  10  -7  -7 -0.5000  2.7000
  10  -7  -6  2.9000  2.6000
  10  -7  -5  0.2000  2.9000
  10  -7  -4 -1.5000  3.6000
  10  -7  -3  5.9000  2.5000
  10  -7  -2  0.8000  2.2000
  10  -7  -1  5.1000  1.9000
  10  -7   0 -1.7000  1.9000
  10  -7   1  3.9000  1.9000
  10  -7   2 -3.1000  4.6000
  10  -7   3  2.3000  4.5000
 -10   7  -3  1.5000  4.5000
  10  -7   4  5.1000  3.9000
  10  -7   5  1.6000  3.5000
  10  -7   6 -0.6000  4.7000
  10  -7   7 -2.3000  4.0000
  10  -7   8  5.9000  3.8000
  10  -7   9  1.9000  3.5000
  10  -7  10  2.6000  5.5000
  10  -7  11  3.3000  3.9000
  10  -7  12 -1.6000  3.9000
  10  -6 -17 -4.5000  4.2000
  10  -6 -16  8.9000  6.3000
  10  -6 -15 -3.3000  4.5000
  10  -6 -14  7.3000  6.1000
  10  -6 -13  2.1000  4.1000
  10  -6 -12 20.9000  6.3000
  10  -6 -11  4.4000  3.9000
  10  -6 -10  3.0000  4.5000
 -10   6  10 -0.6000  1.6000
  10  -6  -9 -2.1000  3.0000
 -10   6   9 -0.3000  1.9000
  10  -6  -8 19.8000  4.1000
  10  -6  -7  6.7000  3.1000
  10  -6  -6  0.8000  2.2000
 -10   6   6  1.7000  2.1000
  10  -6  -5  5.7000  1.7000
 -10   6   5  5.8000  2.1000
  10  -6  -4  7.1000  2.8000
 -10   6   4  4.5000  1.8000
  10  -6  -3 -1.2000  2.2000
 -10   6   3  3.4000  2.6000
  10  -6  -2  1.9000  1.7000
 -10   6   2  1.4000  2.5000
  10  -6  -1 17.1000  2.2000
 -10   6   1 17.4000  3.3000
  10  -6   0  0.3000  1.7000
 -10   6   0 -0.8000  3.2000
  10  -6   1  0.4000  1.4000
 -10   6  -1  5.0000  3.5000
  10  -6   2  1.8000  1.6000
 -10   6  -2  2.9000  0.8000
  10  -6   3  3.9000  1.8000
 -10   6  -3  5.2000  1.4000
  10  -6   4  2.8000  1.7000
 -10   6  -4  0.1000  1.1000
  10  -6   5  4.3000  3.0000
 -10   6  -5  4.1000  2.0000
  10  -6   6  2.3000  2.1000
 -10   6  -6  0.4000  1.8000
  10  -6   7  4.7000  1.7000
 -10   6  -7  3.8000  2.4000
  10  -6   8 -2.0000  2.9000
 -10   6  -8 -0.7000  2.3000
  10  -6   9  7.7000  3.8000
 -10   6  -9  1.4000  2.6000
  10  -6  10  2.1000  3.0000
  10  -6  11  6.2000  4.2000
  10  -6  12  3.7000  3.2000
  10  -6  13 -1.0000  3.4000
  10  -6  14  3.4000  5.1000
  10  -5 -18  2.2000  3.7000
  10  -5 -17 -0.5000  3.9000
  10  -5 -16 -3.9000  5.5000
  10  -5 -15  3.6000  3.8000
  10  -5 -14 -4.4000  4.2000
 -10   5  14 -0.3000  2.0000
  10  -5 -13 -1.0000  3.1000
 -10   5  13  0.3000  2.5000
  10  -5 -12  1.6000  4.3000
 -10   5  12  6.6000  2.1000
  10  -5 -11 -2.9000  2.7000
 -10   5  11  3.5000  2.2000
  10  -5 -10 -1.5000  3.8000
 -10   5  10 -1.7000  1.9000
  10  -5  -9 14.2000  4.3000
 -10   5   9 13.2000  2.6000
  10  -5  -8  2.4000  4.1000
 -10   5   8 -0.5000  2.3000
  10  -5  -7  5.0000  2.2000
 -10   5   7 10.3000  2.4000
  10  -5  -6  1.3000  1.5000
 -10   5   6  0.8000  2.4000
  10  -5  -5  6.1000  2.2000
 -10   5   5  9.1000  2.2000
  10  -5  -4  5.0000  1.9000
 -10   5   4  4.8000  2.5000
  10  -5  -3 11.6000  1.9000
 -10   5   3  8.6000  2.8000
  10  -5  -2 41.9000  2.7000
 -10   5   2 37.7000  4.1000
  10  -5  -1  4.2000  1.6000
 -10   5   1  4.1000  0.4000
  10  -5   0 54.0000  3.8000
 -10   5   0 51.8000  2.1000
  10  -5   1  2.4000  2.1000
 -10   5  -1  2.4000  0.9000
  10  -5   2 32.0000  3.0000
 -10   5  -2 30.9000  2.3000
  10  -5   3  0.7000  1.8000
 -10   5  -3  0.7000  1.3000
  10  -5   4 10.4000  2.2000
 -10   5  -4  9.5000  1.8000
  10  -5   5  4.6000  1.6000
 -10   5  -5 -2.3000  1.4000
  10  -5   6  4.5000  1.4000
 -10   5  -6  3.0000  2.3000
  10  -5   7  3.1000  1.2000
 -10   5  -7  3.4000  2.4000
  10  -5   8  2.4000  1.2000
 -10   5  -8  1.1000  2.6000
  10  -5   9  2.3000  1.7000
 -10   5  -9  0.6000  2.1000
  10  -5  10  6.8000  2.7000
 -10   5 -10 10.0000  3.7000
  10  -5  11  2.4000  2.0000
 -10   5 -11  0.8000  2.4000
  10  -5  12  7.2000  3.3000
 -10   5 -12  5.8000  2.9000
  10  -5  13 17.2000  4.6000
 -10   5 -13 18.2000  2.8000
  10  -5  14  8.5000  4.6000
 -10   5 -14 -3.7000  3.4000
  10  -5  15 -4.5000  2.9000
  10  -5  16  1.1000  3.0000
  10  -4 -20  5.6000  4.5000
  10  -4 -19 -9.0000  5.1000
  10  -4 -18  1.0000  4.0000
 -10   4  18  1.6000  3.1000
  10  -4 -17  5.7000  5.3000
 -10   4  17 -0.5000  2.8000
  10  -4 -16 13.6000  4.1000
 -10   4  16 14.7000  3.0000
  10  -4 -15  2.3000  4.7000
 -10   4  15  1.1000  2.7000
  10  -4 -14  1.2000  1.7000
 -10   4  14  3.6000  2.9000
  10  -4 -13 -1.0000  2.0000
 -10   4  13  0.6000  1.7000
  10  -4 -12 -0.4000  2.5000
 -10   4  12  3.8000  2.3000
  10  -4 -11  2.4000  4.0000
 -10   4  11 -1.7000  1.9000
  10  -4 -10  2.0000  2.9000
  10  -4  -9  1.8000  3.1000
 -10   4   9  5.0000  1.0000
  10  -4  -8  0.3000  1.9000
 -10   4   8 -0.8000  0.7000
  10  -4  -7 21.2000  2.7000
 -10   4   7 20.6000  1.5000
  10  -4  -6  0.8000  1.4000
 -10   4   6  0.4000  0.7000
  10  -4  -5  2.1000  1.5000
 -10   4   5  1.9000  0.7000
  10  -4  -4  1.8000  1.4000
 -10   4   4  2.3000  0.8000
  10  -4  -3 16.5000  1.8000
 -10   4   3 15.3000  1.4000
  10  -4  -2  1.0000  1.4000
 -10   4   2 -0.1000  0.8000
  10  -4  -1  4.4000  1.3000
 -10   4   1  2.2000  1.2000
  10  -4   0 40.8000  3.1000
 -10   4   0 43.8000  2.7000
  10  -4   1  4.1000  2.1000
 -10   4  -1  6.3000  1.1000
  10  -4   2 -0.8000  1.2000
 -10   4  -2  0.8000  1.1000
  10  -4   3 12.1000  1.9000
 -10   4  -3 10.7000  1.7000
  10  -4   4 20.9000  1.9000
 -10   4  -4 23.4000  2.1000
  10  -4   5 15.6000  1.9000
 -10   4  -5  9.3000  2.0000
  10  -4   6  9.5000  1.8000
 -10   4  -6  5.3000  1.7000
  10  -4   7  0.8000  1.2000
 -10   4  -7  0.0000  1.4000
  10  -4   8 17.3000  1.9000
 -10   4  -8 17.6000  2.7000
  10  -4   9 18.1000  2.0000
 -10   4  -9 15.1000  2.5000
  10  -4  10 -0.7000  1.2000
 -10   4 -10 -1.9000  2.1000
  10  -4  11 -0.1000  2.3000
 -10   4 -11 -2.1000  2.2000
  10  -4  12  1.0000  1.9000
 -10   4 -12 -0.9000  2.0000
  10  -4  13  2.4000  2.1000
 -10   4 -13  6.6000  2.8000
  10  -4  14  2.4000  2.6000
 -10   4 -14 -0.9000  3.9000
  10  -4  15  3.9000  3.7000
 -10   4 -15  4.2000  4.3000
  10  -4  16  2.9000  4.1000
 -10   4 -16  1.4000  3.5000
  10  -4  17  0.7000  4.5000
 -10   4 -17 -4.2000  4.7000
  10  -3 -21  6.8000  4.6000
 -10   3  21  1.2000  4.4000
  10  -3 -20  7.9000  5.7000
 -10   3  20  4.0000  4.2000
  10  -3 -19  4.0000  4.1000
 -10   3  19 -1.7000  3.9000
 -10   3  18  0.7000  3.7000
  10  -3 -17 12.1000  2.7000
 -10   3  17 15.7000  2.7000
  10  -3 -16  5.3000  4.0000
 -10   3  16  1.5000  1.4000
  10  -3 -15  4.5000  2.1000
 -10   3  15  0.8000  1.7000
  10  -3 -14 -0.5000  1.9000
 -10   3  14  3.7000  1.7000
  10  -3 -13  1.4000  2.1000
 -10   3  13 -0.5000  1.6000
  10  -3 -12  3.4000  1.8000
 -10   3  12  0.3000  1.5000
  10  -3 -11 23.7000  2.5000
 -10   3  11 25.1000  2.3000
  10  -3 -10 34.4000  5.2000
 -10   3  10 28.3000  3.8000
  10  -3  -9  1.9000  2.1000
 -10   3   9  0.6000  1.2000
  10  -3  -8  2.6000  1.6000
 -10   3   8  1.7000  1.3000
  10  -3  -7 -0.8000  1.4000
 -10   3   7  1.3000  1.2000
  10  -3  -6 13.4000  1.9000
 -10   3   6 10.3000  1.7000
  10  -3  -5  4.9000  1.7000
 -10   3   5  1.4000  1.2000
  10  -3  -4  0.6000  1.4000
 -10   3   4  1.6000  1.2000
  10  -3  -3  5.3000  1.6000
 -10   3   3  6.9000  1.5000
  10  -3  -2 14.0000  1.7000
 -10   3   2 14.6000  1.6000
  10  -3  -1  1.4000  2.0000
 -10   3   1  1.2000  1.0000
  10  -3   0 75.1000  4.0000
 -10   3   0 74.5000  3.5000
  10  -3   1 51.8000  2.9000
 -10   3  -1 47.0000  4.0000
  10  -3   2  1.2000  1.2000
 -10   3  -2  0.9000  1.5000
  10  -3   3  0.6000  1.1000
 -10   3  -3  1.6000  1.2000
  10  -3   4  6.5000  1.4000
 -10   3  -4  5.8000  1.2000
  10  -3   5 27.8000  2.1000
 -10   3  -5 29.1000  1.9000
  10  -3   6 23.3000  2.2000
 -10   3  -6 25.3000  2.1000
  10  -3   7 32.2000  3.0000
 -10   3  -7 32.0000  2.5000
  10  -3   8 47.3000  3.5000
 -10   3  -8 46.4000  2.6000
  10  -3   9  1.0000  1.2000
 -10   3  -9  0.5000  1.4000
  10  -3  10  9.3000  1.7000
 -10   3 -10 11.5000  1.6000
  10  -3  11  0.8000  1.4000
 -10   3 -11  0.9000  1.4000
  10  -3  12 -1.2000  1.3000
 -10   3 -12 -0.1000  1.5000
  10  -3  13  1.0000  1.7000
 -10   3 -13  2.2000  1.7000
  10  -3  14 17.4000  2.7000
 -10   3 -14 14.3000  2.3000
  10  -3  15  2.2000  1.9000
 -10   3 -15  4.8000  2.0000
  10  -3  16  1.1000  2.2000
 -10   3 -16  4.3000  3.4000
  10  -3  17 -0.3000  2.3000
 -10   3 -17 -5.0000  5.0000
 -10   3 -18  4.5000  3.6000
  10  -2 -22 -0.3000  3.5000
 -10   2  22  2.0000  3.7000
  10  -2 -21 20.0000  5.6000
 -10   2  21 10.9000  3.3000
  10  -2 -20  3.9000  3.4000
 -10   2  20 -1.7000  2.9000
  10  -2 -19  6.6000  3.1000
 -10   2  19  4.1000  2.5000
  10  -2 -18  5.7000  3.0000
 -10   2  18  6.6000  2.9000
  10  -2 -17 -1.5000  2.1000
 -10   2  17  1.0000  1.8000
  10  -2 -16  1.4000  2.0000
 -10   2  16  5.6000  2.3000
  10  -2 -15 -2.8000  2.4000
 -10   2  15  0.3000  1.9000
  10  -2 -14  0.2000  1.9000
 -10   2  14  2.3000  1.9000
  10  -2 -13  2.1000  2.6000
 -10   2  13  6.9000  1.9000
  10  -2 -12 37.8000  3.7000
 -10   2  12 34.9000  3.1000
  10  -2 -11  5.1000  1.8000
 -10   2  11  8.0000  1.7000
  10  -2 -10  6.6000  1.9000
 -10   2  10  6.6000  1.7000
  10  -2  -9  5.8000  1.6000
 -10   2   9  6.7000  1.6000
  10  -2  -8 -2.3000  1.6000
 -10   2   8  1.0000  1.5000
  10  -2  -7  1.1000  1.6000
 -10   2   7  1.2000  1.6000
  10  -2  -6 11.9000  1.7000
 -10   2   6 11.1000  1.8000
  10  -2  -5 107.200  4.7000
 -10   2   5 106.100  5.3000
  10  -2  -4 48.6000  2.9000
 -10   2   4 43.8000  2.9000
  10  -2  -3  2.3000  1.3000
 -10   2   3  1.0000  1.3000
  10  -2  -2  3.6000  1.3000
 -10   2   2  3.6000  1.4000
  10  -2  -1 13.8000  2.4000
 -10   2   1 14.2000  1.6000
  10  -2   0 -0.5000  1.6000
 -10   2   0  1.0000  1.0000
  10  -2   1 13.9000  1.7000
 -10   2  -1 13.3000  1.7000
  10  -2   2  1.4000  1.1000
 -10   2  -2  2.9000  1.0000
  10  -2   3  1.6000  1.2000
 -10   2  -3  0.7000  1.1000
  10  -2   4  8.9000  1.5000
 -10   2  -4  7.4000  1.3000
  10  -2   5  6.1000  1.1000
 -10   2  -5  8.0000  1.2000
  10  -2   6 18.8000  1.8000
 -10   2  -6 18.2000  1.7000
  10  -2   7  0.2000  1.3000
 -10   2  -7  3.5000  1.7000
  10  -2   8  6.4000  1.5000
 -10   2  -8  5.2000  1.6000
  10  -2   9  6.3000  1.6000
 -10   2  -9  5.1000  1.8000
  10  -2  10  3.9000  1.3000
 -10   2 -10  5.5000  1.8000
  10  -2  11  5.2000  1.4000
 -10   2 -11  4.9000  1.3000
  10  -2  12  1.7000  1.3000
 -10   2 -12  1.2000  1.3000
  10  -2  13  1.2000  1.2000
 -10   2 -13  6.2000  2.0000
  10  -2  14  1.0000  1.6000
 -10   2 -14  2.4000  2.0000
  10  -2  15  0.6000  2.3000
 -10   2 -15  1.1000  1.6000
  10  -2  16 -2.1000  2.3000
 -10   2 -16  1.5000  2.4000
 -10   2 -17 -1.0000  2.5000
 -10   2 -18  3.1000  4.8000
 -10   2 -19  5.0000  4.4000
  10  -1 -22  1.8000  3.9000
 -10   1  22  0.5000  4.0000
  10  -1 -21 -4.6000  5.6000
 -10   1  21  2.7000  3.3000
  10  -1 -20  2.1000  4.1000
 -10   1  20  0.6000  3.1000
  10  -1 -19  6.9000  3.4000
 -10   1  19  4.0000  2.3000
  10  -1 -18 -0.2000  2.3000
 -10   1  18  5.4000  2.8000
  10  -1 -17  5.8000  3.0000
 -10   1  17  5.8000  2.5000
  10  -1 -16 10.6000  2.8000
 -10   1  16 10.8000  2.5000
  10  -1 -15  8.1000  2.4000
 -10   1  15  6.8000  1.6000
  10  -1 -14  2.7000  1.9000
 -10   1  14  2.0000  1.5000
  10  -1 -13  2.0000  2.4000
 -10   1  13 -1.2000  2.1000
  10  -1 -12 -0.5000  1.6000
 -10   1  12  3.0000  1.8000
  10  -1 -11 82.3000  4.8000
 -10   1  11 84.8000  5.0000
  10  -1 -10 -1.5000  1.6000
 -10   1  10  1.4000  1.7000
  10  -1  -9  6.1000  1.3000
 -10   1   9  8.7000  2.0000
  10  -1  -8  0.5000  1.2000
 -10   1   8 -1.5000  1.8000
  10  -1  -7  2.3000  1.6000
 -10   1   7  1.7000  1.3000
  10  -1  -6  3.3000  1.4000
[truncated: 133,272 more chars]
